# Supplementary material for: Gαs is dispensable for β-arrestin coupling but dictates GRK selectivity and is predominant for gene expression regulation by β2-adrenergic receptor
Source: J Biol Chem. 2023 Sep 27;299(11):105293. doi: 10.1016/j.jbc.2023.105293 (PMC10641165; doi:10.1016/j.jbc.2023.105293)
Supplement: Supporting Table S1 [file mmc1.xls]

## Sheet: DGE_CamWT_vs_P293_annotations (
	gene	baseMean	log2FoldChange	lfcSE	pvalue	padj	gene_name	entrezid	gene_biotype
1	ENSG00000000003	1791.72	-0.202095	0.117575	0.0476512	0.230575	TSPAN6	7105	protein_coding
2	ENSG00000000419	1031.51	0.0582016	0.152645	0.631062	0.852183	DPM1	8813	protein_coding
3	ENSG00000000457	260.566	0.0652819	0.182181	0.603291	0.838137	SCYL3	57147	protein_coding
4	ENSG00000000460	748.236	-0.0502508	0.137335	0.654408	0.864061	C1orf112	55732	protein_coding
5	ENSG00000001036	2391.32	-0.00919313	0.102329	0.915003	0.973204	FUCA2	2519	protein_coding
6	ENSG00000001084	1123.58	-0.0833719	0.172609	0.50076	0.776375	GCLC	2729	protein_coding
7	ENSG00000001167	1159.15	0.123888	0.146004	0.297189	0.612375	NFYA	4800	protein_coding
8	ENSG00000001460	534.204	0.298632	0.14229	0.0132276	0.100918	STPG1	90529	protein_coding
9	ENSG00000001461	1425.77	0.282821	0.120949	0.00772491	0.0693442	NIPAL3	57185	protein_coding
10	ENSG00000001497	635.371	0.214464	0.16708	0.0999225	0.352272	LAS1L	81887	protein_coding
11	ENSG00000001561	687.375	0.0683851	0.131286	0.53905	0.800771	ENPP4	22875	protein_coding
12	ENSG00000001617	515.675	0.422495	0.155032	0.00139963	0.0198573	SEMA3F	6405	protein_coding
13	ENSG00000001629	729.843	0.0856839	0.206848	0.488346	0.769164	ANKIB1	54467	protein_coding
14	ENSG00000001630	2372.59	0.27072	0.0853134	0.000703823	0.0117099	CYP51A1	1595	protein_coding
15	ENSG00000001631	699.978	-0.000323344	0.145836	0.995931	0.99828	KRIT1	889	protein_coding
16	ENSG00000002016	279.752	-0.339989	0.299428	0.0460733	0.226083	RAD52	5893	protein_coding
17	ENSG00000002079	7.15375	-0.0340655	0.248827	0.12208	0.39197	MYH16	NA	transcribed_unitary_pseudogene
18	ENSG00000002330	871.536	0.118259	0.164125	0.346353	0.657612	BAD	572	protein_coding
19	ENSG00000002549	1340.74	-0.0556651	0.124257	0.602767	0.837983	LAP3	51056	protein_coding
20	ENSG00000002586	3160.48	0.0170462	0.133178	0.880546	0.961234	CD99	4267	protein_coding
21	ENSG00000002587	44.8817	0.00499082	0.239286	0.933	0.97952	HS3ST1	9957	protein_coding
22	ENSG00000002745	28.9165	-0.0374634	0.222091	0.707675	0.890964	WNT16	51384	protein_coding
23	ENSG00000002746	128.002	0.131495	0.248196	0.262997	0.579527	HECW1	23072	protein_coding
24	ENSG00000002822	836.185	-0.112716	0.172517	0.375142	0.682604	MAD1L1	8379	protein_coding
25	ENSG00000002834	2972.95	-0.122106	0.101613	0.177512	0.476288	LASP1	3927	protein_coding
26	ENSG00000002919	399.726	0.0988122	0.165461	0.43047	0.728485	SNX11	29916	protein_coding
27	ENSG00000003056	2655.18	-0.16499	0.110494	0.0942307	0.342134	M6PR	4074	protein_coding
28	ENSG00000003096	922.086	0.204949	0.173865	0.126877	0.399469	KLHL13	90293	protein_coding
29	ENSG00000003137	123.482	0.222136	0.266147	0.125864	0.398262	CYP26B1	56603	protein_coding
30	ENSG00000003147	195.054	1.08661	0.394963	0.000298711	0.0059139	ICA1	3382	protein_coding
31	ENSG00000003249	1586.27	-0.515473	0.150839	0.000101382	0.00251122	DBNDD1	79007	protein_coding
32	ENSG00000003393	93.4853	0.149174	0.289502	0.114111	0.37704	ALS2	57679	protein_coding
33	ENSG00000003400	221.856	0.0344272	0.206756	0.765698	0.91805	CASP10	843	protein_coding
34	ENSG00000003402	714.626	-0.00915728	0.141543	0.935206	0.979974	CFLAR	8837	protein_coding
35	ENSG00000003436	362.861	0.495294	0.216219	0.00330439	0.0373769	TFPI	7035	protein_coding
36	ENSG00000003509	415.152	-0.260442	0.155864	0.0393919	0.205471	NDUFAF7	55471	protein_coding
37	ENSG00000003756	929.329	0.0492388	0.146765	0.676618	0.876269	RBM5	10181	protein_coding
38	ENSG00000003987	151.789	0.442306	0.349691	0.023069	0.145851	MTMR7	9108	protein_coding
39	ENSG00000003989	3119.56	0.430217	0.203509	0.00652549	0.0612656	SLC7A2	6542	protein_coding
40	ENSG00000004059	2704.27	0.0441696	0.158668	0.708905	0.890964	ARF5	381	protein_coding
41	ENSG00000004139	458.609	-0.0178172	0.167747	0.882219	0.961625	SARM1	23098	protein_coding
42	ENSG00000004142	2849.36	-0.17263	0.118875	0.0970553	0.347366	POLDIP2	26073	protein_coding
43	ENSG00000004399	3806.78	-0.408242	0.156479	0.00206973	0.0266285	PLXND1	23129	protein_coding
44	ENSG00000004455	4653.47	0.252187	0.125047	0.0207907	0.135692	AK2	204	protein_coding
45	ENSG00000004468	4.41618	-0.0518981	0.252042	0.134281	0.412004	CD38	952	protein_coding
46	ENSG00000004478	8575.93	-0.0386569	0.0978587	0.675021	0.875417	FKBP4	2288	protein_coding
47	ENSG00000004487	5242.54	-0.163594	0.123112	0.125566	0.397927	KDM1A	23028	protein_coding
48	ENSG00000004534	1313.95	0.0125212	0.133384	0.913543	0.972819	RBM6	10180	protein_coding
49	ENSG00000004660	647.385	0.108482	0.157153	0.378301	0.684968	CAMKK1	84254	protein_coding
50	ENSG00000004700	1635.82	0.484699	0.160447	0.000420308	0.00780821	RECQL	5965	protein_coding
51	ENSG00000004766	319.029	-0.118126	0.221002	0.340471	0.652851	VPS50	55610	protein_coding
52	ENSG00000004776	5.31908	-0.00807358	0.242921	0.836814	0.946672	HSPB6	126393	protein_coding
53	ENSG00000004777	366.348	-0.0604375	0.224249	0.561403	0.816029	ARHGAP33	115703	protein_coding
54	ENSG00000004779	1890.22	-0.117957	0.174937	0.354848	0.665511	NDUFAB1	4706	protein_coding
55	ENSG00000004799	271.893	0.617701	0.197692	0.000203423	0.00436071	PDK4	5166	protein_coding
56	ENSG00000004838	12.6341	-0.0916045	0.261145	0.170369	0.466487	ZMYND10	51364	protein_coding
57	ENSG00000004846	9.04055	0.0525059	0.246257	0.386724	0.692875	ABCB5	340273	protein_coding
58	ENSG00000004848	119.469	-0.206607	0.223436	0.147069	0.43149	ARX	170302	protein_coding
59	ENSG00000004864	1175.47	-0.186301	0.17894	0.16002	0.452547	SLC25A13	10165	protein_coding
60	ENSG00000004866	388.899	0.109409	0.152326	0.366397	0.675534	ST7	7982	protein_coding
61	ENSG00000004897	3120.11	0.00380942	0.133359	0.974453	0.992969	CDC27	996	protein_coding
62	ENSG00000004961	311.572	0.223101	0.174666	0.0947895	0.34326	HCCS	3052	protein_coding
63	ENSG00000004975	1856.12	-0.46718	0.120369	2.0641e-05	0.000662872	DVL2	1856	protein_coding
64	ENSG00000005007	5451.81	0.334084	0.114676	0.00123077	0.0180968	UPF1	5976	protein_coding
65	ENSG00000005020	1744.62	0.00239455	0.155624	0.986148	0.996474	SKAP2	8935	protein_coding
66	ENSG00000005022	14110.1	-0.0940514	0.126952	0.381982	0.688998	SLC25A5	292	protein_coding
67	ENSG00000005059	744.614	0.0288505	0.143595	0.811763	0.935918	MCUB	55013	protein_coding
68	ENSG00000005073	193.106	0.153504	0.158819	0.218984	0.529517	HOXA11	3207	protein_coding
69	ENSG00000005075	671.891	-0.03142	0.167518	0.796513	0.930273	POLR2J	5439	protein_coding
70	ENSG00000005100	1665.82	-0.10198	0.157152	0.403945	0.707022	DHX33	56919	protein_coding
71	ENSG00000005102	35.0132	0.00775218	0.218062	0.941354	0.981945	MEOX1	4222	protein_coding
72	ENSG00000005156	2268.76	0.265666	0.22211	0.0784188	0.308665	LIG3	3980	protein_coding
73	ENSG00000005175	2075.03	-0.087251	0.114555	0.388065	0.69358	RPAP3	79657	protein_coding
74	ENSG00000005187	244.035	-0.169544	0.216886	0.213126	0.523527	ACSM3	6296	protein_coding
75	ENSG00000005189	571.932	-0.184109	0.11391	0.0651584	0.27707	REXO5	81691	protein_coding
76	ENSG00000005194	1170.49	0.00606684	0.135362	0.958737	0.988196	CIAPIN1	57019	protein_coding
77	ENSG00000005206	1073.87	-0.214595	0.204453	0.13138	0.406935	SPPL2B	56928	protein_coding
78	ENSG00000005238	100.283	-0.0301045	0.205135	0.791229	0.927821	FAM214B	80256	protein_coding
79	ENSG00000005302	449.717	-0.091341	0.176708	0.469318	0.757585	MSL3	10943	protein_coding
80	ENSG00000005339	3917.38	0.340241	0.271734	0.0415316	0.212348	CREBBP	1387	protein_coding
81	ENSG00000005436	1048.39	-0.065127	0.120833	0.535141	0.798835	GCFC2	6936	protein_coding
82	ENSG00000005448	572.184	-0.0745806	0.166314	0.547864	0.806619	WDR54	84058	protein_coding
83	ENSG00000005469	162.257	0.0385313	0.182397	0.756559	0.91328	CROT	54677	protein_coding
84	ENSG00000005471	107.37	-0.0137247	0.179444	0.909561	0.971726	ABCB4	5244	protein_coding
85	ENSG00000005483	1381.96	0.124444	0.213048	0.335753	0.648821	KMT2E	55904	protein_coding
86	ENSG00000005486	1251.19	0.604658	0.191663	0.000191034	0.0041653	RHBDD2	57414	protein_coding
87	ENSG00000005513	452.008	0.0146266	0.138453	0.89983	0.967005	SOX8	30812	protein_coding
88	ENSG00000005801	805.994	-0.14157	0.106615	0.139005	0.419726	ZNF195	7748	protein_coding
89	ENSG00000005810	1721.18	-0.135732	0.160694	0.2759	0.593558	MYCBP2	23077	protein_coding
90	ENSG00000005812	958.345	-0.1203	0.120572	0.250879	0.566963	FBXL3	26224	protein_coding
91	ENSG00000005882	912.627	-0.163908	0.179888	0.212774	0.523211	PDK2	5164	protein_coding
92	ENSG00000005884	416.961	0.0384395	0.153365	0.752889	0.911331	ITGA3	3675	protein_coding
93	ENSG00000005889	2535.51	-0.230617	0.153706	0.0636044	0.272572	ZFX	7543	protein_coding
94	ENSG00000005893	3766.63	0.144894	0.0984782	0.107568	0.365184	LAMP2	3920	protein_coding
95	ENSG00000005961	427.538	-0.473387	0.270814	0.0105049	0.0864627	ITGA2B	3674	protein_coding
96	ENSG00000006007	2116.74	0.0210622	0.111122	0.87023	0.957733	GDE1	51573	protein_coding
97	ENSG00000006015	870.583	-0.107581	0.185462	0.401908	0.705511	REX1BD	55049	protein_coding
98	ENSG00000006016	638.655	0.687581	0.270277	0.000939591	0.0146886	CRLF1	9244	protein_coding
99	ENSG00000006025	211.526	-0.312689	0.294443	0.0575561	0.257565	OSBPL7	114881	protein_coding
100	ENSG00000006042	1032.58	-0.347826	0.189389	0.0169263	0.118199	TMEM98	26022	protein_coding
101	ENSG00000006062	278.87	0.0228313	0.185321	0.852381	0.95156	MAP3K14	9020	protein_coding
102	ENSG00000006071	62.6108	0.0463455	0.228709	0.625759	0.850024	ABCC8	6833	protein_coding
103	ENSG00000006118	2435.13	-0.15409	0.144389	0.199464	0.505973	TMEM132A	54972	protein_coding
104	ENSG00000006125	6181.99	-0.042749	0.118873	0.670389	0.872711	AP2B1	163	protein_coding
105	ENSG00000006128	98.1773	1.68831	0.386395	6.01948e-07	3.20736e-05	TAC1	6863	protein_coding
106	ENSG00000006194	1629.44	0.241939	0.192656	0.0850048	0.322633	ZNF263	10127	protein_coding
107	ENSG00000006210	22.2846	-0.0548672	0.229393	0.568416	0.820035	CX3CL1	6376	protein_coding
108	ENSG00000006282	566.471	-0.336988	0.236974	0.0352024	0.191008	SPATA20	64847	protein_coding
109	ENSG00000006283	416.236	0.237983	0.254004	0.111148	0.371261	CACNA1G	8913	protein_coding
110	ENSG00000006327	488.091	0.338825	0.167893	0.0126066	0.097644	TNFRSF12A	51330	protein_coding
111	ENSG00000006377	220.802	0.452056	0.257018	0.0114837	0.0917008	DLX6	1750	protein_coding
112	ENSG00000006432	407.965	0.577684	0.26226	0.00291031	0.0340825	MAP3K9	4293	protein_coding
113	ENSG00000006451	1402.8	0.121321	0.125452	0.262244	0.578585	RALA	5898	protein_coding
114	ENSG00000006453	1606.03	0.105299	0.117267	0.307089	0.621486	BAIAP2L1	55971	protein_coding
115	ENSG00000006459	873.47	0.82146	0.137683	2.27294e-10	2.18282e-08	KDM7A	80853	protein_coding
116	ENSG00000006468	38.3055	0.396677	0.806141	0.0149184	0.109	ETV1	2115	protein_coding
117	ENSG00000006530	1166.37	-0.00661975	0.116595	0.946137	0.983864	AGK	55750	protein_coding
118	ENSG00000006534	87.5533	-0.219332	0.270504	0.125025	0.396819	ALDH3B1	221	protein_coding
119	ENSG00000006576	809.951	0.0470257	0.16394	0.717576	0.895066	PHTF2	57157	protein_coding
120	ENSG00000006606	5.81326	0.0529478	0.249117	0.295239	0.610008	CCL26	10344	protein_coding
121	ENSG00000006607	1125.92	0.14302	0.145556	0.229035	0.542037	FARP2	9855	protein_coding
122	ENSG00000006611	775.512	1.07384	0.137231	3.71769e-16	6.69628e-14	USH1C	10083	protein_coding
123	ENSG00000006625	1662.07	-0.0388194	0.139782	0.744975	0.907186	GGCT	79017	protein_coding
124	ENSG00000006634	742.128	0.00441466	0.140544	0.971118	0.992079	DBF4	10926	protein_coding
125	ENSG00000006638	186.32	0.0137957	0.161444	0.910719	0.971829	TBXA2R	6915	protein_coding
126	ENSG00000006652	921.809	-0.065873	0.130587	0.560138	0.815358	IFRD1	3475	protein_coding
127	ENSG00000006695	447.597	-0.158239	0.125136	0.146536	0.430922	COX10	1352	protein_coding
128	ENSG00000006704	1000.09	-0.337922	0.177017	0.0150962	0.10967	GTF2IRD1	9569	protein_coding
129	ENSG00000006712	1352.82	0.21207	0.108795	0.0309502	0.175642	PAF1	54623	protein_coding
130	ENSG00000006715	1136.15	0.145136	0.214273	0.275426	0.593467	VPS41	27072	protein_coding
131	ENSG00000006740	773.209	0.0806137	0.123181	0.450177	0.742573	ARHGAP44	9912	protein_coding
132	ENSG00000006744	2627.59	-0.0551975	0.123237	0.604478	0.838647	ELAC2	60528	protein_coding
133	ENSG00000006747	73.4014	-0.0677158	0.191233	0.585475	0.829575	SCIN	85477	protein_coding
134	ENSG00000006756	181.125	0.123269	0.256366	0.245482	0.560237	ARSD	414	protein_coding
135	ENSG00000006757	318.736	-0.376819	0.170116	0.00649907	0.0610869	PNPLA4	8228	protein_coding
136	ENSG00000006837	37.0945	-0.387293	0.444783	0.0339819	0.186154	CDKL3	51265	protein_coding
137	ENSG00000007047	2349.17	0.0459874	0.144748	0.698639	0.887737	MARK4	57787	protein_coding
138	ENSG00000007080	2105.89	-0.0465057	0.145546	0.690749	0.884574	CCDC124	115098	protein_coding
139	ENSG00000007168	2283.07	0.17299	0.152995	0.162823	0.455999	PAFAH1B1	5048	protein_coding
140	ENSG00000007171	269.286	-0.115604	0.172554	0.365515	0.674569	NOS2	4843	protein_coding
141	ENSG00000007202	4980.75	0.00512024	0.129217	0.957417	0.98788	KIAA0100	9703	protein_coding
142	ENSG00000007237	950.498	0.520372	0.284565	0.00762623	0.068702	GAS7	8522	protein_coding
143	ENSG00000007255	381.325	-0.287227	0.19199	0.0441154	0.219927	TRAPPC6A	79090	protein_coding
144	ENSG00000007264	498.374	-0.239709	0.173974	0.0733371	0.297059	MATK	4145	protein_coding
145	ENSG00000007312	5.5798	-0.068489	0.254291	0.190414	0.494362	CD79B	974	protein_coding
146	ENSG00000007314	115.193	-0.102841	0.238137	0.350626	0.661915	SCN4A	6329	protein_coding
147	ENSG00000007341	354.033	0.0859725	0.145615	0.468447	0.757109	ST7L	54879	protein_coding
148	ENSG00000007350	68.6117	-0.236299	0.344793	0.0740679	0.298778	TKTL1	8277	protein_coding
149	ENSG00000007372	777.225	0.15032	0.165128	0.23697	0.55175	PAX6	5080	protein_coding
150	ENSG00000007376	1359.92	0.0343279	0.129828	0.774456	0.921307	RPUSD1	113000	protein_coding
151	ENSG00000007384	554.004	-0.0514257	0.146301	0.661602	0.867976	RHBDF1	64285	protein_coding
152	ENSG00000007392	1348.66	0.0164306	0.117372	0.908337	0.971127	LUC7L	55692	protein_coding
153	ENSG00000007402	200.83	0.258982	0.24795	0.090096	0.33318	CACNA2D2	9254	protein_coding
154	ENSG00000007516	172.275	0.116269	0.240285	0.31329	0.627286	BAIAP3	8938	protein_coding
155	ENSG00000007520	1850.6	-0.144934	0.164761	0.251132	0.566963	TSR3	115939	protein_coding
156	ENSG00000007541	1596.78	-0.101892	0.139467	0.375668	0.683036	PIGQ	9091	protein_coding
157	ENSG00000007545	1394.7	0.116172	0.196901	0.369285	0.677767	CRAMP1	57585	protein_coding
158	ENSG00000007866	510.555	0.0918404	0.121835	0.390274	0.695326	TEAD3	7005	protein_coding
159	ENSG00000007923	1823.67	0.0287774	0.0950961	0.733276	0.901986	DNAJC11	55735	protein_coding
160	ENSG00000007944	393.91	-0.112634	0.133186	0.316545	0.630388	MYLIP	29116	protein_coding
161	ENSG00000008018	3449.03	-0.00384058	0.146194	0.971198	0.992092	PSMB1	5689	protein_coding
162	ENSG00000008056	22.9444	-0.107894	0.264819	0.180249	0.480018	SYN1	6853	protein_coding
163	ENSG00000008083	1803.06	0.241004	0.153773	0.0531924	0.24614	JARID2	3720	protein_coding
164	ENSG00000008086	175.656	-0.0162153	0.195671	0.889774	0.963772	CDKL5	6792	protein_coding
165	ENSG00000008118	17.2856	-0.0378038	0.232811	0.65023	0.862044	CAMK1G	57172	protein_coding
166	ENSG00000008128	577.588	0.102919	0.164568	0.41054	0.711692	CDK11A	728642	protein_coding
167	ENSG00000008130	2441.46	0.0117181	0.093246	0.90022	0.967262	NADK	65220	protein_coding
168	ENSG00000008256	1393.54	0.0739259	0.150281	0.554576	0.81154	CYTH3	9265	protein_coding
169	ENSG00000008277	521.364	0.281281	0.261222	0.0740055	0.298671	ADAM22	53616	protein_coding
170	ENSG00000008282	1270.25	-0.0505448	0.11199	0.612313	0.842438	SYPL1	6856	protein_coding
171	ENSG00000008283	246.28	0.460096	0.262659	0.0112597	0.0907073	CYB561	1534	protein_coding
172	ENSG00000008294	6150.99	0.310958	0.189586	0.0294595	0.170384	SPAG9	9043	protein_coding
173	ENSG00000008300	112.546	-0.0724699	0.236565	0.445752	0.739563	CELSR3	1951	protein_coding
174	ENSG00000008311	624.131	0.0480794	0.240202	0.527182	0.794682	AASS	10157	protein_coding
175	ENSG00000008323	10.8706	-0.0287366	0.239992	0.640264	0.857359	PLEKHG6	55200	protein_coding
176	ENSG00000008324	207.179	-0.0789429	0.191112	0.528361	0.795229	SS18L2	51188	protein_coding
177	ENSG00000008382	510.436	-0.0759594	0.162604	0.537098	0.799787	MPND	84954	protein_coding
178	ENSG00000008394	454.523	-0.896923	0.204715	8.85039e-07	4.51261e-05	MGST1	4257	protein_coding
179	ENSG00000008405	818.985	0.115271	0.102615	0.216912	0.527123	CRY1	1407	protein_coding
180	ENSG00000008441	1124.21	-0.150451	0.18099	0.250093	0.566237	NFIX	4784	protein_coding
181	ENSG00000008513	967.642	0.0914142	0.182409	0.485933	0.767698	ST3GAL1	6482	protein_coding
182	ENSG00000008516	143.496	0.0432698	0.233425	0.615666	0.84362	MMP25	64386	protein_coding
183	ENSG00000008517	288.278	-0.226336	0.172267	0.0873685	0.328072	IL32	9235	protein_coding
184	ENSG00000008710	3155.84	-0.0159768	0.128063	0.882575	0.961625	PKD1	5310	protein_coding
185	ENSG00000008735	922.7	-0.0240994	0.120536	0.818669	0.939283	MAPK8IP2	23542	protein_coding
186	ENSG00000008838	3960.04	-0.088449	0.136862	0.436218	0.733551	MED24	9862	protein_coding
187	ENSG00000008853	608.627	0.404163	0.197414	0.00839497	0.073527	RHOBTB2	23221	protein_coding
188	ENSG00000008869	862.992	0.324038	0.199938	0.0293296	0.169878	HEATR5B	54497	protein_coding
189	ENSG00000008952	1946.91	0.196423	0.142767	0.0982945	0.349695	SEC62	7095	protein_coding
190	ENSG00000008988	7806.04	-0.399427	0.203533	0.00985218	0.0826217	RPS20	6224	protein_coding
191	ENSG00000009307	15972.5	-0.0424255	0.074946	0.543941	0.804258	CSDE1	7812	protein_coding
192	ENSG00000009335	3005.56	0.110364	0.11104	0.263869	0.579572	UBE3C	9690	protein_coding
193	ENSG00000009413	957.655	-0.0553987	0.181368	0.650154	0.862044	REV3L	5980	protein_coding
194	ENSG00000009694	1356.51	0.128447	0.226058	0.312403	0.627115	TENM1	10178	protein_coding
195	ENSG00000009709	212.966	1.09345	0.271507	3.58758e-06	0.000148997	PAX7	5081	protein_coding
196	ENSG00000009724	18.1894	-0.0371907	0.2284	0.683096	0.879806	MASP2	10747	protein_coding
197	ENSG00000009765	6.34431	0.0844082	0.260418	0.144512	0.428315	IYD	389434	protein_coding
198	ENSG00000009780	331.832	0.278365	0.182089	0.0455119	0.224391	FAM76A	199870	protein_coding
199	ENSG00000009790	4.55721	-0.00088266	0.240963	0.981102	0.995348	TRAF3IP3	80342	protein_coding
200	ENSG00000009830	700.213	-0.0752431	0.18113	0.548211	0.806929	POMT2	29954	protein_coding
201	ENSG00000009844	1560.35	0.181616	0.111833	0.0683861	0.285017	VTA1	51534	protein_coding
202	ENSG00000009950	627.647	-0.345324	0.261915	0.0380324	0.201529	MLXIPL	51085	protein_coding
203	ENSG00000009954	4122.8	0.089824	0.162166	0.469687	0.757666	BAZ1B	9031	protein_coding
204	ENSG00000010017	1478.32	-0.0144026	0.0941194	0.866435	0.956973	RANBP9	10048	protein_coding
205	ENSG00000010030	10.1319	-0.0041476	0.235513	0.949082	0.984535	ETV7	51513	protein_coding
206	ENSG00000010072	764.954	0.166106	0.157462	0.182445	0.482954	SPRTN	83932	protein_coding
207	ENSG00000010165	849.683	0.121247	0.157247	0.326406	0.639952	EEF1AKNMT	51603	protein_coding
208	ENSG00000010219	493.265	-0.326943	0.191968	0.0248609	0.153393	DYRK4	8798	protein_coding
209	ENSG00000010244	3645.02	-0.060801	0.093068	0.478709	0.762685	ZNF207	7756	protein_coding
210	ENSG00000010256	3468.95	-0.0958775	0.162605	0.448998	0.741781	UQCRC1	7384	protein_coding
211	ENSG00000010270	992.796	0.00262548	0.11946	0.980937	0.995348	STARD3NL	83930	protein_coding
212	ENSG00000010278	1371.15	0.055125	0.155968	0.649536	0.862044	CD9	928	protein_coding
213	ENSG00000010292	7767.59	-0.0680784	0.14758	0.562675	0.816693	NCAPD2	9918	protein_coding
214	ENSG00000010295	551.843	-0.247567	0.128439	0.0268633	0.160207	IFFO1	25900	protein_coding
215	ENSG00000010310	86.3771	0.0549583	0.211137	0.633906	0.85309	GIPR	2696	protein_coding
216	ENSG00000010318	190.452	0.401415	0.19712	0.00868496	0.0753895	PHF7	51533	protein_coding
217	ENSG00000010319	65.2149	-0.275107	0.308959	0.0772466	0.30581	SEMA3G	56920	protein_coding
218	ENSG00000010322	1493.71	-0.221	0.176147	0.0973297	0.347822	NISCH	11188	protein_coding
219	ENSG00000010327	122.349	-0.105988	0.20983	0.399887	0.703929	STAB1	23166	protein_coding
220	ENSG00000010361	792.142	-0.0987306	0.117731	0.331972	0.645932	FUZ	80199	protein_coding
221	ENSG00000010404	3428.3	0.257568	0.166174	0.0510163	0.239729	IDS	3423	protein_coding
222	ENSG00000010438	9.75144	-0.174916	0.329877	0.030102	0.172624	PRSS3	5646	protein_coding
223	ENSG00000010539	748.04	0.378925	0.137707	0.00158519	0.0218902	ZNF200	7752	protein_coding
224	ENSG00000010610	8.21858	-0.00583043	0.23779	0.922152	0.975755	CD4	920	protein_coding
225	ENSG00000010626	132.002	-0.161552	0.243433	0.216253	0.526679	LRRC23	10233	protein_coding
226	ENSG00000010671	10.1344	-0.0378156	0.246818	0.363452	0.672258	BTK	695	protein_coding
227	ENSG00000010704	18.2937	0.064099	0.241479	0.437356	0.734415	HFE	3077	protein_coding
228	ENSG00000010803	1073.62	-0.0927525	0.166591	0.457995	0.748982	SCMH1	22955	protein_coding
229	ENSG00000010810	2280.47	-0.0162244	0.115512	0.870157	0.957716	FYN	2534	protein_coding
230	ENSG00000010818	955.214	0.743082	0.344879	0.00210769	0.0270539	HIVEP2	3097	protein_coding
231	ENSG00000011007	1629.18	0.352648	0.151759	0.00579163	0.0562892	ELOA	6924	protein_coding
232	ENSG00000011009	1083.22	0.00222569	0.106975	0.98462	0.996059	LYPLA2	11313	protein_coding
233	ENSG00000011021	364.167	-0.137615	0.180169	0.291827	0.607179	CLCN6	1185	protein_coding
234	ENSG00000011028	2308.85	-0.0141314	0.117112	0.890368	0.963772	MRC2	9902	protein_coding
235	ENSG00000011052	134.622	0.0438317	0.208289	0.702539	0.889092	NME1-NME2	654364	protein_coding
236	ENSG00000011105	1068.42	0.11223	0.114257	0.30098	0.616016	TSPAN9	10867	protein_coding
237	ENSG00000011114	361.01	-0.00126965	0.244724	0.943315	0.982797	BTBD7	55727	protein_coding
238	ENSG00000011132	373.87	-0.197151	0.20588	0.157229	0.448749	APBA3	9546	protein_coding
239	ENSG00000011143	436.088	-0.112423	0.131409	0.302624	0.617431	MKS1	54903	protein_coding
240	ENSG00000011198	369.325	0.328361	0.177451	0.0188505	0.126719	ABHD5	51099	protein_coding
241	ENSG00000011201	549.129	0.0216648	0.148709	0.85652	0.953123	ANOS1	3730	protein_coding
242	ENSG00000011243	1642.05	0.055295	0.134249	0.626017	0.850166	AKAP8L	26993	protein_coding
243	ENSG00000011258	1201.53	-0.231376	0.135809	0.0435982	0.218807	MBTD1	54799	protein_coding
244	ENSG00000011260	1979.65	-0.366625	0.155273	0.00483729	0.0490568	UTP18	51096	protein_coding
245	ENSG00000011275	1735.19	0.13504	0.155732	0.272818	0.590655	RNF216	54476	protein_coding
246	ENSG00000011295	2112.06	-0.0437684	0.0985367	0.62945	0.851409	TTC19	54902	protein_coding
247	ENSG00000011304	14465.9	-0.0190396	0.0838368	0.82038	0.939961	PTBP1	5725	protein_coding
248	ENSG00000011332	352.192	0.0951102	0.139623	0.41119	0.712297	DPF1	8193	protein_coding
249	ENSG00000011347	506.465	0.246255	0.198178	0.0837409	0.319874	SYT7	9066	protein_coding
250	ENSG00000011376	1009.51	0.134997	0.138517	0.242381	0.557149	LARS2	23395	protein_coding
251	ENSG00000011405	2516.13	0.290486	0.269776	0.069184	0.286969	PIK3C2A	5286	protein_coding
252	ENSG00000011422	217.386	0.516598	0.210458	0.00195716	0.0255572	PLAUR	5329	protein_coding
253	ENSG00000011426	3644.02	0.141406	0.121299	0.183673	0.484271	ANLN	54443	protein_coding
254	ENSG00000011451	3006.93	0.0540209	0.0955059	0.538638	0.800374	WIZ	58525	protein_coding
255	ENSG00000011454	917.14	0.161286	0.177812	0.217212	0.527465	RABGAP1	2844	protein_coding
256	ENSG00000011478	598.803	-0.17175	0.184081	0.196934	0.502642	QPCTL	54814	protein_coding
257	ENSG00000011485	3339.87	0.0610966	0.0845904	0.409253	0.710874	PPP5C	5536	protein_coding
258	ENSG00000011523	769.116	0.0994367	0.139135	0.393794	0.69837	CEP68	23177	protein_coding
259	ENSG00000011566	615.842	0.0650746	0.116555	0.526591	0.794627	MAP4K3	8491	protein_coding
260	ENSG00000011590	4.43494	0.0258136	0.244327	0.543204	0.803843	ZBTB32	27033	protein_coding
261	ENSG00000011638	173.824	-0.0166214	0.243673	0.664127	0.869474	TMEM159	57146	protein_coding
262	ENSG00000012048	2720.72	0.104478	0.116866	0.31308	0.627249	BRCA1	672	protein_coding
263	ENSG00000012061	1270.29	-0.230058	0.139498	0.0495938	0.235681	ERCC1	2067	protein_coding
264	ENSG00000012124	12.4207	0.0162756	0.242525	0.722999	0.897483	CD22	933	protein_coding
265	ENSG00000012171	91.7859	-0.0369517	0.211814	0.737609	0.903861	SEMA3B	7869	protein_coding
266	ENSG00000012174	6025.84	-0.362099	0.118836	0.000670285	0.0112601	MBTPS2	51360	protein_coding
267	ENSG00000012211	728.106	-0.00336996	0.164736	0.976432	0.993886	PRICKLE3	4007	protein_coding
268	ENSG00000012232	2465.14	0.255668	0.19101	0.0697932	0.288531	EXTL3	2137	protein_coding
269	ENSG00000012660	3348.6	0.11637	0.10773	0.227067	0.539535	ELOVL5	60481	protein_coding
270	ENSG00000012779	67.7539	-0.00667372	0.242004	0.873511	0.959434	ALOX5	240	protein_coding
271	ENSG00000012822	1218.71	-0.241934	0.207947	0.0930792	0.340189	CALCOCO1	57658	protein_coding
272	ENSG00000012963	1306.27	0.122801	0.103542	0.190468	0.494362	UBR7	55148	protein_coding
273	ENSG00000012983	1265.14	0.125307	0.191842	0.330691	0.644465	MAP4K5	11183	protein_coding
274	ENSG00000013016	343.986	0.384033	0.151838	0.00290084	0.0339956	EHD3	30845	protein_coding
275	ENSG00000013288	549.608	0.086779	0.168617	0.491309	0.771193	MAN2B2	23324	protein_coding
276	ENSG00000013293	8.11361	0.0292263	0.239699	0.64565	0.860149	SLC7A14	57709	protein_coding
277	ENSG00000013306	5037.76	-0.176464	0.128207	0.107697	0.365184	SLC25A39	51629	protein_coding
278	ENSG00000013364	153.956	-0.471782	0.282439	0.0119622	0.0941691	MVP	9961	protein_coding
279	ENSG00000013374	1747.04	0.123674	0.113394	0.215061	0.525608	NUB1	51667	protein_coding
280	ENSG00000013375	1517.71	0.649225	0.379006	0.00568969	0.0556905	PGM3	5238	protein_coding
281	ENSG00000013392	253.741	-0.0586219	0.158456	0.629195	0.851273	RWDD2A	112611	protein_coding
282	ENSG00000013441	517.388	0.195625	0.152467	0.112495	0.374039	CLK1	1195	protein_coding
283	ENSG00000013503	556.009	-0.139509	0.127081	0.198863	0.505345	POLR3B	55703	protein_coding
284	ENSG00000013523	1223.72	0.0998906	0.151478	0.408557	0.710559	ANGEL1	23357	protein_coding
285	ENSG00000013561	1079.99	-0.0207038	0.123749	0.844856	0.949097	RNF14	9604	protein_coding
286	ENSG00000013563	1058.82	-0.109361	0.114837	0.280247	0.597132	DNASE1L1	1774	protein_coding
287	ENSG00000013573	4388.57	-0.312133	0.210917	0.0385881	0.203385	DDX11	1663	protein_coding
288	ENSG00000013583	1139.3	-0.217533	0.171512	0.0976966	0.348331	HEBP1	50865	protein_coding
289	ENSG00000013588	2707.64	2.19471	0.144953	5.22012e-53	4.11917e-50	GPRC5A	9052	protein_coding
290	ENSG00000013619	286.79	0.0770488	0.166986	0.537481	0.799882	MAMLD1	10046	protein_coding
291	ENSG00000013725	58.3523	0.0998168	0.24571	0.32422	0.637931	CD6	923	protein_coding
292	ENSG00000013810	2496.07	0.109834	0.0976571	0.22594	0.537914	TACC3	10460	protein_coding
293	ENSG00000014123	1279.69	0.0689168	0.138351	0.549303	0.807388	UFL1	23376	protein_coding
294	ENSG00000014138	1862.56	0.165936	0.125224	0.126831	0.399415	POLA2	23649	protein_coding
295	ENSG00000014164	835.136	-0.0104469	0.119896	0.912355	0.97259	ZC3H3	23144	protein_coding
296	ENSG00000014216	2826.84	0.0970222	0.149488	0.43491	0.732407	CAPN1	823	protein_coding
297	ENSG00000014257	21.085	-0.143081	0.291223	0.0879303	0.328915	ACPP	55	protein_coding
298	ENSG00000014641	3224.97	0.0910945	0.144555	0.441248	0.73697	MDH1	4190	protein_coding
299	ENSG00000014824	1924.79	0.186412	0.112332	0.0518437	0.241836	SLC30A9	10463	protein_coding
300	ENSG00000014914	86.0014	-0.0695315	0.208004	0.561436	0.816029	MTMR11	10903	protein_coding
301	ENSG00000014919	1823.86	-0.152209	0.106551	0.111983	0.373224	COX15	1355	protein_coding
302	ENSG00000015133	786.874	-0.0116583	0.166251	0.915545	0.973394	CCDC88C	440193	protein_coding
303	ENSG00000015153	505.669	0.124571	0.192621	0.340223	0.652755	YAF2	10138	protein_coding
304	ENSG00000015171	417.98	-0.423705	0.177516	0.00340298	0.0380248	ZMYND11	10771	protein_coding
305	ENSG00000015285	10.883	-0.0288498	0.240132	0.637567	0.855684	WAS	7454	protein_coding
306	ENSG00000015413	5.8226	-0.0396043	0.248131	0.280201	0.597132	DPEP1	1800	protein_coding
307	ENSG00000015475	587.507	-0.215335	0.13149	0.0545257	0.249955	BID	637	protein_coding
308	ENSG00000015479	9007.29	-0.0293366	0.105999	0.774494	0.921307	NA	NA	NA
309	ENSG00000015520	27.3547	-1.08811	0.545877	0.00185681	0.0245415	NPC1L1	29881	protein_coding
310	ENSG00000015532	1026.68	-0.0196738	0.106547	0.836721	0.946631	XYLT2	64132	protein_coding
311	ENSG00000015568	453.456	0.170011	0.315921	0.0610137	0.266278	RGPD5	84220	protein_coding
312	ENSG00000015676	2338.15	0.00112698	0.132199	0.992776	0.997655	NUDCD3	23386	protein_coding
313	ENSG00000016082	38.5333	-0.180246	0.292162	0.129629	0.404305	ISL1	3670	protein_coding
314	ENSG00000016391	589.951	-0.110193	0.192693	0.391993	0.696461	CHDH	55349	protein_coding
315	ENSG00000016864	827.595	-0.248375	0.162289	0.0540827	0.248738	GLT8D1	55830	protein_coding
316	ENSG00000017260	2209.44	-0.167645	0.151924	0.169864	0.465874	ATP2C1	27032	protein_coding
317	ENSG00000017483	4.34717	-0.0155186	0.242991	0.713764	0.893253	SLC38A5	92745	protein_coding
318	ENSG00000017797	2748.37	0.182418	0.105016	0.0544166	0.249687	RALBP1	10928	protein_coding
319	ENSG00000018189	843.086	-0.21326	0.151352	0.0827783	0.317899	RUFY3	22902	protein_coding
320	ENSG00000018236	304.973	0.166419	0.200529	0.220598	0.531415	CNTN1	1272	protein_coding
321	ENSG00000018280	17.5655	-0.049165	0.232073	0.585415	0.829575	SLC11A1	6556	protein_coding
322	ENSG00000018408	1808.79	0.476173	0.193522	0.0022794	0.0287896	WWTR1	25937	protein_coding
323	ENSG00000018510	838.835	-0.0943248	0.183448	0.454191	0.745779	AGPS	8540	protein_coding
324	ENSG00000018610	1099.14	-0.192675	0.144262	0.105943	0.362399	CXorf56	63932	protein_coding
325	ENSG00000018625	11.5546	0.0241256	0.241864	0.65121	0.862351	ATP1A2	477	protein_coding
326	ENSG00000018699	457.656	-0.0659126	0.126839	0.543776	0.804258	TTC27	55622	protein_coding
327	ENSG00000018869	106.548	-0.249121	0.252582	0.0985653	0.34994	ZNF582	147948	protein_coding
328	ENSG00000019144	696.54	-0.0275236	0.186012	0.820846	0.939961	PHLDB1	23187	protein_coding
329	ENSG00000019186	35.5065	3.87106	0.71783	6.20075e-09	5.0369e-07	CYP24A1	1591	protein_coding
330	ENSG00000019485	205.632	0.0718105	0.180274	0.569323	0.820156	PRDM11	56981	protein_coding
331	ENSG00000019505	103.628	0.128759	0.211631	0.324314	0.637986	SYT13	57586	protein_coding
332	ENSG00000019549	117.364	0.218524	0.242848	0.131064	0.40666	SNAI2	6591	protein_coding
333	ENSG00000019582	30.8256	-0.127749	0.250956	0.257622	0.573642	CD74	972	protein_coding
334	ENSG00000019991	28.3857	0.0917663	0.245955	0.336023	0.648827	HGF	3082	protein_coding
335	ENSG00000019995	1199.49	0.247965	0.133125	0.0297469	0.17125	ZRANB1	54764	protein_coding
336	ENSG00000020129	1095.27	-0.0912302	0.0977064	0.320091	0.633866	NCDN	23154	protein_coding
337	ENSG00000020181	935.282	-0.103949	0.174525	0.418625	0.719586	ADGRA2	25960	protein_coding
338	ENSG00000020256	1518.26	-0.313708	0.124216	0.00455884	0.0469513	ZFP64	55734	protein_coding
339	ENSG00000020426	530.528	0.0323664	0.1619	0.789368	0.927252	MNAT1	4331	protein_coding
340	ENSG00000020577	477.658	-0.0352978	0.183867	0.772553	0.92096	SAMD4A	23034	protein_coding
341	ENSG00000020633	335.334	0.0492932	0.140216	0.670633	0.872776	RUNX3	864	protein_coding
342	ENSG00000020922	2403.38	0.143201	0.186852	0.279894	0.596899	MRE11	4361	protein_coding
343	ENSG00000021300	410.536	-0.522497	0.172563	0.000368665	0.007022	PLEKHB1	58473	protein_coding
344	ENSG00000021355	865.228	0.401003	0.136226	0.000797102	0.0129752	SERPINB1	1992	protein_coding
345	ENSG00000021574	880.512	0.178272	0.154742	0.150111	0.436594	SPAST	6683	protein_coding
346	ENSG00000021645	4.54395	-0.0334719	0.243046	0.53682	0.79968	NRXN3	9369	protein_coding
347	ENSG00000021762	564.841	0.00142377	0.17485	0.991937	0.997655	OSBPL5	114879	protein_coding
348	ENSG00000021776	791.647	0.146526	0.173704	0.260672	0.577023	AQR	9716	protein_coding
349	ENSG00000021826	79.6244	-0.0641166	0.253833	0.182005	0.48233	CPS1	1373	protein_coding
350	ENSG00000022267	563.914	-0.171096	0.219653	0.210744	0.520484	FHL1	2273	protein_coding
351	ENSG00000022277	2303.13	0.098247	0.131506	0.377924	0.684509	RTF2	51507	protein_coding
352	ENSG00000022567	412.743	0.341017	0.297347	0.0456695	0.224793	SLC45A4	57210	protein_coding
353	ENSG00000022840	4237.7	0.0753653	0.171908	0.547091	0.806444	RNF10	9921	protein_coding
354	ENSG00000022976	435.128	-0.0726196	0.141228	0.53022	0.79593	ZNF839	55778	protein_coding
355	ENSG00000023041	676.249	0.0393083	0.120272	0.709727	0.891449	ZDHHC6	64429	protein_coding
356	ENSG00000023171	610.508	-0.216032	0.166989	0.0965399	0.346127	GRAMD1B	57476	protein_coding
357	ENSG00000023191	71.4967	0.00175519	0.24408	0.968198	0.991117	RNH1	6050	protein_coding
358	ENSG00000023287	2527.12	0.544164	0.148259	3.84536e-05	0.00113182	RB1CC1	9821	protein_coding
359	ENSG00000023318	788.463	0.489573	0.133984	4.67512e-05	0.00134266	ERP44	23071	protein_coding
360	ENSG00000023330	983.433	-0.0352641	0.0967212	0.695795	0.886786	ALAS1	211	protein_coding
361	ENSG00000023445	102.312	-0.310579	0.34277	0.0572458	0.256523	BIRC3	330	protein_coding
362	ENSG00000023516	1106.32	0.751858	0.220466	5.80213e-05	0.00158137	AKAP11	11215	protein_coding
363	ENSG00000023572	357.407	0.111308	0.17941	0.384338	0.691141	GLRX2	51022	protein_coding
364	ENSG00000023608	302.298	-0.0205168	0.148382	0.861306	0.954887	SNAPC1	6617	protein_coding
365	ENSG00000023697	747.954	0.00538101	0.128618	0.963024	0.989415	DERA	51071	protein_coding
366	ENSG00000023734	5899.21	0.233314	0.183285	0.0869148	0.326739	STRAP	11171	protein_coding
367	ENSG00000023839	23.8244	0.0471972	0.237054	0.559173	0.814669	ABCC2	1244	protein_coding
368	ENSG00000023892	112.188	0.304819	0.279454	0.0609165	0.266134	DEF6	50619	protein_coding
369	ENSG00000023902	594.44	-0.181221	0.156543	0.145853	0.429961	PLEKHO1	51177	protein_coding
370	ENSG00000023909	757.805	-0.138561	0.178213	0.285891	0.601665	GCLM	2730	protein_coding
371	ENSG00000024048	1259.26	0.301546	0.162881	0.0221229	0.141445	UBR2	23304	protein_coding
372	ENSG00000024422	37.6534	-0.00415638	0.228027	0.957538	0.987944	EHD2	30846	protein_coding
373	ENSG00000024526	2143.1	-0.121878	0.131797	0.274196	0.591951	DEPDC1	55635	protein_coding
374	ENSG00000024862	427.924	-0.00231413	0.158086	0.983017	0.995821	CCDC28A	25901	protein_coding
375	ENSG00000025039	1013.25	0.208776	0.150772	0.0894792	0.331948	RRAGD	58528	protein_coding
376	ENSG00000025156	1067.07	0.114325	0.153317	0.345418	0.656973	HSF2	3298	protein_coding
377	ENSG00000025293	1832.71	0.0655336	0.115515	0.547903	0.806619	PHF20	51230	protein_coding
378	ENSG00000025423	201.024	-0.194702	0.26046	0.156032	0.446795	HSD17B6	8630	protein_coding
379	ENSG00000025434	208.77	0.0599789	0.201613	0.621584	0.847062	NR1H3	10062	protein_coding
380	ENSG00000025708	45.2769	-0.362439	0.489889	0.0329609	0.18243	TYMP	1890	protein_coding
381	ENSG00000025770	1447.11	-0.0498908	0.0878822	0.544891	0.804543	NCAPH2	29781	protein_coding
382	ENSG00000025772	1670.45	-0.0847122	0.117294	0.41082	0.71188	TOMM34	10953	protein_coding
383	ENSG00000025796	4034.31	-0.129407	0.150181	0.28168	0.598042	SEC63	11231	protein_coding
384	ENSG00000025800	2488.86	0.0655744	0.152962	0.587773	0.830865	KPNA6	23633	protein_coding
385	ENSG00000026025	10349.7	-0.882153	0.140784	3.12536e-11	3.47586e-09	VIM	7431	protein_coding
386	ENSG00000026036	204.094	-0.306262	0.243446	0.0530348	0.245623	RTEL1-TNFRSF6B	NA	protein_coding
387	ENSG00000026103	212.995	-0.224556	0.224259	0.121107	0.390213	FAS	355	protein_coding
388	ENSG00000026297	749.588	-0.346407	0.182833	0.0155229	0.111653	RNASET2	8635	protein_coding
389	ENSG00000026508	1662	0.127218	0.166928	0.311676	0.626186	CD44	960	protein_coding
390	ENSG00000026559	1221.35	-0.0207373	0.122445	0.844187	0.949097	KCNG1	3755	protein_coding
391	ENSG00000026652	594.711	0.243733	0.236816	0.10294	0.357269	AGPAT4	56895	protein_coding
392	ENSG00000026950	249.794	-0.328617	0.226196	0.0365515	0.195828	BTN3A1	11119	protein_coding
393	ENSG00000027001	573.44	-0.212506	0.14274	0.073691	0.297983	MIPEP	4285	protein_coding
394	ENSG00000027075	410.644	0.234006	0.130621	0.0371443	0.198171	PRKCH	5583	protein_coding
395	ENSG00000027644	5.64356	0.00517745	0.241631	0.912729	0.972595	INSRR	3645	protein_coding
396	ENSG00000027697	632.006	0.312924	0.136793	0.00782388	0.0697791	IFNGR1	3459	protein_coding
397	ENSG00000027847	405.031	0.283816	0.184611	0.0436494	0.218855	B4GALT7	11285	protein_coding
398	ENSG00000027869	42.7301	1.50981	0.639907	0.000645806	0.0109089	SH2D2A	9047	protein_coding
399	ENSG00000028116	352.129	0.0424091	0.155667	0.727287	0.898846	VRK2	7444	protein_coding
400	ENSG00000028203	1148.33	-0.106533	0.115472	0.295277	0.610008	VEZT	55591	protein_coding
401	ENSG00000028277	46.2697	0.0100452	0.23038	0.904971	0.969509	POU2F2	5452	protein_coding
402	ENSG00000028310	1218.96	-0.0685385	0.0983989	0.446131	0.739876	BRD9	65980	protein_coding
403	ENSG00000028528	1108.03	-0.018421	0.167042	0.87686	0.960122	SNX1	6642	protein_coding
404	ENSG00000028839	505.808	0.00785064	0.152737	0.949096	0.984535	TBPL1	9519	protein_coding
405	ENSG00000029153	1164.21	0.0552729	0.11711	0.59219	0.832057	ARNTL2	56938	protein_coding
406	ENSG00000029363	4286.05	0.152141	0.110664	0.107528	0.365184	BCLAF1	9774	protein_coding
407	ENSG00000029364	1521.99	0.110065	0.123692	0.306744	0.621467	SLC39A9	55334	protein_coding
408	ENSG00000029534	135.721	-0.0631651	0.198978	0.603204	0.838137	ANK1	286	protein_coding
409	ENSG00000029639	318.373	-0.180789	0.175245	0.168779	0.464591	TFB1M	51106	protein_coding
410	ENSG00000029725	2790.93	-0.137226	0.138634	0.233441	0.547163	RABEP1	9135	protein_coding
411	ENSG00000029993	2666.48	0.384714	0.175755	0.00657914	0.0616297	HMGB3	3149	protein_coding
412	ENSG00000030066	3546.08	0.19311	0.102982	0.0403043	0.208063	NUP160	23279	protein_coding
413	ENSG00000030110	1031.27	0.303962	0.14289	0.0116859	0.0926538	BAK1	578	protein_coding
414	ENSG00000030419	87.765	0.279538	0.444523	0.0341764	0.18691	IKZF2	22807	protein_coding
415	ENSG00000030582	4638.04	-0.212829	0.106841	0.0268864	0.160207	GRN	2896	protein_coding
416	ENSG00000031003	413.078	0.0117379	0.185924	0.92529	0.976794	FAM13B	51306	protein_coding
417	ENSG00000031081	215.977	0.154816	0.209521	0.251114	0.566963	ARHGAP31	57514	protein_coding
418	ENSG00000031691	366.649	-0.0119626	0.155239	0.918969	0.974709	CENPQ	55166	protein_coding
419	ENSG00000031698	4369.48	-0.085438	0.105482	0.395522	0.699861	SARS	6301	protein_coding
420	ENSG00000031823	2087.73	0.0644726	0.113654	0.548581	0.807211	RANBP3	8498	protein_coding
421	ENSG00000032219	535.078	-0.0707474	0.188497	0.57426	0.823117	ARID4A	5926	protein_coding
422	ENSG00000032389	622.551	0.154428	0.146737	0.197045	0.502731	EIPR1	7260	protein_coding
423	ENSG00000032444	1565.21	-0.289729	0.176746	0.0353004	0.19129	PNPLA6	10908	protein_coding
424	ENSG00000032742	197.392	0.0362033	0.16734	0.770268	0.920003	IFT88	8100	protein_coding
425	ENSG00000033011	511.448	0.118057	0.144544	0.317893	0.631479	ALG1	56052	protein_coding
426	ENSG00000033030	285.326	-0.164257	0.212879	0.225368	0.537116	ZCCHC8	55596	protein_coding
427	ENSG00000033050	1530.76	0.588697	0.237669	0.00145667	0.020439	NA	NA	NA
428	ENSG00000033100	841.67	0.120187	0.119212	0.249871	0.565833	CHPF2	54480	protein_coding
429	ENSG00000033122	65.1187	-0.735979	0.579877	0.00812721	0.0716362	LRRC7	57554	protein_coding
430	ENSG00000033170	278.977	-0.520937	0.400716	0.0152703	0.110598	FUT8	2530	protein_coding
431	ENSG00000033178	1494.08	0.135103	0.266116	0.20252	0.509868	UBA6	55236	protein_coding
432	ENSG00000033327	883.455	0.302809	0.243942	0.055777	0.25302	GAB2	9846	protein_coding
433	ENSG00000033627	1826.42	0.159326	0.121157	0.131411	0.406956	ATP6V0A1	535	protein_coding
434	ENSG00000033800	1221.93	0.155652	0.164579	0.220755	0.531706	PIAS1	8554	protein_coding
435	ENSG00000033867	1182.47	0.205121	0.222042	0.150743	0.437242	SLC4A7	9497	protein_coding
436	ENSG00000034053	181.126	0.0899094	0.223931	0.43869	0.735572	APBA2	321	protein_coding
437	ENSG00000034152	1121.81	-0.0138725	0.136913	0.898609	0.966922	MAP2K3	5606	protein_coding
438	ENSG00000034510	6419.31	0.144524	0.15706	0.243973	0.558794	TMSB10	9168	protein_coding
439	ENSG00000034533	160.757	-0.0469074	0.178851	0.704854	0.890242	ASTE1	28990	protein_coding
440	ENSG00000034677	493.213	-0.0662877	0.146252	0.573368	0.822321	RNF19A	25897	protein_coding
441	ENSG00000034693	403.437	-0.0234948	0.149717	0.841813	0.948729	PEX3	8504	protein_coding
442	ENSG00000034713	1251.04	-0.0483496	0.160038	0.690224	0.884574	GABARAPL2	11345	protein_coding
443	ENSG00000035115	216.152	0.115086	0.180826	0.37249	0.680319	SH3YL1	26751	protein_coding
444	ENSG00000035141	1657.43	0.00271023	0.138326	0.982491	0.995651	FAM136A	84908	protein_coding
445	ENSG00000035403	5422.05	0.178983	0.130237	0.10766	0.365184	VCL	7414	protein_coding
446	ENSG00000035499	1035.75	0.0476831	0.127417	0.663205	0.868958	DEPDC1B	55789	protein_coding
447	ENSG00000035664	80.7624	-0.316558	0.342451	0.05545	0.252147	DAPK2	23604	protein_coding
448	ENSG00000035681	504.62	-0.514905	0.16202	0.000262946	0.00536611	NSMAF	8439	protein_coding
449	ENSG00000035687	1929.45	-0.377392	0.108522	0.000143641	0.00334309	ADSS	159	protein_coding
450	ENSG00000035862	2798.73	0.118781	0.0920381	0.158578	0.45066	TIMP2	7077	protein_coding
451	ENSG00000035928	3050.43	0.101832	0.120008	0.336255	0.649049	RFC1	5981	protein_coding
452	ENSG00000036054	667.771	0.0879495	0.123637	0.412059	0.712849	TBC1D23	55773	protein_coding
453	ENSG00000036257	2027.83	0.0941289	0.123261	0.377533	0.684375	CUL3	8452	protein_coding
454	ENSG00000036448	163.372	-0.13169	0.246909	0.26179	0.578261	MYOM2	9172	protein_coding
455	ENSG00000036530	22.1213	0.178007	0.318794	0.0692384	0.286981	CYP46A1	10858	protein_coding
456	ENSG00000036549	1245.72	-0.106222	0.136924	0.351608	0.662779	AC118549.1	26009	protein_coding
457	ENSG00000036672	509.491	0.289768	0.146897	0.0184937	0.12543	USP2	9099	protein_coding
458	ENSG00000036828	87.1566	-0.0633014	0.195744	0.605772	0.839172	CASR	846	protein_coding
459	ENSG00000037042	444.167	-0.165891	0.144825	0.162103	0.455218	TUBG2	27175	protein_coding
460	ENSG00000037241	652.633	-0.0703119	0.138225	0.53869	0.800379	RPL26L1	51121	protein_coding
461	ENSG00000037280	931.219	-0.106763	0.155118	0.380409	0.687184	FLT4	2324	protein_coding
462	ENSG00000037474	3506.14	-0.00509994	0.0980272	0.953769	0.986576	NSUN2	54888	protein_coding
463	ENSG00000037637	801.013	0.116666	0.146342	0.326143	0.639513	FBXO42	54455	protein_coding
464	ENSG00000037749	1200.13	-0.00282029	0.158972	0.978479	0.99432	MFAP3	4238	protein_coding
465	ENSG00000037757	2150.08	-0.32985	0.150739	0.00860846	0.0750005	MRI1	84245	protein_coding
466	ENSG00000037897	261.299	0.0136421	0.169272	0.913088	0.97279	METTL1	4234	protein_coding
467	ENSG00000037965	342.276	-0.200133	0.191604	0.142363	0.424872	HOXC8	3224	protein_coding
468	ENSG00000038002	407.035	-0.249824	0.170066	0.0596836	0.263317	AGA	175	protein_coding
469	ENSG00000038210	1095.87	0.214442	0.123647	0.0463902	0.227099	PI4K2B	55300	protein_coding
470	ENSG00000038219	2032.11	0.512097	0.136749	3.0224e-05	0.000922362	BOD1L1	259282	protein_coding
471	ENSG00000038274	1366.23	-0.230176	0.133644	0.0429937	0.216963	MAT2B	27430	protein_coding
472	ENSG00000038295	14.3883	0.0130104	0.239009	0.831268	0.944218	TLL1	7092	protein_coding
473	ENSG00000038358	1778.64	-0.0798235	0.0988628	0.376203	0.683698	EDC4	23644	protein_coding
474	ENSG00000038382	2893.09	-0.0664147	0.113465	0.507997	0.782143	TRIO	7204	protein_coding
475	ENSG00000038427	2924.15	-0.243024	0.203343	0.0889952	0.330949	VCAN	1462	protein_coding
476	ENSG00000038532	1206.64	0.508328	0.212622	0.00239558	0.0296979	CLEC16A	23274	protein_coding
477	ENSG00000039068	85.6807	0.0956822	0.206985	0.445042	0.739105	CDH1	999	protein_coding
478	ENSG00000039123	3262.48	0.0750321	0.140582	0.510347	0.783721	MTREX	23517	protein_coding
479	ENSG00000039319	2042.26	-0.146519	0.195732	0.277131	0.594708	ZFYVE16	9765	protein_coding
480	ENSG00000039523	1506.93	0.342859	0.104248	0.000338601	0.00652438	RIPOR1	79567	protein_coding
481	ENSG00000039560	3025.07	0.0453012	0.134162	0.691053	0.884574	RAI14	26064	protein_coding
482	ENSG00000039650	855.755	-0.0973924	0.162744	0.432182	0.730055	PNKP	11284	protein_coding
483	ENSG00000039987	4.92849	0.0333986	0.247018	0.342345	0.654098	BEST2	54831	protein_coding
484	ENSG00000040199	455.078	0.103161	0.155667	0.402473	0.706118	PHLPP2	23035	protein_coding
485	ENSG00000040275	1494	-0.0235393	0.155823	0.843009	0.948729	SPDL1	54908	protein_coding
486	ENSG00000040341	1016.13	0.00341432	0.1536	0.998176	0.999322	STAU2	27067	protein_coding
487	ENSG00000040487	415.618	-0.163618	0.141748	0.162735	0.455971	SLC66A1	54896	protein_coding
488	ENSG00000040531	84.5516	-0.062267	0.233377	0.506598	0.781278	CTNS	1497	protein_coding
489	ENSG00000040608	338.101	0.125694	0.193433	0.333795	0.647219	RTN4R	65078	protein_coding
490	ENSG00000040633	842.511	-0.210535	0.11935	0.0436763	0.218923	PHF23	79142	protein_coding
491	ENSG00000040933	1061.99	0.22301	0.186428	0.105564	0.36165	INPP4A	3631	protein_coding
492	ENSG00000041353	60.7509	0.264625	0.373743	0.0608247	0.266134	RAB27B	5874	protein_coding
493	ENSG00000041357	4268.05	0.0908672	0.140685	0.432138	0.730055	PSMA4	5685	protein_coding
494	ENSG00000041802	956.187	0.206433	0.125128	0.0570867	0.256087	LSG1	55341	protein_coding
495	ENSG00000041880	59.5525	-0.0396156	0.19593	0.740963	0.904902	PARP3	10039	protein_coding
496	ENSG00000041982	444.163	0.315771	0.172898	0.0214196	0.138889	TNC	3371	protein_coding
497	ENSG00000041988	423.741	-0.0956584	0.129147	0.382951	0.690071	THAP3	90326	protein_coding
498	ENSG00000042062	7.32493	0.0174996	0.240217	0.754605	0.912516	RIPOR3	140876	protein_coding
499	ENSG00000042088	789.628	-0.0695726	0.165572	0.573133	0.822321	TDP1	55775	protein_coding
500	ENSG00000042286	281.937	-0.0268194	0.153806	0.821993	0.940271	AIFM2	84883	protein_coding
501	ENSG00000042317	164.316	-0.0386017	0.182894	0.753235	0.911418	SPATA7	55812	protein_coding
502	ENSG00000042429	806.565	0.0156552	0.116751	0.877082	0.960122	MED17	9440	protein_coding
503	ENSG00000042445	796.378	0.197439	0.130171	0.077534	0.306419	RETSAT	54884	protein_coding
504	ENSG00000042493	192.069	0.137082	0.191586	0.29765	0.612785	CAPG	822	protein_coding
505	ENSG00000042753	2311.42	-0.0392596	0.155392	0.743341	0.906052	AP2S1	1175	protein_coding
506	ENSG00000042980	9.5762	0.000430518	0.238725	0.996408	0.998585	ADAM28	10863	protein_coding
507	ENSG00000043039	86.2504	0.769845	0.327006	0.0012627	0.0184679	BARX2	8538	protein_coding
508	ENSG00000043093	908.411	0.134262	0.186577	0.306754	0.621467	DCUN1D1	54165	protein_coding
509	ENSG00000043143	399.492	0.120824	0.213019	0.347809	0.659444	JADE2	23338	protein_coding
510	ENSG00000043355	2498.09	0.0178028	0.104328	0.850667	0.951046	ZIC2	7546	protein_coding
511	ENSG00000043514	441.594	-0.165517	0.150643	0.173372	0.470513	TRIT1	54802	protein_coding
512	ENSG00000043591	49.2149	-0.0521997	0.202868	0.659912	0.867261	ADRB1	153	protein_coding
513	ENSG00000044090	764.969	-0.017099	0.148003	0.883472	0.961733	CUL7	9820	protein_coding
514	ENSG00000044115	10575.1	0.253354	0.0858944	0.00163634	0.0223359	CTNNA1	1495	protein_coding
515	ENSG00000044446	1286.3	-0.7385	0.142096	2.06953e-08	1.53099e-06	PHKA2	5256	protein_coding
516	ENSG00000044459	646.245	-0.160841	0.132099	0.150252	0.436887	CNTLN	54875	protein_coding
517	ENSG00000044524	304.904	-0.488245	0.243201	0.00613082	0.0586272	EPHA3	2042	protein_coding
518	ENSG00000044574	6360.95	0.435788	0.176609	0.00265901	0.0319524	HSPA5	3309	protein_coding
519	ENSG00000046604	4134.76	0.127411	0.142002	0.286566	0.602701	DSG2	1829	protein_coding
520	ENSG00000046647	50.7805	-0.130123	0.251455	0.252525	0.568243	GEMIN8	54960	protein_coding
521	ENSG00000046651	839.439	-0.110556	0.122851	0.300031	0.615076	OFD1	8481	protein_coding
522	ENSG00000046653	356.51	0.0416722	0.154362	0.73389	0.902111	GPM6B	2824	protein_coding
523	ENSG00000046774	24.6194	-0.349207	0.511956	0.0314237	0.176696	MAGEC2	51438	protein_coding
524	ENSG00000046889	16.1066	0.0434538	0.242994	0.490821	0.770865	PREX2	80243	protein_coding
525	ENSG00000047056	177.273	-0.042603	0.171797	0.729381	0.899834	WDR37	22884	protein_coding
526	ENSG00000047188	1996.02	-0.0813036	0.148631	0.48692	0.768358	YTHDC2	64848	protein_coding
527	ENSG00000047249	1077.24	-0.000726666	0.117669	0.992678	0.997655	ATP6V1H	51606	protein_coding
528	ENSG00000047315	3449.34	0.0532564	0.114142	0.583274	0.828187	POLR2B	5431	protein_coding
529	ENSG00000047346	164.49	0.0823067	0.199783	0.508197	0.782143	FAM214A	56204	protein_coding
530	ENSG00000047365	221.097	0.0807106	0.23451	0.433889	0.731643	ARAP2	116984	protein_coding
531	ENSG00000047410	4849.3	0.0179186	0.16244	0.881751	0.961625	TPR	7175	protein_coding
532	ENSG00000047578	595.923	0.135114	0.226812	0.292624	0.607684	KIAA0556	23247	protein_coding
533	ENSG00000047579	475.363	-0.0718226	0.155127	0.550938	0.808881	DTNBP1	84062	protein_coding
534	ENSG00000047597	521.487	-0.0981421	0.129876	0.377466	0.684375	XK	7504	protein_coding
535	ENSG00000047617	5.36002	-0.0352177	0.247901	0.270532	0.5877	ANO2	57101	protein_coding
536	ENSG00000047621	580.023	0.0782603	0.177301	0.535895	0.799141	C12orf4	57102	protein_coding
537	ENSG00000047634	1184.14	0.143516	0.118405	0.178907	0.477865	SCML1	6322	protein_coding
538	ENSG00000047644	613.531	0.30333	0.20144	0.0399877	0.20688	WWC3	55841	protein_coding
539	ENSG00000047648	17.2227	-0.164839	0.315014	0.0482016	0.231765	ARHGAP6	395	protein_coding
540	ENSG00000047662	7.65377	-0.0500619	0.24508	0.413211	0.714454	FAM184B	27146	protein_coding
541	ENSG00000047849	5345.68	-0.0647543	0.119255	0.533506	0.797577	MAP4	4134	protein_coding
542	ENSG00000047932	1546.18	0.050703	0.0994679	0.578121	0.825226	GOPC	57120	protein_coding
543	ENSG00000048028	1282.75	0.0199269	0.174895	0.843937	0.949097	USP28	57646	protein_coding
544	ENSG00000048052	87.7454	-0.309726	0.284863	0.0583213	0.259487	HDAC9	9734	protein_coding
545	ENSG00000048140	882.788	0.117795	0.120826	0.262113	0.578535	TSPAN17	26262	protein_coding
546	ENSG00000048162	464.794	0.0423713	0.160384	0.729925	0.900103	NOP16	51491	protein_coding
547	ENSG00000048342	201.578	-0.405079	0.204198	0.00941111	0.0795265	CC2D2A	57545	protein_coding
548	ENSG00000048392	1043.8	0.257135	0.160229	0.0464481	0.227182	RRM2B	50484	protein_coding
549	ENSG00000048405	367.884	0.0884917	0.160216	0.473975	0.759966	ZNF800	168850	protein_coding
550	ENSG00000048471	754.448	0.277253	0.190767	0.0525792	0.244196	SNX29	92017	protein_coding
551	ENSG00000048544	1051.44	0.0417741	0.130403	0.708707	0.890964	MRPS10	55173	protein_coding
552	ENSG00000048649	2796.67	0.333418	0.245444	0.0397735	0.206222	RSF1	51773	protein_coding
553	ENSG00000048707	1175.04	-0.134208	0.162136	0.282194	0.598099	VPS13D	55187	protein_coding
554	ENSG00000048740	617.018	-0.0727073	0.184653	0.560935	0.815874	CELF2	10659	protein_coding
555	ENSG00000048828	5050.78	-0.195217	0.151486	0.109588	0.368425	FAM120A	23196	protein_coding
556	ENSG00000048991	1219.4	0.15228	0.174859	0.240503	0.554757	R3HDM1	23518	protein_coding
557	ENSG00000049089	55.3417	-0.137857	0.273334	0.168601	0.464355	COL9A2	1298	protein_coding
558	ENSG00000049130	418.43	0.123142	0.140139	0.288784	0.604253	KITLG	4254	protein_coding
559	ENSG00000049167	172.16	-0.0852354	0.221647	0.458754	0.74952	ERCC8	1161	protein_coding
560	ENSG00000049192	104.368	-0.126487	0.250074	0.261383	0.577978	ADAMTS6	11174	protein_coding
561	ENSG00000049239	2463.94	-0.0467546	0.147945	0.645156	0.859879	H6PD	9563	protein_coding
562	ENSG00000049245	2206.27	0.0141012	0.116366	0.887321	0.963034	VAMP3	9341	protein_coding
563	ENSG00000049246	201.3	0.0665388	0.161163	0.589344	0.831583	PER3	8863	protein_coding
564	ENSG00000049249	161.713	0.408578	0.282198	0.0229739	0.145499	TNFRSF9	3604	protein_coding
565	ENSG00000049283	13.7107	0.13539	0.289971	0.0701823	0.289589	EPN3	55040	protein_coding
566	ENSG00000049323	1521.47	-0.104311	0.124807	0.37759	0.684375	LTBP1	4052	protein_coding
567	ENSG00000049449	8528.91	-0.255087	0.106077	0.00746317	0.0676914	RCN1	5954	protein_coding
568	ENSG00000049540	4.1883	-0.00700646	0.242701	0.861168	0.954799	ELN	2006	protein_coding
569	ENSG00000049541	1481.66	0.0223533	0.128986	0.840619	0.948037	RFC2	5982	protein_coding
570	ENSG00000049618	1452.02	-0.137418	0.114595	0.174465	0.471927	ARID1B	57492	protein_coding
571	ENSG00000049656	2799.6	-0.0523558	0.177167	0.673292	0.874415	CLPTM1L	81037	protein_coding
572	ENSG00000049759	2052.36	0.59203	0.139721	3.14303e-06	0.000134235	NEDD4L	23327	protein_coding
573	ENSG00000049768	12.3377	0.0371747	0.234262	0.647614	0.861823	FOXP3	50943	protein_coding
574	ENSG00000049769	337.573	-0.565101	0.390105	0.0110027	0.0892614	PPP1R3F	89801	protein_coding
575	ENSG00000049860	2577.97	-0.529817	0.205803	0.00134858	0.019365	HEXB	3074	protein_coding
576	ENSG00000049883	537.88	-0.052049	0.150608	0.661422	0.867976	PTCD2	79810	protein_coding
577	ENSG00000050030	22.8848	0.0947483	0.257809	0.228045	0.540746	NEXMIF	340533	protein_coding
578	ENSG00000050130	750.062	-0.27595	0.187643	0.0499605	0.236679	JKAMP	51528	protein_coding
579	ENSG00000050165	189.335	-0.132127	0.21423	0.30903	0.62371	DKK3	27122	protein_coding
580	ENSG00000050327	224.672	-0.0114885	0.182093	0.923606	0.976128	ARHGEF5	7984	protein_coding
581	ENSG00000050344	1276.94	0.0911445	0.113952	0.366238	0.6754	NFE2L3	9603	protein_coding
582	ENSG00000050393	1493.86	-0.0679072	0.118174	0.514685	0.786622	MCUR1	63933	protein_coding
583	ENSG00000050405	1967.56	-0.704121	0.109543	1.4645e-11	1.70904e-09	LIMA1	51474	protein_coding
584	ENSG00000050426	2318.22	-0.742656	0.165051	6.44147e-07	3.39942e-05	LETMD1	25875	protein_coding
585	ENSG00000050438	145.594	0.116514	0.209389	0.363196	0.671934	SLC4A8	9498	protein_coding
586	ENSG00000050555	640.041	-0.302455	0.232003	0.051285	0.240137	LAMC3	10319	protein_coding
587	ENSG00000050628	43.1361	0.201436	0.30755	0.108151	0.366273	PTGER3	5733	protein_coding
588	ENSG00000050748	2044.99	0.290083	0.120631	0.00658366	0.0616372	MAPK9	5601	protein_coding
589	ENSG00000050767	278.982	0.0269556	0.194995	0.833292	0.945398	COL23A1	91522	protein_coding
590	ENSG00000050820	696.107	-0.147184	0.188735	0.264311	0.579925	BCAR1	9564	protein_coding
591	ENSG00000051009	603.9	0.109483	0.130005	0.321345	0.635033	FAM160A2	84067	protein_coding
592	ENSG00000051108	1048.18	0.00787499	0.150302	0.949647	0.984584	HERPUD1	9709	protein_coding
593	ENSG00000051128	437.518	0.0598736	0.149315	0.616642	0.844199	HOMER3	9454	protein_coding
594	ENSG00000051180	397.238	0.181592	0.156286	0.145067	0.429143	RAD51	5888	protein_coding
595	ENSG00000051341	1285.15	0.295987	0.19183	0.0396686	0.205872	POLQ	10721	protein_coding
596	ENSG00000051382	628.183	0.0385847	0.163672	0.727603	0.898846	PIK3CB	5291	protein_coding
597	ENSG00000051523	2352.32	-0.264713	0.180837	0.055235	0.251663	CYBA	1535	protein_coding
598	ENSG00000051596	2046.87	0.114015	0.0925695	0.182968	0.48349	THOC3	84321	protein_coding
599	ENSG00000051620	1460.24	-0.091385	0.121048	0.384462	0.691141	HEBP2	23593	protein_coding
600	ENSG00000051825	1331	-0.0288927	0.142255	0.804435	0.932906	MPHOSPH9	10198	protein_coding
601	ENSG00000052126	1156.36	0.128459	0.122892	0.228611	0.541653	PLEKHA5	54477	protein_coding
602	ENSG00000052344	35.1106	0.212036	0.345543	0.0623726	0.269793	PRSS8	5652	protein_coding
603	ENSG00000052723	1720.45	0.0800981	0.151835	0.503915	0.779099	SIKE1	80143	protein_coding
604	ENSG00000052749	1180.49	-0.00807871	0.115781	0.935411	0.98005	RRP12	23223	protein_coding
605	ENSG00000052795	464.814	-0.229617	0.229086	0.116075	0.380659	FNIP2	57600	protein_coding
606	ENSG00000052802	1181.97	0.238403	0.144858	0.0482018	0.231765	MSMO1	6307	protein_coding
607	ENSG00000052841	1715.47	0.0454168	0.117993	0.662783	0.868701	TTC17	55761	protein_coding
608	ENSG00000053108	140.079	-0.158184	0.213857	0.240349	0.554757	FSTL4	23105	protein_coding
609	ENSG00000053254	1653.15	0.115835	0.189526	0.372856	0.68076	FOXN3	1112	protein_coding
610	ENSG00000053371	1569.96	-0.210279	0.168045	0.105978	0.362399	AKR7A2	8574	protein_coding
611	ENSG00000053372	1749.65	-0.0612026	0.158437	0.614317	0.843102	MRTO4	51154	protein_coding
612	ENSG00000053438	5.75392	-0.00437155	0.241361	0.924518	0.976563	NNAT	4826	protein_coding
613	ENSG00000053501	331.38	-0.248135	0.181996	0.0709676	0.290853	USE1	55850	protein_coding
614	ENSG00000053524	191.934	0.0217375	0.199221	0.834261	0.945756	MCF2L2	23101	protein_coding
615	ENSG00000053702	30.7089	0.00170913	0.210341	0.98943	0.997313	NRIP2	83714	protein_coding
616	ENSG00000053747	384.336	-0.0433966	0.169363	0.738822	0.904092	LAMA3	3909	protein_coding
617	ENSG00000053770	664.373	0.0656457	0.141796	0.576976	0.824771	AP5M1	55745	protein_coding
618	ENSG00000053900	440.684	-0.314211	0.160851	0.016405	0.115877	ANAPC4	29945	protein_coding
619	ENSG00000053918	295.794	0.0265796	0.155649	0.826845	0.941686	KCNQ1	3784	protein_coding
620	ENSG00000054116	1134.84	-0.033667	0.136249	0.764258	0.917096	TRAPPC3	27095	protein_coding
621	ENSG00000054118	4012.63	0.128396	0.143952	0.277924	0.595709	THRAP3	9967	protein_coding
622	ENSG00000054148	1917.88	-0.226031	0.167279	0.0827991	0.317899	PHPT1	29085	protein_coding
623	ENSG00000054179	79.4747	1.03701	0.32033	7.27928e-05	0.00193931	ENTPD2	954	protein_coding
624	ENSG00000054219	7.45904	0.0463484	0.246728	0.374582	0.682035	LY75	4065	protein_coding
625	ENSG00000054267	1153.93	0.312114	0.215338	0.0415527	0.212391	ARID4B	51742	protein_coding
626	ENSG00000054277	119.42	0.123975	0.224114	0.324541	0.638183	OPN3	23596	protein_coding
627	ENSG00000054282	170.632	-0.465374	0.259707	0.0101796	0.0846392	SDCCAG8	10806	protein_coding
628	ENSG00000054356	27.7546	3.21548	1.10096	0.000137589	0.00324784	PTPRN	5798	protein_coding
629	ENSG00000054523	1615.78	0.0638966	0.141464	0.583212	0.828187	KIF1B	23095	protein_coding
630	ENSG00000054598	1924.34	-0.186279	0.110183	0.0583013	0.259487	FOXC1	2296	protein_coding
631	ENSG00000054611	558.869	-0.275278	0.169803	0.039839	0.206395	TBC1D22A	25771	protein_coding
632	ENSG00000054654	948.834	-0.113308	0.131171	0.306246	0.620847	SYNE2	23224	protein_coding
633	ENSG00000054690	796.052	-0.232538	0.127986	0.0352868	0.191278	PLEKHH1	57475	protein_coding
634	ENSG00000054793	2405.1	0.0396737	0.144045	0.735568	0.902896	ATP9A	10079	protein_coding
635	ENSG00000054938	5.75782	0.0632712	0.255873	0.0880637	0.32934	CHRDL2	25884	protein_coding
636	ENSG00000054965	2648.37	0.19708	0.154336	0.112917	0.374689	FAM168A	23201	protein_coding
637	ENSG00000054967	787.435	0.737274	0.154873	2.06492e-07	1.2534e-05	RELT	84957	protein_coding
638	ENSG00000055044	1888.26	-0.195378	0.108304	0.0442561	0.220098	NOP58	51602	protein_coding
639	ENSG00000055070	4413.25	0.31975	0.125041	0.00374004	0.0407202	SZRD1	26099	protein_coding
640	ENSG00000055118	222.487	-0.0176248	0.150434	0.881217	0.961537	KCNH2	3757	protein_coding
641	ENSG00000055130	1814.25	0.0980094	0.0914265	0.247695	0.563003	CUL1	8454	protein_coding
642	ENSG00000055147	466.224	0.0154082	0.162785	0.900467	0.967305	FAM114A2	10827	protein_coding
643	ENSG00000055163	4461.69	-0.542238	0.168893	0.000189044	0.00414371	CYFIP2	26999	protein_coding
644	ENSG00000055208	2227.17	0.0897901	0.116023	0.376542	0.683888	TAB2	23118	protein_coding
645	ENSG00000055211	948.315	-0.146594	0.157606	0.22028	0.531079	GINM1	116254	protein_coding
646	ENSG00000055332	1874.52	0.110747	0.248207	0.293957	0.609066	EIF2AK2	5610	protein_coding
647	ENSG00000055483	1606.61	0.0473757	0.118547	0.650875	0.862183	USP36	57602	protein_coding
648	ENSG00000055609	882.052	0.117687	0.209447	0.363388	0.672216	KMT2C	58508	protein_coding
649	ENSG00000055732	222.622	-0.262806	0.18029	0.0557488	0.25297	MCOLN3	55283	protein_coding
650	ENSG00000055813	5.48413	0.0181615	0.240131	0.750574	0.910192	CCDC85A	114800	protein_coding
651	ENSG00000055917	2775.02	0.214249	0.176805	0.109519	0.368422	PUM2	23369	protein_coding
652	ENSG00000055950	1337.28	-0.0722335	0.145683	0.545488	0.804864	MRPL43	84545	protein_coding
653	ENSG00000055955	12.8843	0.156159	0.307647	0.0511929	0.240122	ITIH4	3700	protein_coding
654	ENSG00000056050	579.273	-0.160757	0.198082	0.232094	0.546233	HPF1	54969	protein_coding
655	ENSG00000056097	4349.08	0.340809	0.0830156	1.43184e-05	0.000493286	ZFR	51663	protein_coding
656	ENSG00000056277	491.449	0.0835083	0.148024	0.48387	0.766648	ZNF280C	55609	protein_coding
657	ENSG00000056487	109.43	0.123119	0.266743	0.192434	0.497082	PHF21B	112885	protein_coding
658	ENSG00000056558	34.1467	0.0663734	0.233243	0.494822	0.772825	TRAF1	7185	protein_coding
659	ENSG00000056586	2811.58	0.402755	0.130861	0.000507779	0.00913617	RC3H2	54542	protein_coding
660	ENSG00000056736	229.854	-0.0359553	0.163964	0.768133	0.918777	IL17RB	55540	protein_coding
661	ENSG00000056972	364.044	-0.0889058	0.156357	0.466921	0.75608	TRAF3IP2	10758	protein_coding
662	ENSG00000056998	691.498	0.158075	0.113204	0.115619	0.379766	GYG2	8908	protein_coding
663	ENSG00000057019	974.713	-0.10965	0.108611	0.259254	0.575344	DCBLD2	131566	protein_coding
664	ENSG00000057252	1554.58	0.438403	0.189016	0.00380961	0.0412442	SOAT1	6646	protein_coding
665	ENSG00000057294	1289.43	-0.669544	0.162931	4.35299e-06	0.000175935	PKP2	5318	protein_coding
666	ENSG00000057608	3619.7	-0.0954337	0.0858365	0.244313	0.559066	GDI2	2665	protein_coding
667	ENSG00000057657	10.4099	-0.00470333	0.23455	0.946244	0.983864	PRDM1	639	protein_coding
668	ENSG00000057663	739.113	0.122431	0.133134	0.276484	0.59404	ATG5	9474	protein_coding
669	ENSG00000057704	340.246	0.165636	0.168355	0.199551	0.506084	TMCC3	57458	protein_coding
670	ENSG00000057757	1291.19	-0.0767603	0.12455	0.468791	0.757221	PITHD1	57095	protein_coding
671	ENSG00000057935	1064.99	-0.340054	0.164508	0.0112001	0.0903586	MTA3	57504	protein_coding
672	ENSG00000058056	963.115	0.0508892	0.205796	0.668695	0.871861	USP13	8975	protein_coding
673	ENSG00000058063	2745.64	0.312436	0.230595	0.0448934	0.222135	ATP11B	23200	protein_coding
674	ENSG00000058085	28.595	-0.129111	0.246279	0.26985	0.586759	LAMC2	3918	protein_coding
675	ENSG00000058091	606.266	0.00975829	0.117038	0.92817	0.977704	CDK14	5218	protein_coding
676	ENSG00000058262	6160.06	0.188167	0.0977642	0.0349624	0.19008	SEC61A1	29927	protein_coding
677	ENSG00000058272	1325.65	0.170679	0.204608	0.212131	0.522323	PPP1R12A	4659	protein_coding
678	ENSG00000058335	5.5434	-0.0437408	0.2463	0.384754	0.691223	RASGRF1	5923	protein_coding
679	ENSG00000058404	91.5995	-0.0291252	0.202274	0.801405	0.932685	CAMK2B	816	protein_coding
680	ENSG00000058453	782.054	-0.51248	0.164117	0.000279981	0.00563055	CROCC	9696	protein_coding
681	ENSG00000058600	1475.48	-0.0424468	0.11669	0.667181	0.871089	POLR3E	55718	protein_coding
682	ENSG00000058668	1350.28	-0.127147	0.0899189	0.126897	0.399469	ATP2B4	493	protein_coding
683	ENSG00000058673	3707.1	0.114026	0.139522	0.327285	0.640462	ZC3H11A	9877	protein_coding
684	ENSG00000058729	902.166	-0.261386	0.174528	0.0528406	0.245066	RIOK2	55781	protein_coding
685	ENSG00000058799	258.569	0.0348938	0.16632	0.777083	0.922037	YIPF1	54432	protein_coding
686	ENSG00000058804	3036.46	0.0365358	0.123573	0.699411	0.887895	NDC1	55706	protein_coding
687	ENSG00000059122	2066.47	-0.0385556	0.0860079	0.634541	0.853419	FLYWCH1	84256	protein_coding
688	ENSG00000059145	1007.33	0.486505	0.211852	0.00329072	0.0372731	UNKL	64718	protein_coding
689	ENSG00000059377	21.4068	-0.00786154	0.230989	0.920214	0.975298	TBXAS1	6916	protein_coding
690	ENSG00000059378	52.3466	0.142599	0.246473	0.247481	0.562706	PARP12	64761	protein_coding
691	ENSG00000059573	4934.24	-0.143567	0.0840672	0.0777731	0.306925	ALDH18A1	5832	protein_coding
692	ENSG00000059588	1833.03	-0.564745	0.151504	2.62352e-05	0.000815653	TARBP1	6894	protein_coding
693	ENSG00000059691	426.446	-0.596239	0.284446	0.00338345	0.0379324	GATB	5188	protein_coding
694	ENSG00000059728	211.641	-0.187162	0.218861	0.181113	0.48112	MXD1	4084	protein_coding
695	ENSG00000059758	711.876	0.248159	0.15236	0.0466237	0.227704	CDK17	5128	protein_coding
696	ENSG00000059769	330.587	0.420245	0.196776	0.00634818	0.0601461	DNAJC25	548645	protein_coding
697	ENSG00000059804	2812.95	1.76884	0.103742	1.56339e-66	1.61919e-63	SLC2A3	6515	protein_coding
698	ENSG00000059915	64.2799	-0.0645445	0.213322	0.575521	0.824099	PSD	5662	protein_coding
699	ENSG00000060069	572.808	0.142035	0.128188	0.19428	0.499638	CTDP1	9150	protein_coding
700	ENSG00000060138	10932.5	-0.177498	0.130879	0.110302	0.369378	YBX3	8531	protein_coding
701	ENSG00000060140	16.4945	0.0823873	0.260966	0.120715	0.389327	STYK1	55359	protein_coding
702	ENSG00000060237	6111.15	0.0744234	0.234033	0.460395	0.750833	WNK1	65125	protein_coding
703	ENSG00000060339	2751.08	0.0677121	0.130491	0.541684	0.803038	CCAR1	55749	protein_coding
704	ENSG00000060491	2156.97	-0.106726	0.107528	0.268405	0.585393	OGFR	11054	protein_coding
705	ENSG00000060642	155.224	0.00621194	0.237212	0.927547	0.977704	PIGV	55650	protein_coding
706	ENSG00000060656	3295.83	0.0213186	0.0967488	0.81409	0.93666	PTPRU	10076	protein_coding
707	ENSG00000060688	1607.19	-0.0514012	0.131921	0.644048	0.859025	SNRNP40	9410	protein_coding
708	ENSG00000060709	19.6078	0.0927773	0.258897	0.208023	0.516946	RIMBP2	23504	protein_coding
709	ENSG00000060749	2983.35	0.14541	0.173524	0.277534	0.595035	QSER1	79832	protein_coding
710	ENSG00000060762	463.207	0.0216692	0.168487	0.861118	0.954799	MPC1	51660	protein_coding
711	ENSG00000060971	362.178	0.043601	0.136165	0.702146	0.889092	ACAA1	30	protein_coding
712	ENSG00000060982	3163.68	-0.168182	0.188442	0.208884	0.517401	BCAT1	586	protein_coding
713	ENSG00000061273	1651.67	-0.472556	0.206168	0.00351521	0.0389896	HDAC7	51564	protein_coding
714	ENSG00000061337	484.565	0.472772	0.206746	0.00355539	0.0392325	LZTS1	11178	protein_coding
715	ENSG00000061455	421.904	-0.0734343	0.202978	0.550751	0.8088	PRDM6	93166	protein_coding
716	ENSG00000061492	8.17409	-0.00256818	0.234197	0.969627	0.991705	WNT8A	7478	protein_coding
717	ENSG00000061656	108.133	0.0764677	0.226515	0.483783	0.766648	SPAG4	6676	protein_coding
718	ENSG00000061676	3633	0.0649874	0.0912399	0.443612	0.73784	NCKAP1	10787	protein_coding
719	ENSG00000061794	1998.02	-0.549542	0.145127	2.22852e-05	0.000710169	MRPS35	60488	protein_coding
720	ENSG00000061918	462.483	-0.0710329	0.119053	0.494396	0.772603	GUCY1B1	2983	protein_coding
721	ENSG00000061936	1555.71	0.129588	0.0925054	0.129829	0.404778	SFSWAP	6433	protein_coding
722	ENSG00000061938	296.429	0.0184084	0.237278	0.785655	0.926194	TNK2	10188	protein_coding
723	ENSG00000061987	1861.24	-0.124824	0.151862	0.302037	0.616888	MON2	23041	protein_coding
724	ENSG00000062038	448.057	0.121745	0.16264	0.345567	0.656998	CDH3	1001	protein_coding
725	ENSG00000062194	3174.1	0.215108	0.133142	0.0608401	0.266134	GPBP1	65056	protein_coding
726	ENSG00000062282	435.013	0.176594	0.154614	0.153284	0.441673	DGAT2	84649	protein_coding
727	ENSG00000062370	222.086	-0.336179	0.202554	0.0252321	0.154669	ZNF112	7771	protein_coding
728	ENSG00000062485	11192.4	-0.0614448	0.0729739	0.409381	0.710946	CS	1431	protein_coding
729	ENSG00000062524	114.438	0.0544325	0.185704	0.66248	0.86844	LTK	4058	protein_coding
730	ENSG00000062582	1597.03	-0.0870072	0.156137	0.473356	0.759621	MRPS24	64951	protein_coding
731	ENSG00000062598	674.674	0.123085	0.149087	0.306006	0.620599	ELMO2	63916	protein_coding
732	ENSG00000062650	2968.73	0.217595	0.0983091	0.0156677	0.112442	WAPL	23063	protein_coding
733	ENSG00000062716	1557.45	0.119494	0.139993	0.29339	0.608558	VMP1	81671	protein_coding
734	ENSG00000062725	1098.89	0.265349	0.192225	0.0625343	0.27021	APPBP2	10513	protein_coding
735	ENSG00000062822	3588.89	-0.319305	0.193425	0.0281971	0.165367	POLD1	5424	protein_coding
736	ENSG00000063046	28747.9	-0.483762	0.140662	9.83895e-05	0.00245544	EIF4B	1975	protein_coding
737	ENSG00000063127	66.7178	-0.0803349	0.245388	0.355377	0.665953	SLC6A16	28968	protein_coding
738	ENSG00000063169	682.888	0.122717	0.198044	0.34821	0.6596	BICRA	29998	protein_coding
739	ENSG00000063176	325.897	0.0567012	0.142285	0.627199	0.850525	SPHK2	56848	protein_coding
740	ENSG00000063177	20568.6	-0.117466	0.158461	0.34036	0.65279	RPL18	6141	protein_coding
741	ENSG00000063180	474.238	-0.0332898	0.195406	0.806029	0.933516	CA11	770	protein_coding
742	ENSG00000063241	1073.62	-0.246114	0.180052	0.0705307	0.289944	ISOC2	79763	protein_coding
743	ENSG00000063244	5979.1	-0.0862134	0.0870035	0.286661	0.602749	U2AF2	11338	protein_coding
744	ENSG00000063245	4204.35	-0.143074	0.10832	0.154291	0.44365	EPN1	29924	protein_coding
745	ENSG00000063322	1506.4	0.0174625	0.121102	0.878804	0.960534	MED29	55588	protein_coding
746	ENSG00000063438	721.782	-0.0740204	0.200439	0.545935	0.805438	AHRR	NA	protein_coding
747	ENSG00000063587	1258.44	0.116058	0.137672	0.311643	0.626186	ZNF275	10838	protein_coding
748	ENSG00000063601	1695.03	-0.0105579	0.151258	0.925932	0.97715	MTMR1	8776	protein_coding
749	ENSG00000063660	1813.82	0.770917	0.145907	1.24469e-08	9.72909e-07	GPC1	2817	protein_coding
750	ENSG00000063761	182.237	-0.247731	0.246614	0.0991647	0.351277	ADCK1	57143	protein_coding
751	ENSG00000063854	1490.05	0.196392	0.148621	0.106014	0.362399	HAGH	3029	protein_coding
752	ENSG00000063978	901.127	0.121163	0.13151	0.278149	0.595813	RNF4	6047	protein_coding
753	ENSG00000064012	497.681	-0.0728006	0.171003	0.559261	0.814727	CASP8	841	protein_coding
754	ENSG00000064042	739.941	0.787346	0.223744	3.62524e-05	0.00108437	LIMCH1	22998	protein_coding
755	ENSG00000064102	1700.75	-0.363443	0.118036	0.000607727	0.0104239	INTS13	55726	protein_coding
756	ENSG00000064115	2461.27	-0.131266	0.178488	0.309372	0.624084	TM7SF3	51768	protein_coding
757	ENSG00000064195	245.964	0.004845	0.146682	0.968376	0.991148	DLX3	1747	protein_coding
758	ENSG00000064199	259.709	0.136736	0.197582	0.30164	0.616639	SPA17	53340	protein_coding
759	ENSG00000064201	20.2465	0.053143	0.248762	0.309971	0.624578	TSPAN32	10077	protein_coding
760	ENSG00000064218	95.6618	0.351304	0.258449	0.0355859	0.192208	DMRT3	58524	protein_coding
761	ENSG00000064225	182.923	0.0125919	0.176712	0.920787	0.975661	ST3GAL6	10402	protein_coding
762	ENSG00000064270	8.35201	-0.0572152	0.249808	0.283098	0.599332	ATP2C2	9914	protein_coding
763	ENSG00000064300	881.238	1.21399	0.139347	2.08074e-19	4.65154e-17	NGFR	4804	protein_coding
764	ENSG00000064309	904.331	0.124902	0.225655	0.322095	0.635864	CDON	50937	protein_coding
765	ENSG00000064313	1542.91	0.0342351	0.108419	0.726711	0.898675	TAF2	6873	protein_coding
766	ENSG00000064393	2034.53	0.224812	0.22863	0.119821	0.387324	HIPK2	28996	protein_coding
767	ENSG00000064419	2100.53	0.19819	0.110191	0.0444647	0.220761	TNPO3	23534	protein_coding
768	ENSG00000064489	116.418	-0.25788	0.311452	0.0848418	0.322088	BORCS8-MEF2B	NA	protein_coding
769	ENSG00000064490	733.46	-0.189666	0.184774	0.158884	0.451285	RFXANK	8625	protein_coding
770	ENSG00000064545	2100.08	-0.0356679	0.118883	0.727088	0.898846	TMEM161A	54929	protein_coding
771	ENSG00000064547	170.43	-0.15954	0.228827	0.233458	0.547163	LPAR2	9170	protein_coding
772	ENSG00000064601	1003.16	-0.148625	0.125302	0.167609	0.462754	CTSA	5476	protein_coding
773	ENSG00000064607	2937.83	-0.184987	0.110384	0.0600526	0.264171	SUGP2	10147	protein_coding
774	ENSG00000064651	1252.56	-0.0537476	0.15113	0.651958	0.862778	SLC12A2	6558	protein_coding
775	ENSG00000064652	425.109	-0.0331596	0.131319	0.764005	0.917096	SNX24	28966	protein_coding
776	ENSG00000064655	431.655	0.144317	0.145681	0.22514	0.536806	EYA2	2139	protein_coding
777	ENSG00000064666	1066.13	0.0768138	0.100606	0.402872	0.70622	CNN2	1265	protein_coding
778	ENSG00000064687	417.94	0.0930855	0.185168	0.470803	0.758255	ABCA7	10347	protein_coding
779	ENSG00000064692	159.486	-0.156854	0.245065	0.228483	0.541446	SNCAIP	9627	protein_coding
780	ENSG00000064703	368.17	0.0107784	0.175152	0.932336	0.97952	DDX20	11218	protein_coding
781	ENSG00000064726	2356.2	0.0207673	0.110481	0.833453	0.945451	BTBD1	53339	protein_coding
782	ENSG00000064763	1508.46	-0.445782	0.0942074	5.20582e-07	2.82838e-05	FAR2	55711	protein_coding
783	ENSG00000064787	33.1058	-0.122123	0.236707	0.306144	0.620754	BCAS1	8537	protein_coding
784	ENSG00000064932	1595.93	0.294895	0.189452	0.0392872	0.2053	SBNO2	22904	protein_coding
785	ENSG00000064933	566.994	-0.0967004	0.165928	0.437975	0.73503	PMS1	5378	protein_coding
786	ENSG00000064961	3428.63	0.176728	0.124019	0.101027	0.354172	HMG20B	10362	protein_coding
787	ENSG00000064989	19.1255	-0.0751141	0.258058	0.13647	0.415144	CALCRL	10203	protein_coding
788	ENSG00000064995	826.51	-0.0605425	0.136862	0.583286	0.828187	TAF11	6882	protein_coding
789	ENSG00000064999	1944.32	0.307837	0.1837	0.0295461	0.170516	ANKS1A	23294	protein_coding
790	ENSG00000065000	5481.16	-0.135941	0.115723	0.184914	0.485875	AP3D1	8943	protein_coding
791	ENSG00000065029	828.535	-0.587248	0.135522	2.0218e-06	9.22388e-05	ZNF76	7629	protein_coding
792	ENSG00000065054	1285.51	-0.153151	0.162804	0.225123	0.536806	SLC9A3R2	9351	protein_coding
793	ENSG00000065057	187.274	0.0829253	0.256891	0.212787	0.523211	NTHL1	4913	protein_coding
794	ENSG00000065060	1922.23	0.182729	0.197553	0.182611	0.4831	UHRF1BP1	54887	protein_coding
795	ENSG00000065135	2286.52	0.152706	0.100557	0.0955411	0.344599	GNAI3	2773	protein_coding
796	ENSG00000065150	4590.13	-0.00588172	0.172998	0.961509	0.98875	IPO5	3843	protein_coding
797	ENSG00000065154	3120.4	0.149696	0.108685	0.126335	0.398914	OAT	4942	protein_coding
798	ENSG00000065183	2493.13	0.278837	0.271352	0.0770482	0.305519	WDR3	10885	protein_coding
799	ENSG00000065243	2383.21	-0.0270292	0.149286	0.818387	0.939031	PKN2	5586	protein_coding
800	ENSG00000065268	1507.82	-0.148882	0.146696	0.212132	0.522323	WDR18	57418	protein_coding
801	ENSG00000065308	1186.67	-0.123198	0.127205	0.25795	0.574029	TRAM2	9697	protein_coding
802	ENSG00000065320	1968.73	0.441422	0.155111	0.000986723	0.0152956	NTN1	9423	protein_coding
803	ENSG00000065328	1075.48	0.392055	0.124084	0.000413731	0.00770572	MCM10	55388	protein_coding
804	ENSG00000065357	151.848	0.0958645	0.170194	0.447484	0.741156	DGKA	1606	protein_coding
805	ENSG00000065361	242.494	0.595631	0.428039	0.0106513	0.0872477	ERBB3	2065	protein_coding
806	ENSG00000065413	160.632	0.0630802	0.2219	0.563263	0.816924	ANKRD44	91526	protein_coding
807	ENSG00000065427	3171.05	-0.0149161	0.109059	0.882549	0.961625	KARS	3735	protein_coding
808	ENSG00000065457	381.197	0.149667	0.229668	0.255957	0.57201	ADAT1	23536	protein_coding
809	ENSG00000065485	596.254	0.0489799	0.140049	0.671643	0.873199	PDIA5	10954	protein_coding
810	ENSG00000065491	433.397	0.0276528	0.153603	0.819279	0.939404	TBC1D22B	55633	protein_coding
811	ENSG00000065518	1862.02	-0.019404	0.170308	0.869839	0.957684	NDUFB4	4710	protein_coding
812	ENSG00000065526	9711.33	-0.0422504	0.151797	0.722265	0.897133	SPEN	23013	protein_coding
813	ENSG00000065534	801.73	-0.42358	0.221274	0.00991879	0.0830123	MYLK	4638	protein_coding
814	ENSG00000065548	2012.68	0.147327	0.118913	0.157562	0.4494	ZC3H15	55854	protein_coding
815	ENSG00000065559	1183.68	-0.0394047	0.101526	0.668868	0.871872	MAP2K4	6416	protein_coding
816	ENSG00000065600	412.937	0.1743	0.183928	0.193628	0.49854	PACC1	55248	protein_coding
817	ENSG00000065609	152.341	0.224719	0.239755	0.125217	0.397201	SNAP91	9892	protein_coding
818	ENSG00000065613	3450.21	0.0873162	0.133738	0.444156	0.738078	SLK	9748	protein_coding
819	ENSG00000065615	605.175	0.416091	0.273601	0.0198715	0.131349	CYB5R4	51167	protein_coding
820	ENSG00000065618	25.5435	0.0504108	0.241502	0.486198	0.767752	COL17A1	1308	protein_coding
821	ENSG00000065621	102.019	-0.29593	0.406017	0.0486624	0.233052	GSTO2	119391	protein_coding
822	ENSG00000065665	222.798	0.136954	0.149175	0.256042	0.572105	SEC61A2	55176	protein_coding
823	ENSG00000065675	117.896	0.0484211	0.181891	0.697607	0.887487	PRKCQ	5588	protein_coding
824	ENSG00000065717	402.216	0.31591	0.23921	0.0468333	0.228056	TLE2	7089	protein_coding
825	ENSG00000065802	700.268	0.227479	0.19915	0.102048	0.355784	ASB1	51665	protein_coding
826	ENSG00000065809	715.442	0.263616	0.118899	0.0120786	0.0946355	FAM107B	83641	protein_coding
827	ENSG00000065833	1097.14	-0.287232	0.13067	0.0110266	0.0893945	ME1	4199	protein_coding
828	ENSG00000065882	2149.94	-0.161033	0.130775	0.147695	0.432155	TBC1D1	23216	protein_coding
829	ENSG00000065883	1681.71	0.117887	0.119357	0.260541	0.576982	CDK13	8621	protein_coding
830	ENSG00000065911	3821.92	0.156791	0.106488	0.101666	0.355124	MTHFD2	10797	protein_coding
831	ENSG00000065923	1318.26	0.0435836	0.182519	0.726235	0.898536	SLC9A7	84679	protein_coding
832	ENSG00000065970	905.337	0.070796	0.156365	0.561301	0.816029	FOXJ2	55810	protein_coding
833	ENSG00000065978	27217.8	0.060158	0.109336	0.547734	0.806585	YBX1	4904	protein_coding
834	ENSG00000065989	694.013	0.0901014	0.172622	0.476196	0.761768	PDE4A	5141	protein_coding
835	ENSG00000066027	659.817	-0.0790483	0.125358	0.462695	0.752774	PPP2R5A	5525	protein_coding
836	ENSG00000066044	4176.15	0.0946042	0.0893071	0.267379	0.584222	ELAVL1	1994	protein_coding
837	ENSG00000066056	8.14321	0.00406621	0.234651	0.958326	0.98808	TIE1	7075	protein_coding
838	ENSG00000066084	2184.47	-0.0211617	0.149412	0.856992	0.953159	DIP2B	57609	protein_coding
839	ENSG00000066117	3267.01	-0.159642	0.0889809	0.0533879	0.246754	SMARCD1	6602	protein_coding
840	ENSG00000066135	2170.42	0.231558	0.16463	0.0722896	0.29375	KDM4A	9682	protein_coding
841	ENSG00000066136	1124.36	-0.00819089	0.108955	0.932381	0.97952	NFYC	4802	protein_coding
842	ENSG00000066230	1819.07	-0.474343	0.161116	0.000583735	0.0101235	SLC9A3	6550	protein_coding
843	ENSG00000066248	527.973	-0.0819568	0.150397	0.492373	0.771753	NGEF	25791	protein_coding
844	ENSG00000066279	2260.05	0.126998	0.129852	0.252248	0.567943	ASPM	259266	protein_coding
845	ENSG00000066322	1313.46	0.0164244	0.119297	0.874923	0.959696	ELOVL1	64834	protein_coding
846	ENSG00000066336	6.24937	-0.0215893	0.23992	0.710061	0.891691	SPI1	6688	protein_coding
847	ENSG00000066379	240.314	-0.0636409	0.171902	0.607748	0.840012	ZNRD1	30834	protein_coding
848	ENSG00000066382	245.984	0.125205	0.160231	0.314428	0.62837	MPPED2	744	protein_coding
849	ENSG00000066405	9.40586	-0.00198066	0.234749	0.976138	0.993769	CLDN18	51208	protein_coding
850	ENSG00000066422	862.4	0.305964	0.129489	0.00672702	0.0626959	ZBTB11	27107	protein_coding
851	ENSG00000066427	509.423	0.163562	0.178424	0.213191	0.523608	ATXN3	4287	protein_coding
852	ENSG00000066455	772.488	0.0930082	0.125632	0.386509	0.692566	GOLGA5	9950	protein_coding
853	ENSG00000066468	1340.08	0.175868	0.10919	0.0708575	0.290566	FGFR2	2263	protein_coding
854	ENSG00000066557	1136.86	0.0665525	0.109354	0.49728	0.773969	LRRC40	55631	protein_coding
855	ENSG00000066583	1233.15	0.015031	0.110736	0.884246	0.961733	ISOC1	51015	protein_coding
856	ENSG00000066629	859.71	0.175568	0.222148	0.202175	0.509388	EML1	2009	protein_coding
857	ENSG00000066651	711.542	-0.0023348	0.161531	0.982493	0.995651	TRMT11	60487	protein_coding
858	ENSG00000066654	1155.72	0.31813	0.219166	0.0389815	0.204613	THUMPD1	55623	protein_coding
859	ENSG00000066697	413.47	0.455428	0.136	0.000164332	0.0036899	MSANTD3	91283	protein_coding
860	ENSG00000066735	1683.9	0.182165	0.204359	0.187729	0.49013	KIF26A	26153	protein_coding
861	ENSG00000066739	847.966	-0.0372462	0.208221	0.740544	0.904823	ATG2B	55102	protein_coding
862	ENSG00000066777	1434.2	-0.282879	0.189411	0.0475292	0.230227	ARFGEF1	10565	protein_coding
863	ENSG00000066827	329.97	-0.500656	0.248668	0.00568437	0.0556712	ZFAT	57623	protein_coding
864	ENSG00000066855	1485.3	-0.255502	0.125621	0.0191157	0.127935	MTFR1	9650	protein_coding
865	ENSG00000066923	94.2969	0.0727317	0.229829	0.486174	0.767752	STAG3	10734	protein_coding
866	ENSG00000066926	678.975	-0.0806915	0.175407	0.519719	0.789714	FECH	2235	protein_coding
867	ENSG00000066933	1127.08	0.209907	0.245556	0.144838	0.429049	MYO9A	4649	protein_coding
868	ENSG00000067057	3467.99	-0.07296	0.0769457	0.317054	0.63085	PFKP	5214	protein_coding
869	ENSG00000067064	2189.91	1.18679	0.156861	2.64033e-15	4.41949e-13	IDI1	3422	protein_coding
870	ENSG00000067066	229.41	0.148443	0.228367	0.259865	0.576284	SP100	6672	protein_coding
871	ENSG00000067082	964.627	-0.070759	0.126205	0.516804	0.788216	KLF6	1316	protein_coding
872	ENSG00000067113	319.505	-0.0668401	0.151819	0.579178	0.825668	PLPP1	8611	protein_coding
873	ENSG00000067141	2835.5	0.062389	0.0953198	0.487739	0.768575	NEO1	4756	protein_coding
874	ENSG00000067167	3127.52	-0.164964	0.129221	0.154015	0.443166	TRAM1	23471	protein_coding
875	ENSG00000067177	1928.26	-0.0859117	0.14393	0.462812	0.752782	PHKA1	5255	protein_coding
876	ENSG00000067182	1330.52	-0.106079	0.0940817	0.218702	0.52899	TNFRSF1A	7132	protein_coding
877	ENSG00000067191	179.687	-0.338706	0.219918	0.0301058	0.172624	CACNB1	782	protein_coding
878	ENSG00000067208	862.731	0.0728122	0.206918	0.547275	0.806482	EVI5	7813	protein_coding
879	ENSG00000067221	147.736	0.143856	0.199475	0.28123	0.597393	STOML1	9399	protein_coding
880	ENSG00000067225	19409.2	-0.0201929	0.0870959	0.8174	0.938354	PKM	5315	protein_coding
881	ENSG00000067248	908.19	0.349713	0.111673	0.00055775	0.00975974	DHX29	54505	protein_coding
882	ENSG00000067334	1468.8	0.119386	0.117138	0.250217	0.566441	DNTTIP2	30836	protein_coding
883	ENSG00000067365	555.231	0.178591	0.143264	0.131464	0.407043	METTL22	79091	protein_coding
884	ENSG00000067369	927.481	-0.0698051	0.14237	0.547605	0.806585	TP53BP1	7158	protein_coding
885	ENSG00000067445	1615.05	-0.319054	0.177004	0.0212494	0.138142	TRO	7216	protein_coding
886	ENSG00000067533	744.262	-0.032657	0.211588	0.76265	0.916585	RRP15	51018	protein_coding
887	ENSG00000067560	8594.32	-0.0896386	0.126566	0.4081	0.710559	RHOA	387	protein_coding
888	ENSG00000067596	2206.02	-0.0637736	0.12792	0.558045	0.813813	DHX8	1659	protein_coding
889	ENSG00000067601	38.225	-0.360505	0.39821	0.0407568	0.209615	PMS2P4	NA	transcribed_unprocessed_pseudogene
890	ENSG00000067606	905.549	-0.0288522	0.151618	0.807993	0.934227	PRKCZ	5590	protein_coding
891	ENSG00000067704	5187.86	-0.108625	0.0755317	0.12961	0.404305	IARS2	55699	protein_coding
892	ENSG00000067715	97.7259	-0.798757	0.349866	0.0014209	0.0200826	SYT1	6857	protein_coding
893	ENSG00000067798	13.5273	-0.0465485	0.239123	0.53387	0.797693	NAV3	89795	protein_coding
894	ENSG00000067829	1422.22	-0.297403	0.183315	0.0342966	0.187382	IDH3G	3421	protein_coding
895	ENSG00000067836	528.201	-0.120116	0.148043	0.31452	0.628396	ROGDI	79641	protein_coding
896	ENSG00000067840	492.722	0.284295	0.207072	0.0547277	0.250454	PDZD4	57595	protein_coding
897	ENSG00000067842	40.8327	-0.0112629	0.205185	0.919172	0.974806	ATP2B3	492	protein_coding
898	ENSG00000067900	1844.37	0.342256	0.18935	0.0189543	0.127009	ROCK1	6093	protein_coding
899	ENSG00000067955	1534.22	0.170209	0.166106	0.184299	0.48515	CBFB	865	protein_coding
900	ENSG00000067992	509.238	0.688866	0.210715	9.97995e-05	0.00248688	PDK3	5165	protein_coding
901	ENSG00000068001	459.366	-0.161873	0.136277	0.15679	0.448062	HYAL2	8692	protein_coding
902	ENSG00000068024	316.519	0.100985	0.22092	0.405168	0.708015	HDAC4	9759	protein_coding
903	ENSG00000068028	282.579	-0.230952	0.162235	0.0723752	0.293809	RASSF1	11186	protein_coding
904	ENSG00000068078	2235.68	0.504883	0.185787	0.00103603	0.015839	FGFR3	2261	protein_coding
905	ENSG00000068079	158.297	-0.487886	0.202174	0.00243179	0.0299607	IFI35	3430	protein_coding
906	ENSG00000068097	975.775	-0.0239282	0.159796	0.843018	0.948729	HEATR6	63897	protein_coding
907	ENSG00000068120	2550.22	-0.0434672	0.0889947	0.599207	0.836024	COASY	80347	protein_coding
908	ENSG00000068137	1226.35	0.121085	0.138144	0.29231	0.607458	PLEKHH3	79990	protein_coding
909	ENSG00000068305	1503.59	0.0923824	0.165548	0.460746	0.751064	MEF2A	4205	protein_coding
910	ENSG00000068308	2739.43	-0.0963846	0.11786	0.349972	0.661426	OTUD5	55593	protein_coding
911	ENSG00000068323	1376.71	0.0174985	0.0998041	0.848872	0.950788	TFE3	7030	protein_coding
912	ENSG00000068354	573.939	0.124709	0.137203	0.271915	0.58945	TBC1D25	4943	protein_coding
913	ENSG00000068366	437.42	0.105494	0.22861	0.37145	0.679665	ACSL4	2182	protein_coding
914	ENSG00000068383	1011.68	0.00279346	0.105686	0.965548	0.990411	INPP5A	3632	protein_coding
915	ENSG00000068394	938.871	0.0720071	0.122628	0.499175	0.775418	GPKOW	27238	protein_coding
916	ENSG00000068400	1072	0.132844	0.137772	0.247781	0.563003	GRIPAP1	56850	protein_coding
917	ENSG00000068438	1262.6	-0.0026222	0.138524	0.966862	0.990834	FTSJ1	24140	protein_coding
918	ENSG00000068489	3233.58	0.208699	0.154037	0.093573	0.340776	PRR11	55771	protein_coding
919	ENSG00000068615	280.167	0.75327	0.181728	3.25978e-06	0.000138153	REEP1	65055	protein_coding
920	ENSG00000068650	1319.59	-0.101106	0.207285	0.417805	0.718871	ATP11A	23250	protein_coding
921	ENSG00000068654	1945.76	0.102847	0.204338	0.425235	0.72381	POLR1A	25885	protein_coding
922	ENSG00000068697	1789.38	0.0742599	0.159679	0.533898	0.797693	LAPTM4A	9741	protein_coding
923	ENSG00000068724	452.267	0.353105	0.274071	0.0375807	0.199856	TTC7A	57217	protein_coding
924	ENSG00000068745	1071.42	-0.0119436	0.118554	0.905983	0.969961	IP6K2	51447	protein_coding
925	ENSG00000068781	48.3778	0.0291014	0.239428	0.651226	0.862351	STON1-GTF2A1L	286749	protein_coding
926	ENSG00000068784	623.07	-0.0379632	0.121724	0.718627	0.895433	SRBD1	55133	protein_coding
927	ENSG00000068796	995.493	0.120843	0.236384	0.314796	0.628795	KIF2A	3796	protein_coding
928	ENSG00000068831	143.044	-0.00648307	0.196187	0.959946	0.988512	RASGRP2	10235	protein_coding
929	ENSG00000068878	2692.39	0.0506782	0.159222	0.677676	0.876744	PSME4	23198	protein_coding
930	ENSG00000068885	989.214	-0.246869	0.156845	0.0512737	0.240137	IFT80	57560	protein_coding
931	ENSG00000068912	955.276	0.132969	0.13414	0.239807	0.55418	ERLEC1	27248	protein_coding
932	ENSG00000068971	361.918	0.662896	0.167196	8.35741e-06	0.000311916	PPP2R5B	5526	protein_coding
933	ENSG00000068976	12.4234	0.0739111	0.246193	0.360168	0.669391	PYGM	5837	protein_coding
934	ENSG00000069011	1576.02	-0.0601019	0.157718	0.620119	0.846277	PITX1	5307	protein_coding
935	ENSG00000069020	435.616	0.0533797	0.207235	0.64842	0.862044	MAST4	375449	protein_coding
936	ENSG00000069122	12.0832	-0.121477	0.278772	0.0959541	0.34521	ADGRF5	221395	protein_coding
937	ENSG00000069188	1563.54	0.187434	0.207845	0.177001	0.475842	SDK2	54549	protein_coding
938	ENSG00000069248	3720.65	0.115621	0.107562	0.240254	0.554695	NUP133	55746	protein_coding
939	ENSG00000069275	14453.2	-0.116164	0.109337	0.239502	0.55399	NUCKS1	64710	protein_coding
940	ENSG00000069329	2943.32	-0.259081	0.146171	0.032153	0.179337	VPS35	55737	protein_coding
941	ENSG00000069345	1572.77	-0.135648	0.129275	0.22004	0.530705	DNAJA2	10294	protein_coding
942	ENSG00000069399	212.697	0.00888244	0.194858	0.943038	0.982702	BCL3	602	protein_coding
943	ENSG00000069424	60.6035	0.0147235	0.237861	0.819546	0.939451	KCNAB2	8514	protein_coding
944	ENSG00000069431	201.457	-0.256895	0.222558	0.0837346	0.319874	ABCC9	10060	protein_coding
945	ENSG00000069482	1958.54	-0.0920258	0.165346	0.452848	0.744761	GAL	51083	protein_coding
946	ENSG00000069493	91.2571	-0.141648	0.241563	0.256257	0.572218	CLEC2D	29121	protein_coding
947	ENSG00000069509	828.152	-0.0292172	0.159204	0.809128	0.934706	FUNDC1	139341	protein_coding
948	ENSG00000069535	177.098	-0.0731357	0.159619	0.549852	0.80798	MAOB	4129	protein_coding
949	ENSG00000069667	390.06	0.0371096	0.234774	0.655336	0.864547	RORA	6095	protein_coding
950	ENSG00000069696	18.552	-0.048151	0.242398	0.477939	0.762579	DRD4	1815	protein_coding
951	ENSG00000069702	1060.48	0.180744	0.172201	0.166973	0.462291	TGFBR3	7049	protein_coding
952	ENSG00000069812	136.121	0.207615	0.30574	0.109609	0.368425	HES2	54626	protein_coding
953	ENSG00000069849	3554.11	0.153874	0.151184	0.207758	0.516697	ATP1B3	483	protein_coding
954	ENSG00000069869	821.571	-0.108047	0.143964	0.357197	0.667501	NEDD4	4734	protein_coding
955	ENSG00000069943	120.907	-0.184092	0.215836	0.179099	0.478074	PIGB	9488	protein_coding
956	ENSG00000069956	1021.2	0.241979	0.169183	0.0672091	0.282465	MAPK6	5597	protein_coding
957	ENSG00000069966	443.134	-0.0482818	0.142225	0.675958	0.876032	GNB5	10681	protein_coding
958	ENSG00000069974	164.786	0.344744	0.195391	0.0202733	0.133155	RAB27A	5873	protein_coding
959	ENSG00000069998	1798.65	-0.0287073	0.121742	0.783981	0.925477	HDHD5	27440	protein_coding
960	ENSG00000070010	925.666	0.0905755	0.168765	0.472116	0.758841	UFD1	7353	protein_coding
961	ENSG00000070019	16.4204	4.5204	1.12316	1.51899e-05	0.000517927	GUCY2C	2984	protein_coding
962	ENSG00000070047	170.922	0.0132915	0.243137	0.752376	0.911099	PHRF1	57661	protein_coding
963	ENSG00000070061	1185.66	-0.0324638	0.192291	0.787495	0.926524	ELP1	8518	protein_coding
964	ENSG00000070081	2001.47	0.0895068	0.116594	0.383788	0.690702	NUCB2	4925	protein_coding
965	ENSG00000070087	3465.34	-0.250856	0.106503	0.00913014	0.0778269	PFN2	5217	protein_coding
966	ENSG00000070159	1025.63	0.282345	0.117205	0.00687201	0.0636269	PTPN3	5774	protein_coding
967	ENSG00000070182	479.495	0.0944094	0.16514	0.450411	0.742754	SPTB	6710	protein_coding
968	ENSG00000070214	2458.21	0.220066	0.193203	0.11444	0.377388	SLC44A1	23446	protein_coding
969	ENSG00000070269	514.347	0.0134019	0.192662	0.910321	0.971732	TMEM260	54916	protein_coding
970	ENSG00000070366	837.112	0.0174663	0.147112	0.89223	0.964162	SMG6	23293	protein_coding
971	ENSG00000070367	2455.47	0.271899	0.23546	0.0754977	0.301526	EXOC5	10640	protein_coding
972	ENSG00000070371	580.272	-0.306675	0.181499	0.0293629	0.170012	CLTCL1	8218	protein_coding
973	ENSG00000070388	9.51228	-0.0289378	0.238468	0.663824	0.869352	FGF22	27006	protein_coding
974	ENSG00000070404	292.043	0.203387	0.194316	0.141811	0.423764	FSTL3	10272	protein_coding
975	ENSG00000070413	2306.66	0.128687	0.104299	0.172579	0.469052	DGCR2	9993	protein_coding
976	ENSG00000070423	1883.34	0.0634254	0.136626	0.578537	0.825392	RNF126	55658	protein_coding
977	ENSG00000070444	1002.09	-0.0156527	0.185564	0.894768	0.965336	MNT	4335	protein_coding
978	ENSG00000070476	1009.92	0.0308764	0.149137	0.799232	0.931308	ZXDC	79364	protein_coding
979	ENSG00000070495	678.882	0.320337	0.161473	0.0150521	0.109536	JMJD6	23210	protein_coding
980	ENSG00000070501	518.098	0.14198	0.135786	0.213367	0.523722	POLB	5423	protein_coding
981	ENSG00000070526	16.0247	0.0711461	0.254401	0.211477	0.521565	ST6GALNAC1	55808	protein_coding
982	ENSG00000070540	370.721	0.422767	0.185547	0.00451926	0.0466306	WIPI1	55062	protein_coding
983	ENSG00000070601	69.5527	0.194587	0.286471	0.13527	0.41304	FRMPD1	22844	protein_coding
984	ENSG00000070610	1330.45	0.0462553	0.123165	0.664307	0.869567	GBA2	57704	protein_coding
985	ENSG00000070614	2385.51	0.00838459	0.218953	0.932079	0.97952	NDST1	3340	protein_coding
986	ENSG00000070669	3759.06	0.0889033	0.118436	0.396019	0.700291	ASNS	440	protein_coding
987	ENSG00000070718	936.502	0.129329	0.12488	0.229955	0.543282	AP3M2	10947	protein_coding
988	ENSG00000070731	48.8554	0.238608	0.337007	0.0805834	0.313644	ST6GALNAC2	10610	protein_coding
989	ENSG00000070756	30635.5	-0.187649	0.102806	0.045177	0.223138	PABPC1	26986	protein_coding
990	ENSG00000070759	428.712	-0.2335	0.156914	0.0640473	0.274103	TESK2	10420	protein_coding
991	ENSG00000070761	872.626	0.102424	0.134037	0.364446	0.673345	CFAP20	29105	protein_coding
992	ENSG00000070770	2446.84	-0.255021	0.142301	0.0337244	0.185055	CSNK2A2	1459	protein_coding
993	ENSG00000070778	249.36	-0.633471	0.17302	2.93092e-05	0.000902755	PTPN21	11099	protein_coding
994	ENSG00000070785	1252.56	-0.0916712	0.134204	0.416683	0.717686	EIF2B3	8891	protein_coding
995	ENSG00000070814	7478.21	0.0822455	0.136071	0.473652	0.759815	TCOF1	6949	protein_coding
996	ENSG00000070831	5505.92	0.134814	0.114079	0.183884	0.48452	CDC42	998	protein_coding
997	ENSG00000070882	1129.05	0.00304242	0.173185	0.982751	0.995821	OSBPL3	26031	protein_coding
998	ENSG00000070886	177.501	-0.267679	0.252832	0.0823828	0.317407	EPHA8	2046	protein_coding
999	ENSG00000070950	841.768	0.247802	0.17883	0.0686481	0.285821	RAD18	56852	protein_coding
1000	ENSG00000070961	2310.85	0.291047	0.161767	0.0253081	0.154854	ATP2B1	490	protein_coding
1001	ENSG00000071051	1062.98	-0.00591094	0.102129	0.947777	0.984535	NCK2	8440	protein_coding
1002	ENSG00000071054	2746.36	0.0927015	0.155023	0.452101	0.744338	MAP4K4	9448	protein_coding
1003	ENSG00000071073	746.695	0.461975	0.300888	0.0154933	0.111626	MGAT4A	11320	protein_coding
1004	ENSG00000071082	9899.48	-0.0400205	0.183198	0.742845	0.905956	RPL31	6160	protein_coding
1005	ENSG00000071127	2501.29	0.184958	0.0909458	0.0282014	0.165367	WDR1	9948	protein_coding
1006	ENSG00000071189	1072.15	0.21318	0.169367	0.103172	0.357464	SNX13	23161	protein_coding
1007	ENSG00000071205	319.439	-0.167393	0.161326	0.183849	0.48452	ARHGAP10	79658	protein_coding
1008	ENSG00000071242	793.139	0.178154	0.233369	0.196639	0.502224	RPS6KA2	6196	protein_coding
1009	ENSG00000071243	320.26	-0.100423	0.168301	0.421195	0.721664	ING3	54556	protein_coding
1010	ENSG00000071246	1576.46	-0.113819	0.148954	0.34139	0.653479	VASH1	22846	protein_coding
1011	ENSG00000071282	297.26	0.845712	0.212068	5.22607e-06	0.000206193	LMCD1	29995	protein_coding
1012	ENSG00000071462	1269	-0.0475471	0.141694	0.685698	0.881102	BUD23	114049	protein_coding
1013	ENSG00000071537	1510.74	0.0752157	0.19881	0.544547	0.804529	SEL1L	6400	protein_coding
1014	ENSG00000071539	2343.31	-0.121448	0.119631	0.244548	0.559066	TRIP13	9319	protein_coding
1015	ENSG00000071553	3187.61	0.0585438	0.117821	0.572372	0.821833	ATP6AP1	537	protein_coding
1016	ENSG00000071564	4143.01	-0.0174928	0.122311	0.865411	0.956431	TCF3	6929	protein_coding
1017	ENSG00000071575	862.746	-0.477733	0.205807	0.00323755	0.0368218	TRIB2	28951	protein_coding
1018	ENSG00000071626	5072.41	-0.36958	0.0831564	2.73359e-06	0.000119206	DAZAP1	26528	protein_coding
1019	ENSG00000071655	4192.68	-0.459191	0.136084	0.000126937	0.00303969	MBD3	53615	protein_coding
1020	ENSG00000071794	4815.19	0.0939922	0.139488	0.417156	0.718276	HLTF	6596	protein_coding
1021	ENSG00000071859	1563.71	-0.0141205	0.123976	0.890533	0.963772	FAM50A	9130	protein_coding
1022	ENSG00000071889	969.329	-0.0487763	0.136224	0.66538	0.870129	FAM3A	60343	protein_coding
1023	ENSG00000071967	170.35	-0.203824	0.225354	0.151809	0.438567	CYBRD1	79901	protein_coding
1024	ENSG00000071994	2163.43	-0.220716	0.138013	0.0570823	0.256087	PDCD2	5134	protein_coding
1025	ENSG00000072041	1355.17	-0.0278805	0.125298	0.79393	0.929176	SLC6A15	55117	protein_coding
1026	ENSG00000072042	1259.46	0.451856	0.122241	4.60411e-05	0.0013315	RDH11	51109	protein_coding
1027	ENSG00000072110	2551.7	0.0476212	0.11645	0.64396	0.858981	ACTN1	87	protein_coding
1028	ENSG00000072121	414.821	0.17817	0.217009	0.198049	0.50408	ZFYVE26	23503	protein_coding
1029	ENSG00000072133	436.125	0.00902325	0.153281	0.94131	0.981945	RPS6KA6	27330	protein_coding
1030	ENSG00000072134	907.62	0.102228	0.164117	0.411616	0.712662	EPN2	22905	protein_coding
1031	ENSG00000072135	806.857	-0.0729823	0.13245	0.50996	0.783546	PTPN18	26469	protein_coding
1032	ENSG00000072163	96.6773	0.324133	0.307335	0.053513	0.247061	LIMS2	55679	protein_coding
1033	ENSG00000072182	6.86214	-0.0162027	0.23966	0.774488	0.921307	ASIC4	55515	protein_coding
1034	ENSG00000072195	524.529	-0.386358	0.210996	0.0139184	0.104174	SPEG	10290	protein_coding
1035	ENSG00000072201	37.4792	-0.0981949	0.249048	0.303308	0.618191	LNX1	84708	protein_coding
1036	ENSG00000072210	558.566	0.134403	0.240228	0.275259	0.593304	ALDH3A2	224	protein_coding
1037	ENSG00000072274	3241.78	0.403066	0.121382	0.000194214	0.00420696	TFRC	7037	protein_coding
1038	ENSG00000072310	1246.21	-0.0899919	0.148452	0.448853	0.741781	SREBF1	6720	protein_coding
1039	ENSG00000072364	4040.61	0.30653	0.248837	0.054082	0.248738	AFF4	27125	protein_coding
1040	ENSG00000072401	718.929	-0.0190797	0.123553	0.862091	0.955108	UBE2D1	7321	protein_coding
1041	ENSG00000072415	595.318	0.0427793	0.211667	0.705562	0.890469	MPP5	64398	protein_coding
1042	ENSG00000072422	795.487	0.0526406	0.172469	0.678468	0.876984	RHOBTB1	9886	protein_coding
1043	ENSG00000072501	16217.8	0.238163	0.167292	0.0697492	0.288449	SMC1A	8243	protein_coding
1044	ENSG00000072506	1136.9	-0.109737	0.169763	0.384926	0.691223	HSD17B10	3028	protein_coding
1045	ENSG00000072518	1546.8	0.491327	0.142368	0.000100501	0.0025006	MARK2	2011	protein_coding
1046	ENSG00000072571	1693.59	-0.0207225	0.13582	0.863122	0.955877	HMMR	3161	protein_coding
1047	ENSG00000072609	645.627	0.108643	0.135263	0.339113	0.651756	CHFR	55743	protein_coding
1048	ENSG00000072682	772.146	0.24774	0.124305	0.0224287	0.142619	P4HA2	8974	protein_coding
1049	ENSG00000072736	1197.8	0.0717182	0.118052	0.489455	0.769814	NFATC3	4775	protein_coding
1050	ENSG00000072756	189.852	-0.000501956	0.158758	0.995748	0.998246	TRNT1	51095	protein_coding
1051	ENSG00000072778	2798.5	-0.163592	0.145922	0.169266	0.465368	ACADVL	37	protein_coding
1052	ENSG00000072786	761.983	0.201489	0.145837	0.0935344	0.340776	STK10	6793	protein_coding
1053	ENSG00000072803	2254.47	0.104134	0.143588	0.376385	0.683821	FBXW11	23291	protein_coding
1054	ENSG00000072832	130.721	0.0952612	0.198	0.453931	0.745721	CRMP1	1400	protein_coding
1055	ENSG00000072840	507.526	0.00157186	0.205744	0.992787	0.997655	EVC	2121	protein_coding
1056	ENSG00000072849	506.644	-0.0343255	0.13374	0.7586	0.914836	DERL2	51009	protein_coding
1057	ENSG00000072858	17.4849	0.0129118	0.233949	0.863861	0.956088	SIDT1	54847	protein_coding
1058	ENSG00000072864	396.547	0.222573	0.270635	0.12426	0.395679	NDE1	54820	protein_coding
1059	ENSG00000072954	241.592	-0.0115983	0.134982	0.914465	0.972936	TMEM38A	79041	protein_coding
1060	ENSG00000072958	1909.72	-0.0729245	0.100814	0.426771	0.725381	AP1M1	8907	protein_coding
1061	ENSG00000073008	1668.14	0.533086	0.15429	8.54498e-05	0.00219229	PVR	5817	protein_coding
1062	ENSG00000073050	697.365	0.137795	0.142054	0.239884	0.554255	XRCC1	7515	protein_coding
1063	ENSG00000073060	575.867	-0.038516	0.190087	0.743864	0.906233	SCARB1	949	protein_coding
1064	ENSG00000073067	4.36	-0.00997218	0.243679	0.780204	0.923689	CYP2W1	54905	protein_coding
1065	ENSG00000073111	8670.74	-0.207712	0.0916801	0.0143266	0.106175	MCM2	4171	protein_coding
1066	ENSG00000073150	540.613	0.381314	0.172915	0.0066101	0.0618498	PANX2	56666	protein_coding
1067	ENSG00000073169	1258.84	-0.0896202	0.140295	0.436878	0.73408	SELENOO	83642	protein_coding
1068	ENSG00000073331	111.9	-0.0256487	0.218434	0.800096	0.931767	ALPK1	80216	protein_coding
1069	ENSG00000073350	733.505	0.216167	0.111712	0.0303503	0.173528	LLGL2	3993	protein_coding
1070	ENSG00000073417	921.974	0.0275589	0.118741	0.796294	0.930273	PDE8A	5151	protein_coding
1071	ENSG00000073464	168.655	-0.135205	0.180458	0.297995	0.613273	CLCN4	1183	protein_coding
1072	ENSG00000073536	1483.35	-0.370203	0.144798	0.00347543	0.0386519	NLE1	54475	protein_coding
1073	ENSG00000073578	7223.07	-0.0401457	0.103635	0.697816	0.887539	SDHA	6389	protein_coding
1074	ENSG00000073584	3883.4	-0.17934	0.0954444	0.0412428	0.211328	SMARCE1	6605	protein_coding
1075	ENSG00000073605	274.575	-0.188002	0.168558	0.146286	0.430494	GSDMB	55876	protein_coding
1076	ENSG00000073614	2328.97	0.182573	0.206699	0.188761	0.491971	KDM5A	5927	protein_coding
1077	ENSG00000073670	879.817	-0.235959	0.226366	0.109263	0.368234	ADAM11	4185	protein_coding
1078	ENSG00000073711	314.697	0.287178	0.234137	0.0633201	0.272058	PPP2R3A	5523	protein_coding
1079	ENSG00000073712	1077.37	0.13594	0.129498	0.217372	0.527558	FERMT2	10979	protein_coding
1080	ENSG00000073734	31.986	-0.144468	0.2553	0.225124	0.536806	ABCB11	8647	protein_coding
1081	ENSG00000073792	3440.19	-0.109525	0.158365	0.373019	0.68076	IGF2BP2	10644	protein_coding
1082	ENSG00000073803	780.609	-0.01817	0.139798	0.871795	0.958668	MAP3K13	9175	protein_coding
1083	ENSG00000073849	1109.75	-0.371583	0.193443	0.012747	0.0983383	ST6GAL1	6480	protein_coding
1084	ENSG00000073861	11.2385	0.0835053	0.2545	0.251256	0.567011	TBX21	30009	protein_coding
1085	ENSG00000073910	272.838	0.0794225	0.219214	0.494188	0.772603	FRY	10129	protein_coding
1086	ENSG00000073921	2504.21	0.238226	0.119022	0.0230657	0.145851	PICALM	8301	protein_coding
1087	ENSG00000074047	461.365	0.136254	0.21171	0.301857	0.616702	GLI2	2736	protein_coding
1088	ENSG00000074054	1328.66	0.445145	0.284396	0.0167881	0.117477	CLASP1	23332	protein_coding
1089	ENSG00000074071	4029.74	-0.0666713	0.148585	0.548638	0.807211	MRPS34	65993	protein_coding
1090	ENSG00000074181	2910.85	-0.0441973	0.152946	0.724287	0.897761	NOTCH3	4854	protein_coding
1091	ENSG00000074201	3858.16	-0.228429	0.142255	0.0535392	0.247061	CLNS1A	1207	protein_coding
1092	ENSG00000074211	538.623	0.70852	0.155123	5.37883e-07	2.91283e-05	PPP2R2C	5522	protein_coding
1093	ENSG00000074219	856.869	-0.473187	0.137452	0.000108855	0.0026763	TEAD2	8463	protein_coding
1094	ENSG00000074266	105.999	0.00400176	0.185384	0.975271	0.993343	EED	8726	protein_coding
1095	ENSG00000074276	7.17799	0.0719517	0.258737	0.0805405	0.313607	CDHR2	54825	protein_coding
1096	ENSG00000074317	129.838	0.0706263	0.172497	0.571215	0.82067	SNCB	6620	protein_coding
1097	ENSG00000074319	1496.47	0.0248849	0.125905	0.819358	0.93943	TSG101	7251	protein_coding
1098	ENSG00000074356	1708.64	0.0501604	0.166668	0.658977	0.86659	NCBP3	55421	protein_coding
1099	ENSG00000074370	502.807	0.0907392	0.122669	0.394445	0.698776	ATP2A3	489	protein_coding
1100	ENSG00000074410	329.221	-0.158569	0.165529	0.212628	0.523078	CA12	771	protein_coding
1101	ENSG00000074416	313.515	0.0184608	0.142765	0.874885	0.959696	MGLL	11343	protein_coding
1102	ENSG00000074527	195.858	-0.360573	0.179827	0.0113681	0.0910524	NTN4	59277	protein_coding
1103	ENSG00000074582	723.041	-0.067916	0.118772	0.517624	0.78874	BCS1L	617	protein_coding
1104	ENSG00000074590	862.918	0.0622165	0.148355	0.610427	0.840916	NUAK1	9891	protein_coding
1105	ENSG00000074603	962.774	0.531844	0.22597	0.00240143	0.0297192	DPP8	54878	protein_coding
1106	ENSG00000074621	428.402	-0.0746049	0.168706	0.549012	0.807249	SLC24A1	9187	protein_coding
1107	ENSG00000074657	599.801	-0.193091	0.206375	0.164334	0.458524	ZNF532	55205	protein_coding
1108	ENSG00000074695	9555.59	0.15345	0.105765	0.101084	0.354209	LMAN1	3998	protein_coding
1109	ENSG00000074696	6323.1	0.153861	0.0838692	0.0501218	0.237269	HACD3	51495	protein_coding
1110	ENSG00000074706	36.8784	0.0253123	0.238243	0.704435	0.889928	IPCEF1	26034	protein_coding
1111	ENSG00000074755	1586.08	0.264612	0.23118	0.0799626	0.312073	ZZEF1	23140	protein_coding
1112	ENSG00000074800	43268.3	-0.0337685	0.0986262	0.707214	0.890964	ENO1	2023	protein_coding
1113	ENSG00000074842	1625.52	0.200091	0.144358	0.0937563	0.341079	MYDGF	56005	protein_coding
1114	ENSG00000074855	380.121	0.604447	0.184354	0.000128112	0.003059	ANO8	57719	protein_coding
1115	ENSG00000074935	489.688	0.0411415	0.136923	0.718972	0.895515	TUBE1	51175	protein_coding
1116	ENSG00000074964	376.328	-0.287709	0.189722	0.0431462	0.217315	ARHGEF10L	55160	protein_coding
1117	ENSG00000075043	601.437	-0.166115	0.308442	0.0739423	0.298529	KCNQ2	3785	protein_coding
1118	ENSG00000075089	827.72	-0.0471977	0.139593	0.681555	0.87912	ACTR6	64431	protein_coding
1119	ENSG00000075131	621.297	-0.0325286	0.134967	0.789798	0.927252	TIPIN	54962	protein_coding
1120	ENSG00000075142	1211.27	-0.217557	0.169448	0.0962124	0.345693	SRI	6717	protein_coding
1121	ENSG00000075151	3856.34	0.124838	0.148335	0.30057	0.615514	EIF4G3	8672	protein_coding
1122	ENSG00000075188	741.377	-0.155468	0.159461	0.212928	0.523238	NUP37	79023	protein_coding
1123	ENSG00000075213	148.228	0.124059	0.257356	0.240417	0.554757	SEMA3A	10371	protein_coding
1124	ENSG00000075218	1586.83	0.0268622	0.098129	0.767736	0.918749	GTSE1	51512	protein_coding
1125	ENSG00000075223	289.094	0.362371	0.228242	0.0245	0.151772	SEMA3C	10512	protein_coding
1126	ENSG00000075234	829.782	0.0545315	0.105067	0.56745	0.819657	TTC38	55020	protein_coding
1127	ENSG00000075239	2445.34	-0.247826	0.127923	0.025001	0.154012	ACAT1	38	protein_coding
1128	ENSG00000075240	966.945	0.323962	0.208703	0.0326392	0.181255	GRAMD4	23151	protein_coding
1129	ENSG00000075275	457.278	-0.0842176	0.249167	0.312152	0.626813	CELSR1	9620	protein_coding
1130	ENSG00000075290	33.511	0.0193009	0.233717	0.800636	0.932154	WNT8B	7479	protein_coding
1131	ENSG00000075292	2246.86	-0.257236	0.216954	0.0819714	0.316557	ZNF638	27332	protein_coding
1132	ENSG00000075303	460.36	0.0477666	0.195655	0.696008	0.886786	SLC25A40	55972	protein_coding
1133	ENSG00000075336	452.721	0.197461	0.156872	0.114899	0.378302	TIMM21	29090	protein_coding
1134	ENSG00000075340	1798	0.293107	0.272276	0.066306	0.280009	ADD2	119	protein_coding
1135	ENSG00000075391	836.288	0.235721	0.215601	0.105152	0.36127	RASAL2	9462	protein_coding
1136	ENSG00000075399	237.31	-0.0592443	0.172867	0.632978	0.852622	VPS9D1	9605	protein_coding
1137	ENSG00000075407	1738.67	-0.0536171	0.192987	0.660472	0.867455	ZNF37A	7587	protein_coding
1138	ENSG00000075413	746.902	-0.0151565	0.164356	0.899452	0.967005	MARK3	4140	protein_coding
1139	ENSG00000075415	8501.21	-0.0258652	0.109039	0.791593	0.928015	SLC25A3	5250	protein_coding
1140	ENSG00000075420	782.426	0.173393	0.191217	0.199476	0.505973	FNDC3B	64778	protein_coding
1141	ENSG00000075426	629.64	1.63524	0.130631	3.56997e-37	2.03993e-34	FOSL2	2355	protein_coding
1142	ENSG00000075429	28.3568	0.264115	0.432445	0.0310679	0.175889	CACNG5	27091	protein_coding
1143	ENSG00000075461	77.1471	0.209439	0.257636	0.141588	0.423484	CACNG4	27092	protein_coding
1144	ENSG00000075539	697.758	0.650356	0.296202	0.00238836	0.0296905	FRYL	285527	protein_coding
1145	ENSG00000075568	1220.84	-0.078544	0.175266	0.530117	0.79593	TMEM131	23505	protein_coding
1146	ENSG00000075618	12675.2	0.0585488	0.113578	0.565144	0.818404	FSCN1	6624	protein_coding
1147	ENSG00000075624	38994.5	-0.098671	0.135921	0.392685	0.697223	ACTB	60	protein_coding
1148	ENSG00000075643	346.942	0.0907727	0.140429	0.437049	0.734217	MOCOS	55034	protein_coding
1149	ENSG00000075651	317.757	-0.00774386	0.186306	0.94821	0.984535	PLD1	5337	protein_coding
1150	ENSG00000075673	55.4472	-0.165956	0.239669	0.213288	0.523615	ATP12A	479	protein_coding
1151	ENSG00000075702	438.678	0.273007	0.252544	0.0780995	0.307627	WDR62	284403	protein_coding
1152	ENSG00000075711	334.296	-0.0144746	0.234834	0.84445	0.949097	DLG1	1739	protein_coding
1153	ENSG00000075785	4598.91	0.0985965	0.0928055	0.250841	0.566963	RAB7A	7879	protein_coding
1154	ENSG00000075790	469.315	-0.0647317	0.16898	0.600385	0.836779	BCAP29	55973	protein_coding
1155	ENSG00000075826	278.336	-0.0193782	0.188894	0.875357	0.959806	SEC31B	25956	protein_coding
1156	ENSG00000075856	1782.26	-0.0142215	0.101426	0.876991	0.960122	SART3	9733	protein_coding
1157	ENSG00000075891	143.397	-0.0153978	0.197109	0.895735	0.965486	PAX2	5076	protein_coding
1158	ENSG00000075914	544.181	0.0280866	0.163876	0.820794	0.939961	EXOSC7	23016	protein_coding
1159	ENSG00000075945	886.307	0.0141253	0.121309	0.895609	0.965486	KIFAP3	22920	protein_coding
1160	ENSG00000075975	1016.55	0.0361926	0.118854	0.731192	0.900712	MKRN2	23609	protein_coding
1161	ENSG00000076003	3930.23	0.0297065	0.0791449	0.721184	0.896504	MCM6	4175	protein_coding
1162	ENSG00000076043	646.993	0.0618179	0.162111	0.619679	0.846066	REXO2	25996	protein_coding
1163	ENSG00000076053	587.16	0.176739	0.145607	0.139242	0.419905	RBM7	10179	protein_coding
1164	ENSG00000076067	1391.46	0.196404	0.20053	0.157049	0.448546	RBMS2	5939	protein_coding
1165	ENSG00000076108	5058.66	0.288831	0.292053	0.0706765	0.290045	BAZ2A	11176	protein_coding
1166	ENSG00000076201	1478.74	0.160515	0.146046	0.178903	0.477865	PTPN23	25930	protein_coding
1167	ENSG00000076242	616.553	-0.158738	0.190665	0.233619	0.547257	MLH1	4292	protein_coding
1168	ENSG00000076248	2459.06	-0.342152	0.105976	0.000404923	0.00761632	UNG	7374	protein_coding
1169	ENSG00000076258	32.9506	-0.0135892	0.231235	0.861936	0.955108	FMO4	2329	protein_coding
1170	ENSG00000076321	330.005	0.19442	0.208245	0.164569	0.458871	KLHL20	27252	protein_coding
1171	ENSG00000076344	12.5805	-0.0610726	0.235904	0.496812	0.773966	RGS11	8786	protein_coding
1172	ENSG00000076351	635.231	-0.163212	0.178153	0.212977	0.523238	SLC46A1	113235	protein_coding
1173	ENSG00000076356	581.023	-0.119581	0.239282	0.301253	0.616305	PLXNA2	5362	protein_coding
1174	ENSG00000076382	2209.47	0.0627163	0.0872789	0.443012	0.73758	SPAG5	10615	protein_coding
1175	ENSG00000076513	1112.08	0.0647375	0.140752	0.585774	0.829575	ANKRD13A	88455	protein_coding
1176	ENSG00000076554	1642.17	0.085206	0.153182	0.49003	0.770132	TPD52	7163	protein_coding
1177	ENSG00000076555	708.168	0.219061	0.25146	0.131851	0.40763	ACACB	32	protein_coding
1178	ENSG00000076604	1758.92	0.0335859	0.12742	0.761424	0.916175	TRAF4	9618	protein_coding
1179	ENSG00000076641	374.876	0.377375	0.189815	0.010864	0.0885963	PAG1	55824	protein_coding
1180	ENSG00000076650	297.839	-0.0121943	0.137603	0.913574	0.972819	GPATCH1	55094	protein_coding
1181	ENSG00000076662	233.83	-0.290216	0.175928	0.0336428	0.184785	ICAM3	3385	protein_coding
1182	ENSG00000076685	822.575	-0.479568	0.199104	0.00253168	0.0309384	NT5C2	22978	protein_coding
1183	ENSG00000076706	1631.29	0.0308069	0.175239	0.805438	0.933465	MCAM	4162	protein_coding
1184	ENSG00000076716	2544.17	-0.0885667	0.108443	0.350389	0.661915	GPC4	2239	protein_coding
1185	ENSG00000076770	647.943	0.083926	0.180081	0.507897	0.782143	MBNL3	55796	protein_coding
1186	ENSG00000076826	911.845	0.070517	0.133682	0.530856	0.796448	CAMSAP3	57662	protein_coding
1187	ENSG00000076864	218.911	-0.0572173	0.165525	0.642119	0.858227	RAP1GAP	5909	protein_coding
1188	ENSG00000076924	1701.47	0.137283	0.101713	0.134666	0.412134	XAB2	56949	protein_coding
1189	ENSG00000076928	989.345	0.141572	0.127658	0.19659	0.502224	ARHGEF1	9138	protein_coding
1190	ENSG00000076944	301.078	0.769922	0.179217	1.62806e-06	7.66438e-05	STXBP2	6813	protein_coding
1191	ENSG00000076984	2013.76	0.0225685	0.114579	0.824578	0.940587	MAP2K7	5609	protein_coding
1192	ENSG00000077009	39.7171	0.886958	0.577794	0.00482071	0.0489785	NMRK2	27231	protein_coding
1193	ENSG00000077044	932.091	0.00120211	0.244741	0.980953	0.995348	DGKD	8527	protein_coding
1194	ENSG00000077063	178.695	-0.574374	0.303028	0.00542848	0.0535448	CTTNBP2	83992	protein_coding
1195	ENSG00000077092	217.238	-0.151023	0.164839	0.232803	0.546816	RARB	5915	protein_coding
1196	ENSG00000077097	4716.12	-0.0305424	0.140191	0.789351	0.927252	TOP2B	7155	protein_coding
1197	ENSG00000077147	6877.66	0.140778	0.133361	0.211922	0.522195	TM9SF3	56889	protein_coding
1198	ENSG00000077150	795.204	0.100342	0.145697	0.398215	0.702076	NFKB2	4791	protein_coding
1199	ENSG00000077152	871.614	0.049529	0.152181	0.680949	0.878646	UBE2T	29089	protein_coding
1200	ENSG00000077157	546.207	0.0532111	0.236572	0.537133	0.799787	PPP1R12B	4660	protein_coding
1201	ENSG00000077232	2405.94	0.148073	0.187822	0.25851	0.574772	DNAJC10	54431	protein_coding
1202	ENSG00000077235	5419.44	-0.246968	0.212474	0.0884072	0.329954	GTF3C1	2975	protein_coding
1203	ENSG00000077238	387.65	0.194336	0.175324	0.142822	0.425868	IL4R	3566	protein_coding
1204	ENSG00000077254	1866.68	0.130516	0.121596	0.217903	0.528105	USP33	23032	protein_coding
1205	ENSG00000077264	102.793	0.00606589	0.193786	0.95819	0.98808	PAK3	5063	protein_coding
1206	ENSG00000077274	35.0314	-2.65789	0.563904	1.32048e-07	8.35176e-06	CAPN6	827	protein_coding
1207	ENSG00000077312	3718.08	-0.229878	0.106616	0.0165857	0.116755	SNRPA	6626	protein_coding
1208	ENSG00000077348	671.363	-0.163401	0.166644	0.202049	0.509302	EXOSC5	56915	protein_coding
1209	ENSG00000077380	1902.24	-0.00552958	0.122998	0.954536	0.986997	DYNC1I2	1781	protein_coding
1210	ENSG00000077454	606.606	0.166732	0.128341	0.130025	0.404803	LRCH4	4034	protein_coding
1211	ENSG00000077458	713.471	0.181773	0.171411	0.161944	0.455106	FAM76B	143684	protein_coding
1212	ENSG00000077463	400.888	-0.0155264	0.150274	0.894687	0.965336	SIRT6	51548	protein_coding
1213	ENSG00000077514	1320.28	0.223517	0.138565	0.0562008	0.253718	POLD3	10714	protein_coding
1214	ENSG00000077522	146.742	0.0921075	0.214249	0.450421	0.742754	ACTN2	88	protein_coding
1215	ENSG00000077549	3079.76	0.0179796	0.119381	0.867083	0.957052	CAPZB	832	protein_coding
1216	ENSG00000077585	217.908	-0.289499	0.281951	0.0692008	0.286969	GPR137B	7107	protein_coding
1217	ENSG00000077684	1089.49	-0.00864131	0.114368	0.931214	0.979383	JADE1	79960	protein_coding
1218	ENSG00000077713	367.64	-0.491075	0.17569	0.00084363	0.0135726	SLC25A43	203427	protein_coding
1219	ENSG00000077721	1686.31	0.151346	0.101567	0.101304	0.354313	UBE2A	7319	protein_coding
1220	ENSG00000077782	2199.82	0.186629	0.120358	0.0764383	0.30412	FGFR1	2260	protein_coding
1221	ENSG00000077800	6.61107	-0.0578693	0.250592	0.255425	0.571301	FKBP6	8468	protein_coding
1222	ENSG00000077935	16.9696	0.0647394	0.242106	0.427738	0.725863	SMC1B	27127	protein_coding
1223	ENSG00000077942	4802.33	-0.199346	0.125887	0.0667337	0.281314	FBLN1	2192	protein_coding
1224	ENSG00000077943	42.1709	-0.0111475	0.218954	0.910256	0.971732	ITGA8	8516	protein_coding
1225	ENSG00000078018	96.3105	-0.220695	0.301558	0.107404	0.365068	MAP2	4133	protein_coding
1226	ENSG00000078043	692.072	0.128007	0.184019	0.326808	0.640058	PIAS2	9063	protein_coding
1227	ENSG00000078053	120.03	-0.248288	0.217708	0.0910482	0.335549	AMPH	273	protein_coding
1228	ENSG00000078061	1508.54	-0.252313	0.114926	0.0135256	0.10221	ARAF	369	protein_coding
1229	ENSG00000078070	704.326	-0.185076	0.132366	0.100489	0.35302	MCCC1	56922	protein_coding
1230	ENSG00000078081	247.943	-0.221997	0.188935	0.107138	0.364335	LAMP3	27074	protein_coding
1231	ENSG00000078114	152.226	0.14313	0.253423	0.233036	0.547016	NEBL	10529	protein_coding
1232	ENSG00000078124	973.311	0.0999032	0.124519	0.361062	0.670043	ACER3	55331	protein_coding
1233	ENSG00000078140	2976.48	0.125611	0.148609	0.291846	0.607179	UBE2K	3093	protein_coding
1234	ENSG00000078142	743.074	-0.00369616	0.150916	0.973995	0.992969	PIK3C3	5289	protein_coding
1235	ENSG00000078177	863.684	0.241113	0.255363	0.107649	0.365184	N4BP2	55728	protein_coding
1236	ENSG00000078237	749.155	0.0869831	0.219294	0.460706	0.751064	TIGAR	57103	protein_coding
1237	ENSG00000078246	967.967	-0.00192987	0.111411	0.983441	0.995821	TULP3	7289	protein_coding
1238	ENSG00000078269	732.167	0.059131	0.141057	0.610563	0.841035	SYNJ2	8871	protein_coding
1239	ENSG00000078295	8.11854	0.0384157	0.246514	0.384815	0.691223	ADCY2	108	protein_coding
1240	ENSG00000078304	2415.99	0.183936	0.123274	0.0860937	0.32461	PPP2R5C	5527	protein_coding
1241	ENSG00000078328	35.3939	-0.120051	0.244977	0.288592	0.604253	RBFOX1	54715	protein_coding
1242	ENSG00000078369	10344.7	0.310852	0.0797583	3.92246e-05	0.00115247	GNB1	2782	protein_coding
1243	ENSG00000078399	267.864	-0.00678638	0.155855	0.953756	0.986576	HOXA9	3205	protein_coding
1244	ENSG00000078403	441.73	0.130159	0.204891	0.320925	0.634803	MLLT10	8028	protein_coding
1245	ENSG00000078487	59.4563	-0.085952	0.240532	0.379533	0.686479	ZCWPW1	55063	protein_coding
1246	ENSG00000078549	462.756	0.434062	0.370546	0.0255385	0.155473	ADCYAP1R1	117	protein_coding
1247	ENSG00000078618	5057.86	0.20297	0.0710615	0.00286344	0.0336049	NRDC	4898	protein_coding
1248	ENSG00000078668	2650.62	-0.264035	0.140566	0.0260196	0.157301	VDAC3	7419	protein_coding
1249	ENSG00000078674	2478.2	0.111847	0.11454	0.267185	0.584105	PCM1	5108	protein_coding
1250	ENSG00000078687	855.836	-0.000960266	0.172258	0.992366	0.997655	TNRC6C	57690	protein_coding
1251	ENSG00000078699	914.431	0.200768	0.214498	0.156278	0.447347	CBFA2T2	9139	protein_coding
1252	ENSG00000078747	776.61	0.127494	0.227428	0.313151	0.627249	ITCH	83737	protein_coding
1253	ENSG00000078795	19.8033	-0.0237176	0.235648	0.742836	0.905956	PKD2L2	27039	protein_coding
1254	ENSG00000078804	750.154	1.30591	0.168878	6.93476e-16	1.22251e-13	TP53INP2	58476	protein_coding
1255	ENSG00000078808	2645.97	0.0244738	0.116734	0.812997	0.93617	SDF4	51150	protein_coding
1256	ENSG00000078814	36.4522	-0.071453	0.224814	0.508983	0.782988	MYH7B	57644	protein_coding
1257	ENSG00000078900	489.274	0.112214	0.15369	0.354783	0.665511	TP73	7161	protein_coding
1258	ENSG00000078902	988.441	0.613765	0.178263	6.93542e-05	0.0018657	TOLLIP	54472	protein_coding
1259	ENSG00000078967	410.964	-0.113838	0.157333	0.353745	0.664691	UBE2D4	51619	protein_coding
1260	ENSG00000079101	39.2329	-0.169455	0.314452	0.0615323	0.267677	CLUL1	27098	protein_coding
1261	ENSG00000079102	249.859	-0.154752	0.272776	0.171524	0.467564	RUNX1T1	862	protein_coding
1262	ENSG00000079134	543.566	-0.147447	0.12949	0.180705	0.480498	THOC1	9984	protein_coding
1263	ENSG00000079150	194.999	-0.243058	0.192005	0.0830008	0.318234	FKBP7	51661	protein_coding
1264	ENSG00000079156	545.666	0.362449	0.204193	0.0184466	0.125227	OSBPL6	114880	protein_coding
1265	ENSG00000079215	804.274	-0.206763	0.133804	0.0687508	0.286068	SLC1A3	6507	protein_coding
1266	ENSG00000079246	8613.34	0.0164148	0.0893727	0.844992	0.949097	XRCC5	7520	protein_coding
1267	ENSG00000079257	200.884	-0.000114737	0.155967	0.996959	0.998767	LXN	56925	protein_coding
1268	ENSG00000079277	565.032	0.141922	0.1514	0.243054	0.557875	MKNK1	8569	protein_coding
1269	ENSG00000079308	247.329	0.0434383	0.210954	0.702743	0.889147	TNS1	7145	protein_coding
1270	ENSG00000079313	1211.39	-0.201963	0.148218	0.0956086	0.344719	REXO1	57455	protein_coding
1271	ENSG00000079332	2542.09	0.171737	0.107359	0.0751807	0.301135	SAR1A	56681	protein_coding
1272	ENSG00000079335	391.344	0.296559	0.198026	0.0425649	0.215635	CDC14A	8556	protein_coding
1273	ENSG00000079337	154.05	-0.530371	0.352663	0.0116353	0.0923856	RAPGEF3	10411	protein_coding
1274	ENSG00000079385	14.3888	-0.132622	0.297817	0.0105006	0.0864627	CEACAM1	634	protein_coding
1275	ENSG00000079387	1262.72	-0.0564475	0.144974	0.631343	0.852183	SENP1	29843	protein_coding
1276	ENSG00000079432	1614.04	-0.527082	0.125655	4.13701e-06	0.000168438	CIC	23152	protein_coding
1277	ENSG00000079435	174.218	-0.0404567	0.197599	0.730674	0.900511	LIPE	3991	protein_coding
1278	ENSG00000079459	486.099	0.143331	0.164517	0.254595	0.570436	FDFT1	2222	protein_coding
1279	ENSG00000079462	867.266	-0.178082	0.193837	0.188511	0.491552	PAFAH1B3	5050	protein_coding
1280	ENSG00000079482	610.335	-0.222854	0.159088	0.0785839	0.309094	OPHN1	4983	protein_coding
1281	ENSG00000079616	2873.83	-0.0246227	0.107643	0.798336	0.93123	KIF22	3835	protein_coding
1282	ENSG00000079691	484.622	-0.095384	0.12754	0.381609	0.688597	CARMIL1	55604	protein_coding
1283	ENSG00000079739	1981.26	-0.0432591	0.0990458	0.641567	0.857925	PGM1	5236	protein_coding
1284	ENSG00000079785	2832.4	0.120955	0.103166	0.196345	0.50195	DDX1	1653	protein_coding
1285	ENSG00000079805	4074.9	0.0940435	0.0950088	0.283599	0.599801	DNM2	1785	protein_coding
1286	ENSG00000079819	3406.16	0.0995532	0.145977	0.394381	0.698776	EPB41L2	2037	protein_coding
1287	ENSG00000079841	12.1266	-0.042512	0.239327	0.553586	0.810676	RIMS1	22999	protein_coding
1288	ENSG00000079931	755.294	-0.117891	0.141371	0.314359	0.62837	MOXD1	26002	protein_coding
1289	ENSG00000079950	1585.99	0.210227	0.121637	0.0481573	0.231765	STX7	8417	protein_coding
1290	ENSG00000079974	364.283	-0.101092	0.180719	0.42842	0.726499	RABL2B	11158	protein_coding
1291	ENSG00000079999	1423.39	-0.376715	0.122231	0.000569789	0.00993892	KEAP1	9817	protein_coding
1292	ENSG00000080031	59.9117	1.46763	0.58243	0.000456579	0.008388	PTPRH	5794	protein_coding
1293	ENSG00000080189	1042	-0.0264031	0.117984	0.795995	0.930273	SLC35C2	51006	protein_coding
1294	ENSG00000080200	508.91	0.0462793	0.179016	0.710365	0.891842	CRYBG3	131544	protein_coding
1295	ENSG00000080298	252.561	0.146391	0.194367	0.271835	0.58945	RFX3	5991	protein_coding
1296	ENSG00000080345	2687.2	0.259689	0.187375	0.0639197	0.273628	RIF1	55183	protein_coding
1297	ENSG00000080371	1585.89	0.26295	0.0947336	0.00277254	0.0328404	RAB21	23011	protein_coding
1298	ENSG00000080493	138.458	-0.0625551	0.201121	0.609779	0.840604	SLC4A4	8671	protein_coding
1299	ENSG00000080503	1001.78	-0.0160184	0.148022	0.890358	0.963772	SMARCA2	6595	protein_coding
1300	ENSG00000080546	1196.89	-0.372937	0.127313	0.000938661	0.014688	SESN1	27244	protein_coding
1301	ENSG00000080561	849.956	0.173238	0.179862	0.192332	0.497008	MID2	11043	protein_coding
1302	ENSG00000080573	11.848	0.17336	0.328128	0.0310849	0.175889	COL5A3	50509	protein_coding
1303	ENSG00000080603	3599.98	0.0575495	0.236752	0.511545	0.784329	SRCAP	10847	protein_coding
1304	ENSG00000080608	931.207	0.126822	0.135984	0.264161	0.57979	PUM3	9933	protein_coding
1305	ENSG00000080644	108.791	1.24188	0.475099	0.000391809	0.0074202	CHRNA3	1136	protein_coding
1306	ENSG00000080709	30.9496	1.06856	0.478017	0.00120312	0.0177533	KCNN2	3781	protein_coding
1307	ENSG00000080802	480.432	0.0565304	0.18188	0.650423	0.862044	CNOT4	4850	protein_coding
1308	ENSG00000080815	1064.69	0.518697	0.148384	7.66047e-05	0.0020199	PSEN1	5663	protein_coding
1309	ENSG00000080819	993.047	-0.0217337	0.111692	0.820939	0.939961	CPOX	1371	protein_coding
1310	ENSG00000080822	1500.72	0.264064	0.129616	0.0185363	0.125579	CLDND1	56650	protein_coding
1311	ENSG00000080823	164.095	-0.35538	0.247971	0.0312759	0.176404	MOK	5891	protein_coding
1312	ENSG00000080824	28635	0.508585	0.112338	1.07572e-06	5.3245e-05	HSP90AA1	3320	protein_coding
1313	ENSG00000080839	814.914	0.17676	0.135085	0.121263	0.390512	RBL1	5933	protein_coding
1314	ENSG00000080845	1335.55	0.318804	0.119297	0.00266108	0.0319542	DLGAP4	22839	protein_coding
1315	ENSG00000080854	553.855	0.0352394	0.218243	0.741134	0.904902	IGSF9B	22997	protein_coding
1316	ENSG00000080910	10.5045	0.0548365	0.247737	0.345518	0.656998	CFHR2	3080	protein_coding
1317	ENSG00000080947	168.75	-0.255996	0.373467	0.0587368	0.260666	CROCCP3	114819	transcribed_unprocessed_pseudogene
1318	ENSG00000080986	785.927	0.0600277	0.139769	0.603362	0.838137	NDC80	10403	protein_coding
1319	ENSG00000081014	315.128	0.20451	0.156977	0.103471	0.357882	AP4E1	23431	protein_coding
1320	ENSG00000081019	752.01	0.351084	0.170717	0.0106317	0.0872179	RSBN1	54665	protein_coding
1321	ENSG00000081026	869.093	0.118182	0.157908	0.336004	0.648827	MAGI3	260425	protein_coding
1322	ENSG00000081041	15.1597	0.144158	0.298833	0.0510757	0.239834	CXCL2	2920	protein_coding
1323	ENSG00000081052	80.3426	0.0941921	0.239833	0.366251	0.6754	COL4A4	1286	protein_coding
1324	ENSG00000081059	873.334	-0.063538	0.125357	0.555377	0.812108	TCF7	6932	protein_coding
1325	ENSG00000081087	643.318	0.487988	0.184299	0.00131624	0.019066	OSTM1	28962	protein_coding
1326	ENSG00000081138	53.6136	1.04468	0.460282	0.00108099	0.016374	CDH7	1005	protein_coding
1327	ENSG00000081154	3105.11	-0.0204581	0.107428	0.856434	0.953123	PCNP	57092	protein_coding
1328	ENSG00000081177	786.543	-0.128184	0.133249	0.256866	0.572957	EXD2	55218	protein_coding
1329	ENSG00000081181	622.941	0.262288	0.184223	0.0589676	0.261071	ARG2	384	protein_coding
1330	ENSG00000081189	393.807	-0.247371	0.282568	0.0983313	0.349695	MEF2C	4208	protein_coding
1331	ENSG00000081307	830.339	0.209119	0.162024	0.102105	0.355906	UBA5	79876	protein_coding
1332	ENSG00000081320	578.573	0.295539	0.115082	0.00415384	0.0439993	STK17B	9262	protein_coding
1333	ENSG00000081377	1661.24	0.334106	0.115844	0.00160713	0.0220645	CDC14B	8555	protein_coding
1334	ENSG00000081386	787.385	0.191834	0.207196	0.175451	0.473167	ZNF510	22869	protein_coding
1335	ENSG00000081479	463.783	-0.0168661	0.175093	0.889511	0.963772	LRP2	4036	protein_coding
1336	ENSG00000081665	276.379	0.0212584	0.152518	0.860623	0.954673	ZNF506	440515	protein_coding
1337	ENSG00000081692	1172.25	-0.131491	0.139696	0.251667	0.567413	JMJD4	65094	protein_coding
1338	ENSG00000081721	426.634	-0.0590318	0.152798	0.621307	0.846962	DUSP12	11266	protein_coding
1339	ENSG00000081760	681.769	-0.317803	0.149584	0.0109234	0.0888715	AACS	65985	protein_coding
1340	ENSG00000081791	916.77	-0.179106	0.13269	0.111368	0.371846	DELE1	9812	protein_coding
1341	ENSG00000081803	407.015	-0.599812	0.178757	9.72085e-05	0.00242963	CADPS2	93664	protein_coding
1342	ENSG00000081870	552.956	-0.153956	0.17159	0.231718	0.545824	HSPB11	51668	protein_coding
1343	ENSG00000081913	1003.22	0.14477	0.152434	0.239047	0.553367	PHLPP1	23239	protein_coding
1344	ENSG00000081923	293.257	0.248568	0.188281	0.0750203	0.300807	ATP8B1	5205	protein_coding
1345	ENSG00000082014	987.577	-0.34392	0.109346	0.000539218	0.00954635	SMARCD3	6604	protein_coding
1346	ENSG00000082068	1064.62	-0.0487924	0.174293	0.692311	0.885255	WDR70	55100	protein_coding
1347	ENSG00000082146	1043.59	-0.126308	0.13832	0.267903	0.584902	STRADB	55437	protein_coding
1348	ENSG00000082153	4513.04	0.345285	0.148257	0.00593787	0.0571408	BZW1	9689	protein_coding
1349	ENSG00000082175	21.9278	0.0571277	0.253346	0.135662	0.413625	PGR	5241	protein_coding
1350	ENSG00000082196	18.3586	-0.100083	0.258996	0.224638	0.536381	C1QTNF3	114899	protein_coding
1351	ENSG00000082212	1595.19	0.0559225	0.098046	0.53463	0.798388	ME2	4200	protein_coding
1352	ENSG00000082213	1245.37	0.201074	0.154677	0.106158	0.362786	C5orf22	55322	protein_coding
1353	ENSG00000082258	711.918	0.196796	0.207188	0.160039	0.452547	CCNT2	905	protein_coding
1354	ENSG00000082269	626.86	-0.236019	0.179965	0.0819918	0.316562	FAM135A	57579	protein_coding
1355	ENSG00000082293	36.371	-0.123452	0.273674	0.145131	0.429143	COL19A1	1310	protein_coding
1356	ENSG00000082397	2392.9	0.160258	0.133848	0.156636	0.44783	EPB41L3	23136	protein_coding
1357	ENSG00000082438	338.758	-0.164931	0.205062	0.220998	0.531904	COBLL1	22837	protein_coding
1358	ENSG00000082458	2023.97	-0.0088429	0.173984	0.940032	0.981538	DLG3	1741	protein_coding
1359	ENSG00000082512	347.879	-0.119966	0.186413	0.354782	0.665511	TRAF5	7188	protein_coding
1360	ENSG00000082515	831.943	-0.000509583	0.163635	0.992433	0.997655	MRPL22	29093	protein_coding
1361	ENSG00000082516	1476.07	0.181293	0.0918077	0.0437926	0.219175	GEMIN5	25929	protein_coding
1362	ENSG00000082641	5917.32	0.17897	0.205839	0.1935	0.498367	NFE2L1	4779	protein_coding
1363	ENSG00000082684	226.499	0.0181654	0.152948	0.880087	0.960922	SEMA5B	54437	protein_coding
1364	ENSG00000082701	1931.93	0.0534362	0.135739	0.641337	0.857825	GSK3B	2932	protein_coding
1365	ENSG00000082781	1481.45	0.164189	0.145481	0.16872	0.464516	ITGB5	3693	protein_coding
1366	ENSG00000082805	2026.49	0.491458	0.259725	0.00693186	0.0640888	ERC1	23085	protein_coding
1367	ENSG00000082898	5408.02	0.15355	0.269119	0.185208	0.485922	XPO1	7514	protein_coding
1368	ENSG00000082996	846.335	-0.0385746	0.113191	0.678593	0.876984	RNF13	11342	protein_coding
1369	ENSG00000083067	19.1372	-0.0104596	0.224967	0.907316	0.970538	TRPM3	80036	protein_coding
1370	ENSG00000083093	454.021	-0.0706184	0.120065	0.499642	0.775894	PALB2	79728	protein_coding
1371	ENSG00000083097	514.325	0.0805983	0.183645	0.525249	0.793789	DOP1A	23033	protein_coding
1372	ENSG00000083099	1045.68	-0.021725	0.156567	0.85555	0.952777	LYRM2	57226	protein_coding
1373	ENSG00000083123	577.692	-0.240486	0.144488	0.0454688	0.224312	BCKDHB	594	protein_coding
1374	ENSG00000083168	2157.12	0.233015	0.261525	0.130677	0.405684	KAT6A	7994	protein_coding
1375	ENSG00000083223	478.309	0.804031	0.20644	8.31477e-06	0.000311025	TUT7	79670	protein_coding
1376	ENSG00000083290	760.614	-0.254928	0.167231	0.0578994	0.258445	ULK2	9706	protein_coding
1377	ENSG00000083312	2048.36	0.152691	0.148032	0.204814	0.512839	TNPO1	3842	protein_coding
1378	ENSG00000083444	2790.06	0.228202	0.089105	0.00593069	0.0571381	PLOD1	5351	protein_coding
1379	ENSG00000083454	342.898	-0.1108	0.18177	0.387177	0.693188	P2RX5	5026	protein_coding
1380	ENSG00000083457	298.085	0.0845666	0.176078	0.504866	0.779878	ITGAE	3682	protein_coding
1381	ENSG00000083520	1376.56	0.588942	0.133552	1.4548e-06	6.92746e-05	DIS3	22894	protein_coding
1382	ENSG00000083535	324.886	0.0890134	0.161903	0.472803	0.759336	PIBF1	10464	protein_coding
1383	ENSG00000083544	366.658	0.126516	0.174923	0.32369	0.637569	TDRD3	81550	protein_coding
1384	ENSG00000083635	309.092	0.313713	0.19046	0.0304376	0.173925	NUFIP1	26747	protein_coding
1385	ENSG00000083642	957.906	0.25351	0.163334	0.0513667	0.240384	PDS5B	23047	protein_coding
1386	ENSG00000083720	2392.67	-0.0695064	0.105373	0.464096	0.753413	OXCT1	5019	protein_coding
1387	ENSG00000083750	234.413	-0.704089	0.328629	0.00232171	0.0291242	RRAGB	10325	protein_coding
1388	ENSG00000083799	474.595	0.062682	0.141383	0.590147	0.831599	CYLD	1540	protein_coding
1389	ENSG00000083807	140.273	-0.133091	0.255317	0.267108	0.584027	SLC27A5	10998	protein_coding
1390	ENSG00000083812	411.914	0.187243	0.165375	0.146726	0.431029	ZNF324	25799	protein_coding
1391	ENSG00000083814	6.86658	0.0531902	0.253786	0.0428047	0.216368	ZNF671	79891	protein_coding
1392	ENSG00000083817	161.109	-0.185009	0.193645	0.174196	0.471744	ZNF416	55659	protein_coding
1393	ENSG00000083828	183.896	-0.0292644	0.158461	0.808239	0.93444	ZNF586	54807	protein_coding
1394	ENSG00000083838	370.597	-0.394313	0.177626	0.00589969	0.0569719	ZNF446	55663	protein_coding
1395	ENSG00000083844	908.75	0.0467267	0.173546	0.707934	0.890964	ZNF264	9422	protein_coding
1396	ENSG00000083845	14415.8	-0.284852	0.198028	0.0566197	0.25475	RPS5	6193	protein_coding
1397	ENSG00000083857	3266.46	0.240329	0.151259	0.053303	0.246452	FAT1	2195	protein_coding
1398	ENSG00000083937	1338.25	0.0312807	0.102738	0.739612	0.904464	CHMP2B	25978	protein_coding
1399	ENSG00000084070	1238.73	0.00105665	0.103375	0.993358	0.997655	SMAP2	64744	protein_coding
1400	ENSG00000084072	1541.83	0.0413711	0.124181	0.705507	0.890469	PPIE	10450	protein_coding
1401	ENSG00000084073	1185.59	0.0181953	0.130861	0.870707	0.958029	ZMPSTE24	10269	protein_coding
1402	ENSG00000084090	4540.54	0.172975	0.0812592	0.023688	0.148126	STARD7	56910	protein_coding
1403	ENSG00000084092	1238.94	-0.299358	0.143153	0.0135718	0.102464	NOA1	84273	protein_coding
1404	ENSG00000084093	1093.51	0.0638835	0.23523	0.494659	0.772645	REST	5978	protein_coding
1405	ENSG00000084112	1290.07	0.115823	0.229905	0.339819	0.652507	SSH1	54434	protein_coding
1406	ENSG00000084207	15542.6	-0.07826	0.158167	0.510586	0.783807	GSTP1	2950	protein_coding
1407	ENSG00000084234	12291.9	0.232485	0.0974694	0.00958833	0.0807359	APLP2	334	protein_coding
1408	ENSG00000084444	1445.08	-0.0242703	0.097966	0.785892	0.926194	FAM234B	57613	protein_coding
1409	ENSG00000084453	151.338	-0.270409	0.232299	0.075134	0.301027	SLCO1A2	6579	protein_coding
1410	ENSG00000084463	4495.24	0.113857	0.12518	0.29141	0.607179	WBP11	51729	protein_coding
1411	ENSG00000084623	948.764	0.0049868	0.187717	0.969234	0.991574	EIF3I	8668	protein_coding
1412	ENSG00000084628	102.59	-0.136076	0.19619	0.30239	0.617093	NKAIN1	79570	protein_coding
1413	ENSG00000084636	22.0817	-0.0741076	0.255728	0.189528	0.493409	COL16A1	1307	protein_coding
1414	ENSG00000084652	1999.19	-0.170326	0.114164	0.0914547	0.336254	TXLNA	200081	protein_coding
1415	ENSG00000084676	735.263	0.17354	0.19825	0.203288	0.510871	NCOA1	8648	protein_coding
1416	ENSG00000084693	1730.54	-0.140691	0.104031	0.134384	0.412004	AGBL5	60509	protein_coding
1417	ENSG00000084710	677.06	0.616339	0.157625	1.16835e-05	0.000415465	EFR3B	22979	protein_coding
1418	ENSG00000084731	960.212	0.364773	0.200561	0.0161643	0.114813	KIF3C	3797	protein_coding
1419	ENSG00000084733	2604.03	0.483302	0.144225	0.000144927	0.00336829	RAB10	10890	protein_coding
1420	ENSG00000084754	3786.93	-0.0263355	0.0889129	0.754468	0.912482	HADHA	3030	protein_coding
1421	ENSG00000084764	401.308	0.0670106	0.122227	0.529014	0.795573	MAPRE3	22924	protein_coding
1422	ENSG00000084774	3431.14	-0.152695	0.139276	0.183487	0.484166	CAD	790	protein_coding
1423	ENSG00000085063	2595.42	0.517522	0.128406	9.5441e-06	0.00034836	CD59	966	protein_coding
1424	ENSG00000085117	161.043	-0.0248418	0.187462	0.836266	0.946397	CD82	3732	protein_coding
1425	ENSG00000085185	1842.53	0.049019	0.189789	0.692597	0.885275	BCORL1	63035	protein_coding
1426	ENSG00000085224	2321.84	0.165518	0.226971	0.222965	0.534267	ATRX	546	protein_coding
1427	ENSG00000085274	377.354	-0.0847596	0.146575	0.505195	0.779985	MYNN	55892	protein_coding
1428	ENSG00000085276	319.673	-0.262036	0.323161	0.0788045	0.309374	MECOM	2122	protein_coding
1429	ENSG00000085365	2811.01	0.0247492	0.133886	0.827621	0.941737	SCAMP1	9522	protein_coding
1430	ENSG00000085377	1187.52	-0.00578625	0.155723	0.960199	0.988534	PREP	5550	protein_coding
1431	ENSG00000085382	671.668	-0.134651	0.127019	0.216485	0.526858	HACE1	57531	protein_coding
1432	ENSG00000085415	1674.12	-0.0763995	0.104621	0.418432	0.719544	SEH1L	81929	protein_coding
1433	ENSG00000085433	457.074	0.396703	0.134877	0.000820769	0.0132822	WDR47	22911	protein_coding
1434	ENSG00000085449	1522.48	0.0840829	0.124301	0.436221	0.733551	WDFY1	57590	protein_coding
1435	ENSG00000085465	56.6404	-0.180074	0.252566	0.179868	0.479375	OVGP1	5016	protein_coding
1436	ENSG00000085511	1114.9	0.27033	0.181031	0.0504595	0.237885	MAP3K4	4216	protein_coding
1437	ENSG00000085514	6.27575	-0.0714466	0.25483	0.195565	0.500868	PILRA	29992	protein_coding
1438	ENSG00000085552	49.9174	-0.327886	0.343965	0.0518514	0.241836	IGSF9	57549	protein_coding
1439	ENSG00000085563	261.72	-0.86898	0.295786	0.000218006	0.00460446	ABCB1	5243	protein_coding
1440	ENSG00000085644	868.534	0.101137	0.115329	0.324895	0.638651	ZNF213	7760	protein_coding
1441	ENSG00000085662	1973.99	0.00856002	0.118898	0.958982	0.988196	AKR1B1	231	protein_coding
1442	ENSG00000085719	3737.37	0.12587	0.22089	0.325624	0.639259	CPNE3	8895	protein_coding
1443	ENSG00000085721	192.506	-0.0126239	0.246554	1.02473e-10	1.06797e-08	RRN3	54700	protein_coding
1444	ENSG00000085741	713.736	0.108242	0.199318	0.401141	0.70506	WNT11	7481	protein_coding
1445	ENSG00000085760	1252.3	0.0211062	0.0980038	0.815295	0.937041	MTIF2	4528	protein_coding
1446	ENSG00000085788	2026.12	0.0841256	0.178412	0.503776	0.779099	DDHD2	23259	protein_coding
1447	ENSG00000085831	182.038	-0.113253	0.227536	0.34904	0.66057	TTC39A	22996	protein_coding
1448	ENSG00000085832	1748.51	0.000354253	0.10225	0.997867	0.999248	EPS15	2060	protein_coding
1449	ENSG00000085840	1379.59	0.126664	0.101137	0.168856	0.464649	ORC1	4998	protein_coding
1450	ENSG00000085871	350.829	-0.00149141	0.171308	0.988591	0.996893	MGST2	4258	protein_coding
1451	ENSG00000085872	2855.63	-0.0295053	0.108798	0.796666	0.930276	CHERP	10523	protein_coding
1452	ENSG00000085982	77.9243	0.0514169	0.231922	0.577837	0.824965	USP40	55230	protein_coding
1453	ENSG00000085998	1540.59	-0.201293	0.0986142	0.0255133	0.155377	POMGNT1	55624	protein_coding
1454	ENSG00000085999	1453.58	-0.135281	0.136561	0.235439	0.549313	RAD54L	8438	protein_coding
1455	ENSG00000086015	1637.29	0.0309353	0.178885	0.805624	0.933501	MAST2	23139	protein_coding
1456	ENSG00000086061	2633.62	0.0299978	0.109417	0.73952	0.904464	DNAJA1	3301	protein_coding
1457	ENSG00000086062	2633.65	0.345718	0.0885555	3.6827e-05	0.00109562	B4GALT1	2683	protein_coding
1458	ENSG00000086065	1265.23	0.0721405	0.150824	0.548363	0.807081	CHMP5	51510	protein_coding
1459	ENSG00000086102	1151.45	0.00928076	0.120652	0.92656	0.977217	NFX1	4799	protein_coding
1460	ENSG00000086159	28.2485	-0.179952	0.311387	0.0884378	0.329966	AQP6	363	protein_coding
1461	ENSG00000086189	624.959	0.108473	0.210687	0.393114	0.697536	DIMT1	27292	protein_coding
1462	ENSG00000086200	1282.14	0.103681	0.152436	0.404054	0.707105	IPO11	51194	protein_coding
1463	ENSG00000086232	5453.86	-0.0313833	0.15411	0.787805	0.926524	EIF2AK1	27102	protein_coding
1464	ENSG00000086289	313.803	-0.406828	0.199497	0.00825129	0.0725369	EPDR1	54749	protein_coding
1465	ENSG00000086300	676.865	0.0828735	0.137012	0.465742	0.754946	SNX10	29887	protein_coding
1466	ENSG00000086475	1392.72	-0.0880849	0.126344	0.41634	0.717542	SEPHS1	22929	protein_coding
1467	ENSG00000086504	2655.82	0.10882	0.120831	0.301953	0.616823	MRPL28	10573	protein_coding
1468	ENSG00000086506	27.4786	1.99402	0.661081	0.000103332	0.00254809	HBQ1	3049	protein_coding
1469	ENSG00000086544	405.615	-0.0175864	0.153977	0.882497	0.961625	ITPKC	80271	protein_coding
1470	ENSG00000086570	15.352	-0.0237647	0.229549	0.778156	0.922701	FAT2	2196	protein_coding
1471	ENSG00000086589	1446.36	-0.0186686	0.0940577	0.833672	0.945631	RBM22	55696	protein_coding
1472	ENSG00000086598	5404.05	0.0891811	0.108852	0.390878	0.695387	TMED2	10959	protein_coding
1473	ENSG00000086619	989.462	0.0900437	0.111067	0.363755	0.6726	ERO1B	56605	protein_coding
1474	ENSG00000086666	1360.42	0.141601	0.117276	0.170117	0.466338	ZFAND6	54469	protein_coding
1475	ENSG00000086696	4.44053	0.0141961	0.245501	0.567104	0.819374	HSD17B2	3294	protein_coding
1476	ENSG00000086712	1236.11	-0.112902	0.100247	0.215943	0.526473	TXLNG	55787	protein_coding
1477	ENSG00000086717	42.5272	-0.104411	0.242999	0.325898	0.639476	PPEF1	5475	protein_coding
1478	ENSG00000086730	11.7488	0.00750426	0.238208	0.904346	0.969206	LAT2	7462	protein_coding
1479	ENSG00000086758	11599.5	0.277629	0.180914	0.0467628	0.227914	HUWE1	10075	protein_coding
1480	ENSG00000086827	640.704	0.026078	0.115923	0.794414	0.929481	ZW10	9183	protein_coding
1481	ENSG00000086848	555.285	0.274564	0.150305	0.027102	0.161201	ALG9	79796	protein_coding
1482	ENSG00000086967	15.0412	-0.0307725	0.236434	0.672038	0.873562	MYBPC2	4606	protein_coding
1483	ENSG00000087008	214.775	0.0643962	0.202498	0.597096	0.83497	ACOX3	8310	protein_coding
1484	ENSG00000087053	1380.81	0.206729	0.119957	0.0480307	0.231573	MTMR2	8898	protein_coding
1485	ENSG00000087074	1837.62	1.29289	0.117668	2.95819e-29	1.1141e-26	PPP1R15A	23645	protein_coding
1486	ENSG00000087076	144.075	-0.132713	0.21182	0.308845	0.623522	HSD17B14	51171	protein_coding
1487	ENSG00000087077	1997.78	-0.25122	0.152446	0.0434616	0.218361	TRIP6	7205	protein_coding
1488	ENSG00000087085	224.871	0.0444015	0.163685	0.71773	0.895123	ACHE	43	protein_coding
1489	ENSG00000087086	9326.22	-0.473514	0.215761	0.00428769	0.0449123	FTL	2512	protein_coding
1490	ENSG00000087087	3044.68	0.00136856	0.101219	0.992666	0.997655	SRRT	51593	protein_coding
1491	ENSG00000087088	1686.97	-0.550367	0.186869	0.000431412	0.00796797	BAX	581	protein_coding
1492	ENSG00000087095	306.991	-0.170819	0.153506	0.164055	0.458238	NLK	51701	protein_coding
1493	ENSG00000087111	2322.82	-0.076324	0.0898389	0.360091	0.669391	PIGS	94005	protein_coding
1494	ENSG00000087152	2257.67	0.0392132	0.142204	0.737222	0.903521	ATXN7L3	56970	protein_coding
1495	ENSG00000087157	711.968	-0.0434703	0.11405	0.665575	0.870157	PGS1	9489	protein_coding
1496	ENSG00000087191	2549.71	-0.0939086	0.113151	0.369657	0.67821	PSMC5	5705	protein_coding
1497	ENSG00000087206	743.774	-0.089885	0.100398	0.325628	0.639259	UIMC1	51720	protein_coding
1498	ENSG00000087245	549.722	-0.251261	0.167181	0.055841	0.253062	MMP2	4313	protein_coding
1499	ENSG00000087253	651.597	0.382111	0.170026	0.00578636	0.0562892	LPCAT2	54947	protein_coding
1500	ENSG00000087258	63.3615	1.07432	0.571554	0.00231543	0.0290674	GNAO1	2775	protein_coding
1501	ENSG00000087263	1126.55	0.0438996	0.130584	0.692573	0.885275	OGFOD1	55239	protein_coding
1502	ENSG00000087266	855.188	0.189366	0.242422	0.174112	0.471651	SH3BP2	6452	protein_coding
1503	ENSG00000087269	3059.13	-0.0588979	0.0939552	0.493561	0.772489	NOP14	8602	protein_coding
1504	ENSG00000087274	2664.24	-0.082699	0.126804	0.442076	0.737182	ADD1	118	protein_coding
1505	ENSG00000087299	924.205	0.234134	0.211211	0.106371	0.363363	L2HGDH	79944	protein_coding
1506	ENSG00000087301	859.443	-0.0284845	0.118255	0.784692	0.925687	TXNDC16	57544	protein_coding
1507	ENSG00000087302	2173.85	-0.154389	0.164912	0.222443	0.533848	RTRAF	51637	protein_coding
1508	ENSG00000087303	1224.8	-0.256403	0.155235	0.0419481	0.213884	NID2	22795	protein_coding
1509	ENSG00000087338	1038.03	0.0994615	0.172451	0.433222	0.731069	GMCL1	64395	protein_coding
1510	ENSG00000087365	9572.45	0.266496	0.0701157	8.86956e-05	0.00224816	SF3B2	10992	protein_coding
1511	ENSG00000087448	1131.85	-0.390478	0.214774	0.014122	0.10527	KLHL42	57542	protein_coding
1512	ENSG00000087460	28755.5	0.0888112	0.0880851	0.277985	0.595709	GNAS	2778	protein_coding
1513	ENSG00000087470	3940.16	-0.263213	0.143831	0.0307813	0.175164	DNM1L	10059	protein_coding
1514	ENSG00000087494	39.1744	-0.111533	0.233609	0.340814	0.653128	PTHLH	5744	protein_coding
1515	ENSG00000087495	69.9634	-0.503858	0.358295	0.0147667	0.108308	PHACTR3	116154	protein_coding
1516	ENSG00000087502	1472.85	-0.290777	0.174197	0.0319286	0.178565	ERGIC2	51290	protein_coding
1517	ENSG00000087510	732.684	0.244707	0.115978	0.0174691	0.120718	TFAP2C	7022	protein_coding
1518	ENSG00000087586	2994.04	0.442596	0.0877473	8.01991e-08	5.29474e-06	AURKA	6790	protein_coding
1519	ENSG00000087842	285.022	0.118245	0.177659	0.358213	0.668182	PIR	8544	protein_coding
1520	ENSG00000087884	304.412	-0.0859429	0.188539	0.495241	0.773011	AAMDC	28971	protein_coding
1521	ENSG00000087903	368.764	-0.0103305	0.193648	0.929026	0.977951	RFX2	5990	protein_coding
1522	ENSG00000087995	962.688	-0.1462	0.14265	0.235795	0.549625	METTL2A	339175	protein_coding
1523	ENSG00000088002	23.782	0.0305538	0.227385	0.740406	0.904795	SULT2B1	6820	protein_coding
1524	ENSG00000088035	638.281	-0.186937	0.145813	0.117846	0.383661	ALG6	29929	protein_coding
1525	ENSG00000088038	2030.94	0.0274265	0.102992	0.782417	0.925057	CNOT3	4849	protein_coding
1526	ENSG00000088179	651.599	1.01501	0.166929	8.84092e-11	9.44153e-09	PTPN4	5775	protein_coding
1527	ENSG00000088205	2636.47	0.205573	0.117449	0.0477396	0.230728	DDX18	8886	protein_coding
1528	ENSG00000088247	17054.1	0.000318097	0.119245	0.999201	0.999919	KHSRP	8570	protein_coding
1529	ENSG00000088256	2089.34	0.162932	0.144699	0.170753	0.466769	GNA11	2767	protein_coding
1530	ENSG00000088298	368.645	0.0962339	0.147206	0.422229	0.72209	EDEM2	55741	protein_coding
1531	ENSG00000088305	1454.3	-0.212101	0.138147	0.0673964	0.282884	DNMT3B	1789	protein_coding
1532	ENSG00000088325	6222.93	0.128353	0.0776727	0.080312	0.313146	TPX2	22974	protein_coding
1533	ENSG00000088340	139.094	0.173291	0.232152	0.205504	0.513792	FER1L4	NA	transcribed_unitary_pseudogene
1534	ENSG00000088356	685.025	0.0630686	0.157847	0.606105	0.839344	PDRG1	81572	protein_coding
1535	ENSG00000088367	1762.45	0.0862165	0.100213	0.3415	0.653609	EPB41L1	2036	protein_coding
1536	ENSG00000088386	18.5639	0.0707911	0.247668	0.344376	0.656005	SLC15A1	6564	protein_coding
1537	ENSG00000088387	946.608	-0.216765	0.236456	0.13375	0.411201	DOCK9	23348	protein_coding
1538	ENSG00000088448	445.876	-0.339622	0.153822	0.00807899	0.071401	ANKRD10	55608	protein_coding
1539	ENSG00000088451	226.644	-0.0058275	0.170094	0.962094	0.989073	TGDS	23483	protein_coding
1540	ENSG00000088538	493.845	-0.293527	0.162772	0.025187	0.154594	DOCK3	1795	protein_coding
1541	ENSG00000088543	21.0236	-0.0682149	0.242487	0.410767	0.711862	C3orf18	51161	protein_coding
1542	ENSG00000088682	850.852	-0.0981922	0.124252	0.360081	0.669391	COQ9	57017	protein_coding
1543	ENSG00000088726	8.27366	0.121052	0.28223	0.0627367	0.270704	TMEM40	55287	protein_coding
1544	ENSG00000088727	89.6909	-0.0905907	0.219692	0.442604	0.737421	KIF9	64147	protein_coding
1545	ENSG00000088756	308.509	-0.0321869	0.150692	0.785995	0.926236	ARHGAP28	79822	protein_coding
1546	ENSG00000088766	751.032	0.0185223	0.152307	0.877173	0.960122	CRLS1	54675	protein_coding
1547	ENSG00000088808	498.388	0.0345711	0.128129	0.75874	0.914871	PPP1R13B	23368	protein_coding
1548	ENSG00000088812	1933.75	0.136449	0.162684	0.280692	0.59719	ATRN	8455	protein_coding
1549	ENSG00000088826	225.728	-0.0283602	0.192934	0.812916	0.93617	SMOX	54498	protein_coding
1550	ENSG00000088827	18.3934	0.566535	0.822591	0.0157857	0.112898	SIGLEC1	6614	protein_coding
1551	ENSG00000088832	3397.04	-0.177734	0.16193	0.144296	0.428085	FKBP1A	2280	protein_coding
1552	ENSG00000088833	1039.29	0.220251	0.148464	0.0717961	0.292536	NSFL1C	55968	protein_coding
1553	ENSG00000088836	145.268	-0.0566636	0.2224	0.590314	0.831599	SLC4A11	83959	protein_coding
1554	ENSG00000088854	243.998	-0.115017	0.169087	0.363068	0.671849	C20orf194	25943	protein_coding
1555	ENSG00000088876	437.915	-0.093975	0.145883	0.424913	0.723736	ZNF343	79175	protein_coding
1556	ENSG00000088881	831.373	-0.215929	0.123829	0.0455404	0.224465	EBF4	57593	protein_coding
1557	ENSG00000088882	17.8468	-0.144431	0.285794	0.118654	0.385232	CPXM1	56265	protein_coding
1558	ENSG00000088888	2488.85	-0.119496	0.145404	0.311857	0.626398	MAVS	57506	protein_coding
1559	ENSG00000088899	449.529	-0.526833	0.138163	2.21181e-05	0.000706202	LZTS3	9762	protein_coding
1560	ENSG00000088930	3566.6	-0.0221778	0.0959036	0.79306	0.928824	XRN2	22803	protein_coding
1561	ENSG00000088970	744.598	-0.0919891	0.14386	0.432048	0.730055	KIZ	55857	protein_coding
1562	ENSG00000088986	1568.68	-0.177794	0.171408	0.170303	0.466487	DYNLL1	8655	protein_coding
1563	ENSG00000088992	314.689	0.999076	0.218762	3.45456e-07	1.98769e-05	TESC	54997	protein_coding
1564	ENSG00000089006	3045.57	0.149474	0.14273	0.20344	0.510955	SNX5	27131	protein_coding
1565	ENSG00000089009	34621.1	-0.230453	0.157151	0.0677222	0.283605	RPL6	6128	protein_coding
1566	ENSG00000089022	1297.77	0.0794635	0.12173	0.45299	0.744914	MAPKAPK5	8550	protein_coding
1567	ENSG00000089041	30.7033	-0.128339	0.272703	0.16	0.452547	P2RX7	5027	protein_coding
1568	ENSG00000089048	710.328	0.0200899	0.10481	0.83486	0.945816	ESF1	51575	protein_coding
1569	ENSG00000089050	724.563	-0.225575	0.137251	0.0517972	0.241836	RBBP9	10741	protein_coding
1570	ENSG00000089053	3981.63	-0.169555	0.0925052	0.0471743	0.228976	ANAPC5	51433	protein_coding
1571	ENSG00000089057	1438.34	-0.0207956	0.159483	0.861033	0.954797	SLC23A2	9962	protein_coding
1572	ENSG00000089060	107.14	-0.00586637	0.216397	0.951992	0.986027	SLC8B1	80024	protein_coding
1573	ENSG00000089063	1608.46	-0.0720345	0.13986	0.533112	0.79731	TMEM230	29058	protein_coding
1574	ENSG00000089091	40.4973	-0.0727889	0.22361	0.505823	0.780412	DZANK1	55184	protein_coding
1575	ENSG00000089094	1743.35	0.0708606	0.111378	0.477834	0.762579	KDM2B	84678	protein_coding
1576	ENSG00000089116	7.90522	0.0613051	0.248502	0.328462	0.641703	LHX5	64211	protein_coding
1577	ENSG00000089123	180.764	-0.0580171	0.17745	0.640929	0.857695	TASP1	55617	protein_coding
1578	ENSG00000089154	5396.63	-0.0150691	0.153792	0.896877	0.966098	GCN1	10985	protein_coding
1579	ENSG00000089157	38024.6	-0.243501	0.147754	0.0463403	0.226931	RPLP0	6175	protein_coding
1580	ENSG00000089159	2069.54	0.105205	0.137064	0.357688	0.667708	PXN	5829	protein_coding
1581	ENSG00000089163	55.4582	0.276197	0.343304	0.0703012	0.289728	SIRT4	23409	protein_coding
1582	ENSG00000089177	541.41	-0.0264976	0.141584	0.813142	0.936189	KIF16B	55614	protein_coding
1583	ENSG00000089195	444.311	0.136296	0.122235	0.199737	0.506324	TRMT6	51605	protein_coding
1584	ENSG00000089199	15.6957	2.50342	0.858377	0.000178555	0.00394512	CHGB	1114	protein_coding
1585	ENSG00000089220	6765.24	-0.150511	0.129909	0.183321	0.484166	PEBP1	5037	protein_coding
1586	ENSG00000089234	739.992	0.0659632	0.126482	0.541065	0.802495	BRAP	8315	protein_coding
1587	ENSG00000089248	1858.43	-0.223574	0.132444	0.0479392	0.231241	ERP29	10961	protein_coding
1588	ENSG00000089250	40.5111	0.0620173	0.245212	0.394238	0.698776	NOS1	4842	protein_coding
1589	ENSG00000089280	5925.58	0.0522182	0.104529	0.562413	0.816519	FUS	2521	protein_coding
1590	ENSG00000089289	1544.13	-0.14827	0.141252	0.201239	0.508284	IGBP1	3476	protein_coding
1591	ENSG00000089327	1329.08	-0.210183	0.15907	0.0947109	0.343124	FXYD5	53827	protein_coding
1592	ENSG00000089335	671.898	-0.507963	0.157024	0.000192556	0.00419034	ZNF302	55900	protein_coding
1593	ENSG00000089351	476.731	-0.0898584	0.17749	0.478458	0.762579	GRAMD1A	57655	protein_coding
1594	ENSG00000089486	1754.76	0.312618	0.143277	0.0101679	0.0846271	CDIP1	29965	protein_coding
1595	ENSG00000089505	32.0455	0.0889013	0.230212	0.422498	0.722147	CMTM1	113540	protein_coding
1596	ENSG00000089558	6.5432	-0.0540457	0.247382	0.352647	0.663682	KCNH4	23415	protein_coding
1597	ENSG00000089597	15408.5	0.104939	0.09822	0.212052	0.522281	GANAB	23193	protein_coding
1598	ENSG00000089639	327.854	0.317393	0.228521	0.0426838	0.216105	GMIP	51291	protein_coding
1599	ENSG00000089682	546.499	-0.0593496	0.145218	0.608303	0.840127	RBM41	55285	protein_coding
1600	ENSG00000089685	4344.98	0.0502394	0.0986681	0.562111	0.816223	BIRC5	332	protein_coding
1601	ENSG00000089692	17.5663	0.0937186	0.256262	0.244173	0.55905	LAG3	3902	protein_coding
1602	ENSG00000089693	5914.65	-0.251517	0.133717	0.0252893	0.154854	MLF2	8079	protein_coding
1603	ENSG00000089723	185.477	0.108043	0.238518	0.337737	0.650697	OTUB2	78990	protein_coding
1604	ENSG00000089737	52.4564	0.0506139	0.237168	0.537874	0.799961	DDX24	57062	protein_coding
1605	ENSG00000089775	344.893	-0.0872367	0.200154	0.483365	0.766298	ZBTB25	7597	protein_coding
1606	ENSG00000089818	842.005	0.0263712	0.149072	0.826728	0.941635	NECAP1	25977	protein_coding
1607	ENSG00000089820	106.539	-0.172334	0.23155	0.205889	0.51452	ARHGAP4	393	protein_coding
1608	ENSG00000089847	14.2646	-0.00334201	0.235044	0.959201	0.988196	ANKRD24	170961	protein_coding
1609	ENSG00000089876	1251.88	0.206804	0.121551	0.0515643	0.24124	DHX32	55760	protein_coding
1610	ENSG00000089902	1242.79	0.229395	0.130408	0.040736	0.209573	RCOR1	23186	protein_coding
1611	ENSG00000089916	1245.8	0.170427	0.22512	0.224901	0.536806	GPATCH2L	55668	protein_coding
1612	ENSG00000090006	1963.42	-0.366825	0.203116	0.0160859	0.114586	LTBP4	8425	protein_coding
1613	ENSG00000090013	571.274	-0.037525	0.155446	0.757289	0.913853	BLVRB	645	protein_coding
1614	ENSG00000090020	609.133	0.249082	0.135846	0.0313105	0.176456	SLC9A1	6548	protein_coding
1615	ENSG00000090054	1955.7	0.294014	0.109116	0.00284512	0.0334847	SPTLC1	10558	protein_coding
1616	ENSG00000090060	4576.96	0.216434	0.0928789	0.0117911	0.0930883	PAPOLA	10914	protein_coding
1617	ENSG00000090061	1437.27	0.147936	0.115261	0.146741	0.431029	CCNK	8812	protein_coding
1618	ENSG00000090097	405.843	-0.0186928	0.16477	0.878602	0.960503	PCBP4	57060	protein_coding
1619	ENSG00000090238	557.66	-0.068418	0.150582	0.566415	0.818988	YPEL3	83719	protein_coding
1620	ENSG00000090263	463.846	0.00845218	0.188958	0.950894	0.985322	MRPS33	51650	protein_coding
1621	ENSG00000090266	700.938	-0.10061	0.168478	0.421186	0.721664	NDUFB2	4708	protein_coding
1622	ENSG00000090273	4468.13	0.0858911	0.120996	0.43874	0.735572	NUDC	10726	protein_coding
1623	ENSG00000090316	1174.03	-0.017634	0.123251	0.864853	0.956389	MAEA	10296	protein_coding
1624	ENSG00000090339	114.619	0.105613	0.226508	0.377393	0.684375	ICAM1	3383	protein_coding
1625	ENSG00000090372	4004.33	-0.0184341	0.0910726	0.823382	0.940587	STRN4	29888	protein_coding
1626	ENSG00000090376	15.4269	0.0503382	0.24368	0.449044	0.741781	IRAK3	11213	protein_coding
1627	ENSG00000090382	27.2257	0.0849062	0.234518	0.418725	0.719586	LYZ	4069	protein_coding
1628	ENSG00000090432	630.843	0.0296134	0.109821	0.764023	0.917096	MUL1	79594	protein_coding
1629	ENSG00000090447	1073	-0.282809	0.145819	0.0205261	0.134336	TFAP4	7023	protein_coding
1630	ENSG00000090470	617.779	-0.113789	0.145593	0.337159	0.649961	PDCD7	10081	protein_coding
1631	ENSG00000090487	1153.24	-0.183109	0.131451	0.101493	0.35467	SPG21	51324	protein_coding
1632	ENSG00000090520	1749.25	0.212504	0.116977	0.0395631	0.205664	DNAJB11	51726	protein_coding
1633	ENSG00000090530	304.123	0.0237807	0.157374	0.84563	0.949322	P3H2	55214	protein_coding
1634	ENSG00000090534	55.5456	-0.739485	0.354464	0.00245239	0.0301472	THPO	7066	protein_coding
1635	ENSG00000090539	409.654	0.0590873	0.173326	0.636797	0.855134	CHRD	8646	protein_coding
1636	ENSG00000090554	98.5179	-0.0964003	0.228472	0.398771	0.702834	FLT3LG	2323	protein_coding
1637	ENSG00000090565	6.23227	-0.00231742	0.242051	0.955563	0.98732	RAB11FIP3	9727	protein_coding
1638	ENSG00000090581	505.63	-0.331012	0.196632	0.0248636	0.153393	GNPTG	84572	protein_coding
1639	ENSG00000090612	606.15	0.243099	0.275378	0.104312	0.359631	ZNF268	10795	protein_coding
1640	ENSG00000090615	1694.97	0.502824	0.398291	0.017251	0.119801	GOLGA3	2802	protein_coding
1641	ENSG00000090621	5493.46	-0.286116	0.0920794	0.000890588	0.0141331	PABPC4	8761	protein_coding
1642	ENSG00000090661	636.535	-0.130235	0.136259	0.256329	0.572303	CERS4	79603	protein_coding
1643	ENSG00000090674	307.917	0.0195116	0.141227	0.867332	0.957174	MCOLN1	57192	protein_coding
1644	ENSG00000090686	1866.58	0.033413	0.103311	0.728307	0.899246	USP48	84196	protein_coding
1645	ENSG00000090776	1275.83	-0.110237	0.117987	0.284607	0.600479	EFNB1	1947	protein_coding
1646	ENSG00000090857	1344.65	0.257577	0.221042	0.083427	0.31931	PDPR	55066	protein_coding
1647	ENSG00000090861	4803.98	-0.29005	0.101799	0.00184801	0.0244791	AARS	16	protein_coding
1648	ENSG00000090863	3738	0.293188	0.193767	0.0426038	0.215766	GLG1	2734	protein_coding
1649	ENSG00000090889	2092.71	-0.0264211	0.106265	0.780884	0.924027	KIF4A	24137	protein_coding
1650	ENSG00000090924	1077.14	0.0382977	0.17925	0.75911	0.915118	PLEKHG2	64857	protein_coding
1651	ENSG00000090932	591.312	0.114872	0.153812	0.338537	0.651178	DLL3	10683	protein_coding
1652	ENSG00000090971	833.64	0.0320547	0.177302	0.796402	0.930273	NAT14	57106	protein_coding
1653	ENSG00000090975	349.185	0.209244	0.203147	0.137123	0.416209	PITPNM2	57605	protein_coding
1654	ENSG00000090989	687.565	-0.0325806	0.135757	0.768379	0.91886	EXOC1	55763	protein_coding
1655	ENSG00000091009	1503.58	0.480381	0.144126	0.000158784	0.00358965	RBM27	54439	protein_coding
1656	ENSG00000091039	2204.98	0.141302	0.197689	0.28781	0.604014	OSBPL8	114882	protein_coding
1657	ENSG00000091073	271.626	0.0564713	0.189199	0.649926	0.862044	DTX2	113878	protein_coding
1658	ENSG00000091106	6.3655	0.04492	0.24596	0.401708	0.705511	NLRC4	58484	protein_coding
1659	ENSG00000091127	859.344	-0.122502	0.136953	0.292534	0.607684	PUS7	54517	protein_coding
1660	ENSG00000091128	19.2872	0.00887042	0.228074	0.919494	0.974852	LAMB4	22798	protein_coding
1661	ENSG00000091129	1171.84	0.146386	0.166784	0.248681	0.564273	NRCAM	4897	protein_coding
1662	ENSG00000091136	2591.32	-0.113149	0.12596	0.296982	0.6121	LAMB1	3912	protein_coding
1663	ENSG00000091137	23.8537	2.01028	1.22708	0.00211751	0.0271379	SLC26A4	5172	protein_coding
1664	ENSG00000091140	2367.53	0.142938	0.146409	0.231723	0.545824	DLD	1738	protein_coding
1665	ENSG00000091157	520.417	0.152411	0.209903	0.257214	0.573121	WDR7	23335	protein_coding
1666	ENSG00000091164	1025.15	-0.113874	0.152431	0.349228	0.660692	TXNL1	9352	protein_coding
1667	ENSG00000091317	1571.14	0.137494	0.108095	0.15655	0.447814	CMTM6	54918	protein_coding
1668	ENSG00000091409	1169.93	0.0139412	0.131344	0.895694	0.965486	ITGA6	3655	protein_coding
1669	ENSG00000091428	246.887	-0.0356659	0.157128	0.767409	0.91864	RAPGEF4	11069	protein_coding
1670	ENSG00000091436	1049.87	-0.0370811	0.143817	0.749627	0.909868	MAP3K20	51776	protein_coding
1671	ENSG00000091482	22.929	-1.95907	0.546142	1.49054e-05	0.000510327	SMPX	23676	protein_coding
1672	ENSG00000091483	853.733	-0.13024	0.142281	0.268077	0.585053	FH	2271	protein_coding
1673	ENSG00000091490	1095.54	-0.0206551	0.130926	0.850199	0.950978	SEL1L3	23231	protein_coding
1674	ENSG00000091513	128.632	-0.0602249	0.230792	0.534652	0.798388	TF	7018	protein_coding
1675	ENSG00000091527	4313.91	-0.0220695	0.0886498	0.768781	0.919003	CDV3	55573	protein_coding
1676	ENSG00000091536	20.2989	-0.0125893	0.232421	0.869395	0.957684	MYO15A	51168	protein_coding
1677	ENSG00000091542	3119.86	0.093013	0.0886871	0.260108	0.576467	ALKBH5	54890	protein_coding
1678	ENSG00000091592	256.859	0.12151	0.177907	0.346208	0.657538	NLRP1	22861	protein_coding
1679	ENSG00000091622	157.107	-0.0652514	0.206552	0.586656	0.830127	PITPNM3	83394	protein_coding
1680	ENSG00000091640	725.984	-0.0074629	0.156746	0.949088	0.984535	SPAG7	9552	protein_coding
1681	ENSG00000091651	1306.85	-0.0101577	0.111968	0.918157	0.974709	ORC6	23594	protein_coding
1682	ENSG00000091656	71.5966	0.0251327	0.227132	0.784938	0.92578	ZFHX4	79776	protein_coding
1683	ENSG00000091732	455.288	0.0103184	0.154383	0.931653	0.9795	ZC3HC1	51530	protein_coding
1684	ENSG00000091831	6.3085	-0.0589166	0.253457	0.146853	0.431089	ESR1	2099	protein_coding
1685	ENSG00000091844	22.9535	-0.112482	0.254536	0.256934	0.572957	RGS17	26575	protein_coding
1686	ENSG00000091947	1003.29	-0.384099	0.180901	0.00794195	0.070642	TMEM101	84336	protein_coding
1687	ENSG00000091972	5.42815	0.0204845	0.241907	0.685432	0.880885	CD200	4345	protein_coding
1688	ENSG00000091986	215.527	0.228245	0.195184	0.103888	0.358713	CCDC80	151887	protein_coding
1689	ENSG00000092020	461.379	0.0196126	0.121796	0.854444	0.95229	PPP2R3C	55012	protein_coding
1690	ENSG00000092036	1010.02	-0.226336	0.142514	0.0567507	0.254924	HAUS4	54930	protein_coding
1691	ENSG00000092051	30.3903	0.11982	0.244326	0.292675	0.607684	JPH4	84502	protein_coding
1692	ENSG00000092068	491.141	-0.124458	0.126623	0.252569	0.568243	SLC7A8	23428	protein_coding
1693	ENSG00000092094	457.094	-0.183695	0.207268	0.184669	0.485583	OSGEP	55644	protein_coding
1694	ENSG00000092096	205.09	0.945391	0.25048	1.11905e-05	0.00039965	SLC22A17	51310	protein_coding
1695	ENSG00000092108	662.253	-0.0550271	0.166502	0.654649	0.864061	SCFD1	23256	protein_coding
1696	ENSG00000092140	956.516	0.138908	0.178248	0.288859	0.604253	G2E3	55632	protein_coding
1697	ENSG00000092148	2765.2	-0.00243186	0.117708	0.99369	0.997655	HECTD1	25831	protein_coding
1698	ENSG00000092199	14959	0.142398	0.0919382	0.0955545	0.344599	HNRNPC	3183	protein_coding
1699	ENSG00000092200	5.0808	0.012682	0.242809	0.767927	0.918749	RPGRIP1	57096	protein_coding
1700	ENSG00000092201	5345.32	-0.165533	0.0755593	0.0185442	0.125581	SUPT16H	11198	protein_coding
1701	ENSG00000092203	1168.99	0.43827	0.207412	0.00608032	0.0583085	TOX4	9878	protein_coding
1702	ENSG00000092208	367.529	-0.20009	0.195787	0.149547	0.435987	GEMIN2	8487	protein_coding
1703	ENSG00000092421	1111.67	0.0624567	0.170221	0.58182	0.82737	SEMA6A	57556	protein_coding
1704	ENSG00000092439	1071.96	-0.0754482	0.162719	0.541082	0.802495	TRPM7	54822	protein_coding
1705	ENSG00000092445	1070.5	-0.268375	0.197867	0.0608756	0.266134	TYRO3	7301	protein_coding
1706	ENSG00000092470	779.627	0.127448	0.120394	0.224432	0.536119	WDR76	79968	protein_coding
1707	ENSG00000092529	8.7718	-0.0268032	0.245284	0.477185	0.762374	CAPN3	825	protein_coding
1708	ENSG00000092531	726.83	-0.0927555	0.152436	0.440471	0.73683	SNAP23	8773	protein_coding
1709	ENSG00000092621	7918.96	-0.202212	0.106101	0.0341634	0.1869	PHGDH	26227	protein_coding
1710	ENSG00000092758	695.625	0.504847	0.1777	0.000713926	0.0118423	COL9A3	1299	protein_coding
1711	ENSG00000092820	3862.61	0.20818	0.0784682	0.00508058	0.0510263	EZR	7430	protein_coding
1712	ENSG00000092841	3913.71	0.313069	0.196965	0.0331757	0.183111	MYL6	4637	protein_coding
1713	ENSG00000092847	1175.12	-0.108851	0.127655	0.318475	0.631955	AGO1	26523	protein_coding
1714	ENSG00000092850	14.1749	-0.25151	0.498036	0.000912117	0.0143539	TEKT2	27285	protein_coding
1715	ENSG00000092853	1637.06	0.25577	0.248336	0.0946665	0.343114	CLSPN	63967	protein_coding
1716	ENSG00000092871	574.384	-0.383822	0.186036	0.00889286	0.076512	RFFL	117584	protein_coding
1717	ENSG00000092929	41.9418	-0.0399793	0.225649	0.677587	0.876744	UNC13D	201294	protein_coding
1718	ENSG00000092931	366.703	-0.280907	0.130105	0.0126419	0.0978007	MFSD11	79157	protein_coding
1719	ENSG00000092964	639.894	-0.115359	0.152876	0.343101	0.654788	DPYSL2	1808	protein_coding
1720	ENSG00000092969	95.0945	0.268141	0.277421	0.0852788	0.323298	TGFB2	7042	protein_coding
1721	ENSG00000092978	462.029	0.0627654	0.155695	0.608406	0.840127	GPATCH2	55105	protein_coding
1722	ENSG00000093000	2913.6	0.445497	0.281742	0.0157814	0.112898	NUP50	10762	protein_coding
1723	ENSG00000093009	1838.42	0.075573	0.115929	0.460162	0.750674	CDC45	8318	protein_coding
1724	ENSG00000093010	1339.24	-0.149424	0.153484	0.224239	0.535812	COMT	1312	protein_coding
1725	ENSG00000093072	6.84826	0.0137608	0.241776	0.77888	0.922971	ADA2	51816	protein_coding
1726	ENSG00000093144	986.813	0.165289	0.165801	0.194757	0.499816	ECHDC1	55862	protein_coding
1727	ENSG00000093167	692.361	0.126524	0.122774	0.235256	0.54923	LRRFIP2	9209	protein_coding
1728	ENSG00000093183	900.24	0.157787	0.127122	0.147197	0.431668	SEC22C	9117	protein_coding
1729	ENSG00000093217	296.834	-0.0993474	0.211592	0.422224	0.72209	XYLB	9942	protein_coding
1730	ENSG00000094631	1648.86	-0.0844456	0.144175	0.47124	0.758291	HDAC6	10013	protein_coding
1731	ENSG00000094661	10.7861	0.0731992	0.251691	0.278262	0.595857	OR1I1	126370	protein_coding
1732	ENSG00000094755	208.256	2.08023	0.279929	6.28783e-15	1.01161e-12	GABRP	2568	protein_coding
1733	ENSG00000094804	2671.76	0.200128	0.115247	0.0490721	0.234189	CDC6	990	protein_coding
1734	ENSG00000094841	319.464	0.0939492	0.135747	0.402723	0.706118	UPRT	139596	protein_coding
1735	ENSG00000094880	2025.78	0.0761864	0.110225	0.438198	0.735181	CDC23	8697	protein_coding
1736	ENSG00000094914	1850.25	-0.423134	0.128915	0.000246553	0.0050943	AAAS	8086	protein_coding
1737	ENSG00000094916	4298.22	0.0147873	0.138911	0.89909	0.967005	CBX5	23468	protein_coding
1738	ENSG00000094975	1031.03	0.464826	0.2054	0.00418004	0.0442039	SUCO	51430	protein_coding
1739	ENSG00000095002	2302.94	0.0695694	0.095094	0.427725	0.725863	MSH2	4436	protein_coding
1740	ENSG00000095015	1002.17	0.164564	0.126752	0.135644	0.413625	MAP3K1	4214	protein_coding
1741	ENSG00000095059	1381.89	-0.038748	0.127487	0.720912	0.896458	DHPS	1725	protein_coding
1742	ENSG00000095066	600.006	-0.206775	0.202879	0.139344	0.419906	HOOK2	29911	protein_coding
1743	ENSG00000095139	4622.43	0.243265	0.0799347	0.00132565	0.0191579	ARCN1	372	protein_coding
1744	ENSG00000095203	612.109	0.0891928	0.135741	0.423005	0.722503	EPB41L4B	54566	protein_coding
1745	ENSG00000095209	1791.69	0.219099	0.122743	0.0410168	0.210505	TMEM38B	55151	protein_coding
1746	ENSG00000095261	4.37712	0.049843	0.253041	0.0241945	0.150328	PSMD5	5711	protein_coding
1747	ENSG00000095303	61.7949	0.0338458	0.202006	0.77436	0.921307	PTGS1	5742	protein_coding
1748	ENSG00000095319	3832.73	0.229622	0.157688	0.0702763	0.289728	NUP188	23511	protein_coding
1749	ENSG00000095321	825.426	0.0292246	0.124807	0.788787	0.927016	CRAT	1384	protein_coding
1750	ENSG00000095370	22.0116	-0.115675	0.254089	0.258931	0.574987	SH2D3C	10044	protein_coding
1751	ENSG00000095380	1112.01	-0.0674845	0.14976	0.571428	0.820834	NANS	54187	protein_coding
1752	ENSG00000095383	63.7883	0.0209764	0.194192	0.862124	0.955108	TBC1D2	55357	protein_coding
1753	ENSG00000095397	459.247	0.708985	0.382529	0.00407764	0.0434537	WHRN	25861	protein_coding
1754	ENSG00000095485	1054.93	-0.147583	0.110691	0.134585	0.41201	CWF19L1	55280	protein_coding
1755	ENSG00000095539	666.932	-0.225038	0.178878	0.0948928	0.343484	SEMA4G	57715	protein_coding
1756	ENSG00000095564	2445.61	0.0160357	0.184002	0.899478	0.967005	BTAF1	9044	protein_coding
1757	ENSG00000095574	762.999	0.263053	0.160228	0.0414935	0.212259	IKZF5	64376	protein_coding
1758	ENSG00000095585	16.4832	-0.0649947	0.245573	0.379547	0.686479	BLNK	29760	protein_coding
1759	ENSG00000095587	86.2438	0.281171	0.325732	0.0719527	0.292838	TLL2	7093	protein_coding
1760	ENSG00000095596	94.1742	-0.166055	0.220517	0.220931	0.531904	CYP26A1	1592	protein_coding
1761	ENSG00000095637	422.925	0.134095	0.150524	0.267241	0.584152	SORBS1	10580	protein_coding
1762	ENSG00000095713	99.65	0.131637	0.206734	0.316957	0.630755	CRTAC1	55118	protein_coding
1763	ENSG00000095739	426.881	-0.141911	0.18597	0.279743	0.596899	BAMBI	25805	protein_coding
1764	ENSG00000095752	44.1498	1.71796	0.545922	7.2259e-05	0.00192819	IL11	3589	protein_coding
1765	ENSG00000095777	192.246	-0.0547852	0.178548	0.65858	0.86653	MYO3A	53904	protein_coding
1766	ENSG00000095787	3748.51	-0.154902	0.107344	0.10782	0.365452	WAC	51322	protein_coding
1767	ENSG00000095794	958.41	0.184758	0.156964	0.139398	0.419906	CREM	1390	protein_coding
1768	ENSG00000095906	2279.56	-0.104961	0.137026	0.357138	0.667501	NUBP2	10101	protein_coding
1769	ENSG00000095932	6.83081	0.0827647	0.260087	0.143191	0.426536	SMIM24	284422	protein_coding
1770	ENSG00000095951	579.956	0.0239881	0.187372	0.846785	0.949846	HIVEP1	3096	protein_coding
1771	ENSG00000096060	2394.36	0.0456269	0.0916923	0.578503	0.825392	FKBP5	2289	protein_coding
1772	ENSG00000096063	5065.02	-0.0398157	0.101024	0.68236	0.879578	SRPK1	6732	protein_coding
1773	ENSG00000096070	1360.5	-0.217043	0.135152	0.0580853	0.258884	BRPF3	27154	protein_coding
1774	ENSG00000096080	875.604	0.171711	0.127547	0.117183	0.382404	MRPS18A	55168	protein_coding
1775	ENSG00000096092	372.219	-0.128864	0.141306	0.268325	0.585362	TMEM14A	28978	protein_coding
1776	ENSG00000096093	451.858	-0.327212	0.293886	0.0505855	0.238275	EFHC1	114327	protein_coding
1777	ENSG00000096171	439.678	0.14895	0.251806	0.229795	0.543138	NA	NA	NA
1778	ENSG00000096384	33545.9	-0.0467123	0.0884155	0.670452	0.872711	HSP90AB1	3326	protein_coding
1779	ENSG00000096401	2636.4	0.0559914	0.0957159	0.538574	0.800374	CDC5L	988	protein_coding
1780	ENSG00000096433	2734.63	0.028556	0.164505	0.817985	0.93883	ITPR3	3710	protein_coding
1781	ENSG00000096654	325.045	0.228061	0.144244	0.0564602	0.254516	ZNF184	7738	protein_coding
1782	ENSG00000096696	6134.09	0.456767	0.191317	0.00285577	0.0335624	DSP	1832	protein_coding
1783	ENSG00000096717	1218.33	0.100509	0.108001	0.300295	0.615225	SIRT1	23411	protein_coding
1784	ENSG00000096746	4685.51	-0.0239004	0.107036	0.806946	0.933677	HNRNPH3	3189	protein_coding
1785	ENSG00000096872	430.971	-0.00381296	0.130846	0.945175	0.983776	IFT74	80173	protein_coding
1786	ENSG00000096968	215.421	-0.00705261	0.211867	0.945443	0.983857	JAK2	3717	protein_coding
1787	ENSG00000096996	4.23929	0.026734	0.243767	0.563225	0.816924	IL12RB1	3594	protein_coding
1788	ENSG00000097007	2203.84	0.406923	0.196666	0.00810492	0.0714778	ABL1	25	protein_coding
1789	ENSG00000097021	2549.78	-0.0157	0.138985	0.888737	0.963514	ACOT7	11332	protein_coding
1790	ENSG00000097033	2202.02	-0.0176281	0.116222	0.845086	0.949097	SH3GLB1	51100	protein_coding
1791	ENSG00000097046	1789.78	-0.109918	0.124185	0.307006	0.621486	CDC7	8317	protein_coding
1792	ENSG00000097096	258.822	0.0728904	0.201835	0.552916	0.810327	SYDE2	84144	protein_coding
1793	ENSG00000099139	577.342	0.478057	0.176943	0.00118163	0.0175054	PCSK5	5125	protein_coding
1794	ENSG00000099194	19408.5	0.0884634	0.111285	0.373203	0.68087	SCD	6319	protein_coding
1795	ENSG00000099203	631.799	-0.21349	0.202576	0.128336	0.402166	TMED1	11018	protein_coding
1796	ENSG00000099204	3034.21	0.159975	0.199527	0.23389	0.547542	ABLIM1	3983	protein_coding
1797	ENSG00000099219	1529.53	0.20979	0.123356	0.0510389	0.239729	ERMP1	79956	protein_coding
1798	ENSG00000099246	1025.68	-0.0623659	0.173519	0.620388	0.846476	RAB18	22931	protein_coding
1799	ENSG00000099250	986.196	0.200408	0.119484	0.0559837	0.253346	NRP1	8829	protein_coding
1800	ENSG00000099256	71.225	0.0821148	0.217946	0.484022	0.766654	PRTFDC1	56952	protein_coding
1801	ENSG00000099260	23.9257	-0.13375	0.266607	0.196072	0.501483	PALMD	54873	protein_coding
1802	ENSG00000099282	399.719	-0.409387	0.177185	0.00440165	0.0458453	TSPAN15	23555	protein_coding
1803	ENSG00000099284	1271.62	-0.159104	0.12428	0.137907	0.417855	H2AFY2	55506	protein_coding
1804	ENSG00000099290	1221.08	-0.527378	0.142187	3.45934e-05	0.00103849	WASHC2A	387680	protein_coding
1805	ENSG00000099308	323.388	0.183301	0.201576	0.185017	0.485922	MAST3	23031	protein_coding
1806	ENSG00000099326	471.127	-0.24574	0.155363	0.0508767	0.239307	MZF1	7593	protein_coding
1807	ENSG00000099330	337.827	0.104579	0.15816	0.398001	0.701924	OCEL1	79629	protein_coding
1808	ENSG00000099331	2061.06	-0.00118072	0.121508	0.981588	0.995387	MYO9B	4650	protein_coding
1809	ENSG00000099337	93.449	0.219565	0.258601	0.130029	0.404803	KCNK6	9424	protein_coding
1810	ENSG00000099338	27.1044	-0.0945142	0.254283	0.263323	0.579572	CATSPERG	57828	protein_coding
1811	ENSG00000099341	3918.53	0.133743	0.128914	0.227784	0.540466	PSMD8	5714	protein_coding
1812	ENSG00000099364	2676.93	0.131353	0.12313	0.21915	0.529686	FBXL19	54620	protein_coding
1813	ENSG00000099365	51.0738	0.288747	0.396796	0.0531467	0.246004	STX1B	112755	protein_coding
1814	ENSG00000099377	55.3946	-0.0460721	0.214649	0.673755	0.874573	HSD3B7	80270	protein_coding
1815	ENSG00000099381	1748.05	0.120332	0.158343	0.333398	0.647076	SETD1A	9739	protein_coding
1816	ENSG00000099385	1130.37	-0.127379	0.142813	0.277062	0.594708	BCL7C	9274	protein_coding
1817	ENSG00000099399	4.37917	-0.00199839	0.242098	0.961541	0.98875	MAGEB2	4113	protein_coding
1818	ENSG00000099617	241.969	0.233818	0.19455	0.0959797	0.34521	EFNA2	1943	protein_coding
1819	ENSG00000099622	3197.48	-0.158024	0.18446	0.230792	0.544411	CIRBP	1153	protein_coding
1820	ENSG00000099624	2250.12	-0.295745	0.220759	0.0516349	0.241434	ATP5F1D	513	protein_coding
1821	ENSG00000099625	428.401	0.155878	0.180337	0.238109	0.552553	CBARP	255057	protein_coding
1822	ENSG00000099715	32.6144	-0.124094	0.247569	0.274582	0.59246	PCDH11Y	83259	protein_coding
1823	ENSG00000099769	8.03295	0.0223792	0.243004	0.629076	0.851182	IGFALS	3483	protein_coding
1824	ENSG00000099783	7195.48	-0.175191	0.147769	0.145299	0.429229	HNRNPM	4670	protein_coding
1825	ENSG00000099785	220.577	-0.0474947	0.190164	0.697136	0.887308	2023-03-02	51257	protein_coding
1826	ENSG00000099795	1615.56	-0.123273	0.174137	0.334507	0.647917	NDUFB7	4713	protein_coding
1827	ENSG00000099797	2980.11	-0.112965	0.164958	0.365808	0.674884	TECR	9524	protein_coding
1828	ENSG00000099800	1822.28	-0.310079	0.199532	0.0358359	0.19296	TIMM13	26517	protein_coding
1829	ENSG00000099804	1993.47	-0.013716	0.120872	0.894976	0.965336	CDC34	997	protein_coding
1830	ENSG00000099810	1558.8	-0.059474	0.154936	0.621448	0.847062	MTAP	4507	protein_coding
1831	ENSG00000099812	92.6088	0.224789	0.291972	0.11264	0.374285	MISP	126353	protein_coding
1832	ENSG00000099814	1847.31	0.254707	0.215327	0.0843844	0.321013	CEP170B	283638	protein_coding
1833	ENSG00000099817	4255.17	-0.0446753	0.134898	0.690622	0.884574	POLR2E	5434	protein_coding
1834	ENSG00000099821	2594.22	-0.0662254	0.100581	0.469897	0.757666	POLRMT	5442	protein_coding
1835	ENSG00000099822	997.488	0.175166	0.196695	0.198156	0.50409	HCN2	610	protein_coding
1836	ENSG00000099840	41.8268	0.041302	0.226843	0.667675	0.871321	IZUMO4	113177	protein_coding
1837	ENSG00000099849	343.471	-0.081752	0.173799	0.513636	0.785806	RASSF7	8045	protein_coding
1838	ENSG00000099860	1171.46	0.670374	0.205043	0.000109742	0.00269299	GADD45B	4616	protein_coding
1839	ENSG00000099864	4415.63	-0.148723	0.106912	0.141068	0.422797	PALM	5064	protein_coding
1840	ENSG00000099866	20.7289	0.0136161	0.236698	0.841125	0.948376	MADCAM1	8174	protein_coding
1841	ENSG00000099875	2896.51	0.20955	0.208692	0.138703	0.419171	MKNK2	2872	protein_coding
1842	ENSG00000099889	405.446	-0.0805127	0.177584	0.522184	0.791902	ARVCF	421	protein_coding
1843	ENSG00000099899	1395.62	-0.372875	0.156755	0.00448085	0.0463786	TRMT2A	27037	protein_coding
1844	ENSG00000099901	5617.84	-0.214889	0.157603	0.0886772	0.330165	RANBP1	5902	protein_coding
1845	ENSG00000099904	1195.31	-0.169546	0.151911	0.165067	0.459903	ZDHHC8	29801	protein_coding
1846	ENSG00000099910	767.062	0.0332863	0.144469	0.76083	0.916126	KLHL22	84861	protein_coding
1847	ENSG00000099917	1937.62	0.169572	0.109143	0.0851032	0.322932	MED15	51586	protein_coding
1848	ENSG00000099940	1099.09	0.220123	0.149615	0.0723655	0.293809	SNAP29	9342	protein_coding
1849	ENSG00000099942	3913.18	0.124135	0.0966081	0.161686	0.454832	CRKL	1399	protein_coding
1850	ENSG00000099949	1256.58	-0.0768851	0.15228	0.522396	0.792116	LZTR1	8216	protein_coding
1851	ENSG00000099954	1380.12	0.0796638	0.184496	0.529082	0.795573	CECR2	27443	protein_coding
1852	ENSG00000099956	390.692	0.035131	0.214277	0.75037	0.910037	SMARCB1	6598	protein_coding
1853	ENSG00000099957	9.58541	-0.095017	0.271359	0.0216808	0.139849	P2RX6	9127	protein_coding
1854	ENSG00000099958	22.5663	-0.00443933	0.24546	0.797465	0.930747	DERL3	91319	protein_coding
1855	ENSG00000099968	2122.73	-0.0340703	0.0878129	0.697771	0.887539	BCL2L13	23786	protein_coding
1856	ENSG00000099977	39.1165	-0.100983	0.267271	0.125845	0.398262	DDT	1652	protein_coding
1857	ENSG00000099991	2367.13	0.0486718	0.135952	0.669721	0.872343	CABIN1	23523	protein_coding
1858	ENSG00000099992	486.693	0.103327	0.130884	0.352335	0.663395	TBC1D10A	83874	protein_coding
1859	ENSG00000099994	50.8886	-0.0861565	0.214075	0.472175	0.758841	SUSD2	56241	protein_coding
1860	ENSG00000099995	6168.44	0.12091	0.183409	0.341762	0.653738	SF3A1	10291	protein_coding
1861	ENSG00000099998	9.58731	0.00175216	0.238101	0.979057	0.994488	GGT5	2687	protein_coding
1862	ENSG00000099999	650.313	0.0773635	0.136951	0.496893	0.773969	RNF215	200312	protein_coding
1863	ENSG00000100003	169.546	-0.0148112	0.206053	0.893419	0.964862	SEC14L2	23541	protein_coding
1864	ENSG00000100014	1763.02	0.217229	0.170415	0.0991729	0.351277	SPECC1L	23384	protein_coding
1865	ENSG00000100023	527.753	-0.00587817	0.190172	0.959273	0.988196	PPIL2	23759	protein_coding
1866	ENSG00000100024	9.87939	0.0492134	0.244901	0.424016	0.723101	UPB1	51733	protein_coding
1867	ENSG00000100027	263.029	0.0571074	0.218915	0.604044	0.838467	YPEL1	29799	protein_coding
1868	ENSG00000100028	3815.66	-0.0904266	0.154139	0.455486	0.746788	SNRPD3	6634	protein_coding
1869	ENSG00000100029	3702.09	-0.00368855	0.105564	0.975539	0.993404	PES1	23481	protein_coding
1870	ENSG00000100030	3196.52	0.0897531	0.14549	0.447683	0.74128	MAPK1	5594	protein_coding
1871	ENSG00000100031	520.781	-0.387853	0.203025	0.0118638	0.0935274	GGT1	2678	protein_coding
1872	ENSG00000100033	83.9576	0.0267407	0.226282	0.774863	0.921307	PRODH	5625	protein_coding
1873	ENSG00000100034	1949.37	-0.140541	0.265482	0.196661	0.502224	PPM1F	9647	protein_coding
1874	ENSG00000100036	229.332	0.0287111	0.146474	0.808848	0.934706	SLC35E4	339665	protein_coding
1875	ENSG00000100038	980.762	-0.238755	0.158854	0.0590156	0.261204	TOP3B	8940	protein_coding
1876	ENSG00000100056	615.08	0.0539329	0.112546	0.590851	0.831789	ESS2	8220	protein_coding
1877	ENSG00000100058	315.605	0.179	0.168541	0.165861	0.460615	CRYBB2P1	NA	transcribed_unprocessed_pseudogene
1878	ENSG00000100060	16.9908	0.0267328	0.24152	0.633377	0.852893	MFNG	4242	protein_coding
1879	ENSG00000100065	789.202	0.198509	0.147066	0.100971	0.354172	CARD10	29775	protein_coding
1880	ENSG00000100068	85.6307	-0.0227707	0.196894	0.846598	0.949823	LRP5L	91355	protein_coding
1881	ENSG00000100075	4264.56	-0.321513	0.152232	0.0115227	0.0918439	SLC25A1	6576	protein_coding
1882	ENSG00000100077	871.4	0.235795	0.217821	0.105463	0.361453	GRK3	157	protein_coding
1883	ENSG00000100078	30.1195	-1.12422	0.543482	0.00155676	0.0215514	PLA2G3	50487	protein_coding
1884	ENSG00000100083	1351.81	-0.00784261	0.148382	0.946055	0.983864	GGA1	26088	protein_coding
1885	ENSG00000100084	1462.96	-0.0594018	0.105781	0.518211	0.788981	HIRA	7290	protein_coding
1886	ENSG00000100092	813.666	-0.0307657	0.151818	0.802368	0.932761	SH3BP1	23616	protein_coding
1887	ENSG00000100097	270.056	0.706711	0.218688	0.00011472	0.00278647	LGALS1	3956	protein_coding
1888	ENSG00000100099	1337.88	-0.0357854	0.12257	0.734937	0.902657	HPS4	89781	protein_coding
1889	ENSG00000100100	159.568	-0.184716	0.198739	0.177945	0.476756	PIK3IP1	113791	protein_coding
1890	ENSG00000100104	732.591	0.0145372	0.128895	0.900448	0.967305	SRRD	402055	protein_coding
1891	ENSG00000100105	1355.24	-0.436127	0.118114	4.96245e-05	0.0014081	PATZ1	23598	protein_coding
1892	ENSG00000100106	1001.5	0.0100134	0.132278	0.928635	0.97786	TRIOBP	11078	protein_coding
1893	ENSG00000100109	778.767	0.236576	0.173261	0.0769155	0.305139	TFIP11	24144	protein_coding
1894	ENSG00000100116	694.57	-0.0243955	0.150401	0.837652	0.946747	GCAT	23464	protein_coding
1895	ENSG00000100124	749.469	-0.0772079	0.114935	0.446438	0.739974	ANKRD54	129138	protein_coding
1896	ENSG00000100129	8278.26	-0.351685	0.159803	0.0077115	0.0693365	EIF3L	51386	protein_coding
1897	ENSG00000100138	2358.98	0.0364123	0.142286	0.755869	0.913164	SNU13	4809	protein_coding
1898	ENSG00000100139	2653.74	-0.128845	0.118171	0.21082	0.520484	MICALL1	85377	protein_coding
1899	ENSG00000100142	1080.35	0.106131	0.174958	0.404679	0.707665	POLR2F	5435	protein_coding
1900	ENSG00000100147	1378.63	0.195809	0.180248	0.144039	0.427754	CCDC134	79879	protein_coding
1901	ENSG00000100150	378.607	0.0659648	0.14719	0.577161	0.824771	DEPDC5	9681	protein_coding
1902	ENSG00000100151	682.838	0.0558223	0.132621	0.617784	0.84494	PICK1	9463	protein_coding
1903	ENSG00000100154	1777.45	-0.0430112	0.18909	0.725712	0.898536	TTC28	23331	protein_coding
1904	ENSG00000100156	8.5987	-0.0109649	0.240587	0.830553	0.94366	SLC16A8	23539	protein_coding
1905	ENSG00000100162	761.846	-0.22796	0.210378	0.0991096	0.351277	CENPM	79019	protein_coding
1906	ENSG00000100167	833.5	0.318222	0.165391	0.0173112	0.12005	SEPTIN3	55964	protein_coding
1907	ENSG00000100181	742.058	-0.149293	0.111192	0.131236	0.40666	TPTEP1	NA	transcribed_unprocessed_pseudogene
1908	ENSG00000100196	405.976	0.166299	0.147929	0.166165	0.460938	KDELR3	11015	protein_coding
1909	ENSG00000100201	10371.9	-0.247082	0.164909	0.057873	0.258445	DDX17	10521	protein_coding
1910	ENSG00000100206	58.1227	-0.141288	0.286231	0.110312	0.369378	DMC1	11144	protein_coding
1911	ENSG00000100207	18.0527	-0.0271359	0.24166	0.620472	0.84652	TCF20	6942	protein_coding
1912	ENSG00000100209	365.987	0.107892	0.163179	0.388083	0.69358	HSCB	150274	protein_coding
1913	ENSG00000100211	372.432	-0.18164	0.19508	0.1821	0.482349	CBY1	25776	protein_coding
1914	ENSG00000100216	1715.05	-0.12959	0.132339	0.246633	0.561625	TOMM22	56993	protein_coding
1915	ENSG00000100218	11.1731	0.0120064	0.2349	0.867939	0.95742	RSPH14	27156	protein_coding
1916	ENSG00000100219	3168.19	0.244544	0.133447	0.0321507	0.179337	XBP1	7494	protein_coding
1917	ENSG00000100220	2579.02	0.116664	0.112926	0.237911	0.552445	RTCB	51493	protein_coding
1918	ENSG00000100221	1928.28	0.231929	0.160952	0.0706287	0.290045	JOSD1	9929	protein_coding
1919	ENSG00000100225	2475.35	0.00163486	0.12035	0.988511	0.996889	FBXO7	25793	protein_coding
1920	ENSG00000100226	2715.86	0.343142	0.161864	0.0100962	0.0840728	GTPBP1	9567	protein_coding
1921	ENSG00000100227	2996.99	0.0920133	0.106403	0.344909	0.656513	POLDIP3	84271	protein_coding
1922	ENSG00000100228	329.296	-0.127102	0.158632	0.303548	0.618191	RAB36	9609	protein_coding
1923	ENSG00000100234	1860.39	-0.241241	0.0931632	0.0049642	0.0500681	TIMP3	7078	protein_coding
1924	ENSG00000100239	1771.76	0.0841484	0.116571	0.439479	0.736021	PPP6R2	9701	protein_coding
1925	ENSG00000100241	6082.5	-0.164655	0.118234	0.108541	0.366799	SBF1	6305	protein_coding
1926	ENSG00000100242	1845.14	0.0235002	0.134603	0.835335	0.946161	SUN2	25777	protein_coding
1927	ENSG00000100243	5312.81	0.0930764	0.102948	0.29969	0.614682	CYB5R3	1727	protein_coding
1928	ENSG00000100246	318.785	-0.00605048	0.143615	0.957252	0.98788	DNAL4	10126	protein_coding
1929	ENSG00000100253	4.4101	0.00227058	0.240317	0.967859	0.991117	MIOX	55586	protein_coding
1930	ENSG00000100258	1762.39	0.0342386	0.114408	0.733043	0.901954	LMF2	91289	protein_coding
1931	ENSG00000100263	917.236	-0.045663	0.103996	0.626914	0.850525	RHBDD3	25807	protein_coding
1932	ENSG00000100266	1612.8	0.140633	0.12862	0.207208	0.515934	PACSIN2	11252	protein_coding
1933	ENSG00000100271	152.782	-0.224104	0.193818	0.107137	0.364335	TTLL1	25809	protein_coding
1934	ENSG00000100276	135.937	0.012185	0.187656	0.92189	0.975703	RASL10A	10633	protein_coding
1935	ENSG00000100280	5976.35	0.0707176	0.104889	0.468249	0.756971	AP1B1	162	protein_coding
1936	ENSG00000100281	1606.62	0.0996596	0.147251	0.403253	0.706533	HMGXB4	10042	protein_coding
1937	ENSG00000100284	426.27	-0.267734	0.139904	0.0239941	0.149442	TOM1	10043	protein_coding
1938	ENSG00000100288	356.645	-0.178563	0.166386	0.164092	0.458238	CHKB	1120	protein_coding
1939	ENSG00000100290	38.2928	0.062116	0.220208	0.571976	0.821478	BIK	638	protein_coding
1940	ENSG00000100292	415.54	-0.692822	0.237334	0.000316668	0.00618081	HMOX1	3162	protein_coding
1941	ENSG00000100294	662.751	-0.110295	0.157644	0.371837	0.679725	MCAT	27349	protein_coding
1942	ENSG00000100296	2063.11	-0.0297014	0.117969	0.784633	0.925687	THOC5	8563	protein_coding
1943	ENSG00000100297	3074.48	-0.0629373	0.115202	0.534192	0.798061	MCM5	4174	protein_coding
1944	ENSG00000100298	34.3887	-0.120033	0.259965	0.225516	0.537315	APOBEC3H	164668	protein_coding
1945	ENSG00000100299	686.921	0.161532	0.153822	0.185629	0.486719	ARSA	410	protein_coding
1946	ENSG00000100300	1728.3	-0.535133	0.188322	0.00062326	0.0106174	TSPO	706	protein_coding
1947	ENSG00000100302	131.32	0.235287	0.206401	0.100359	0.352899	RASD2	23551	protein_coding
1948	ENSG00000100304	3569.28	-0.0915823	0.0969134	0.29857	0.613772	TTLL12	23170	protein_coding
1949	ENSG00000100307	198.859	0.0408649	0.186271	0.741482	0.904928	CBX7	23492	protein_coding
1950	ENSG00000100311	99.1986	0.143715	0.202111	0.280766	0.59719	PDGFB	5155	protein_coding
1951	ENSG00000100314	14.7793	0.129533	0.27469	0.151618	0.438397	CABP7	164633	protein_coding
1952	ENSG00000100316	54231.3	-0.327702	0.13825	0.00727716	0.0668088	RPL3	6122	protein_coding
1953	ENSG00000100319	487.292	-0.209913	0.1978	0.131635	0.407117	ZMAT5	55954	protein_coding
1954	ENSG00000100320	2488.74	-0.0681029	0.152079	0.569654	0.820246	RBFOX2	23543	protein_coding
1955	ENSG00000100321	1046.05	-0.232453	0.197975	0.0984155	0.349816	SYNGR1	9145	protein_coding
1956	ENSG00000100324	1209.62	-0.0329693	0.128145	0.765428	0.917925	TAB1	10454	protein_coding
1957	ENSG00000100325	1833.61	-0.0907099	0.0932252	0.29226	0.607458	ASCC2	84164	protein_coding
1958	ENSG00000100330	1866.95	0.129814	0.157361	0.295229	0.610008	MTMR3	8897	protein_coding
1959	ENSG00000100335	3099.38	0.28138	0.164402	0.0326624	0.181323	MIEF1	54471	protein_coding
1960	ENSG00000100336	68.6652	-0.185245	0.243375	0.179227	0.478256	APOL4	80832	protein_coding
1961	ENSG00000100342	9.59387	-0.0796274	0.250554	0.299035	0.614192	APOL1	8542	protein_coding
1962	ENSG00000100344	187.798	0.0565875	0.190695	0.648492	0.862044	PNPLA3	80339	protein_coding
1963	ENSG00000100345	9874.2	0.121336	0.149448	0.313896	0.627905	MYH9	4627	protein_coding
1964	ENSG00000100346	39.572	0.116441	0.245109	0.297466	0.612564	CACNA1I	8911	protein_coding
1965	ENSG00000100347	1651.54	-0.063467	0.133377	0.570672	0.820458	SAMM50	25813	protein_coding
1966	ENSG00000100348	1291.56	-0.197786	0.173401	0.132087	0.408208	TXN2	25828	protein_coding
1967	ENSG00000100350	6789.78	-0.593331	0.198204	0.000325331	0.00629797	FOXRED2	80020	protein_coding
1968	ENSG00000100353	6613.09	-0.029302	0.115054	0.769187	0.919208	EIF3D	8664	protein_coding
1969	ENSG00000100354	1484.91	0.282762	0.446658	0.034885	0.189783	TNRC6B	23112	protein_coding
1970	ENSG00000100359	1640.8	-0.103309	0.117869	0.318542	0.631981	SGSM3	27352	protein_coding
1971	ENSG00000100360	665.446	-0.527266	0.168089	0.000254839	0.00522642	IFT27	11020	protein_coding
1972	ENSG00000100364	2218.98	-0.0394587	0.136187	0.727087	0.898846	KIAA0930	23313	protein_coding
1973	ENSG00000100372	969.717	0.00274245	0.141066	0.987334	0.996474	SLC25A17	10478	protein_coding
1974	ENSG00000100376	830.464	0.0777104	0.162955	0.556797	0.812874	FAM118A	55007	protein_coding
1975	ENSG00000100379	594.125	-0.0321678	0.124835	0.764291	0.917096	KCTD17	79734	protein_coding
1976	ENSG00000100380	8616.77	0.110369	0.111692	0.270227	0.587269	ST13	6767	protein_coding
1977	ENSG00000100385	90.5506	-1.21156	0.708219	0.00255855	0.031129	IL2RB	3560	protein_coding
1978	ENSG00000100387	1049.6	-0.0397345	0.163753	0.743552	0.906115	RBX1	9978	protein_coding
1979	ENSG00000100393	2018.52	0.121322	0.267061	0.190943	0.494781	EP300	2033	protein_coding
1980	ENSG00000100395	918.851	0.00533419	0.101863	0.956567	0.987682	L3MBTL2	83746	protein_coding
1981	ENSG00000100401	4958.48	0.354647	0.0919986	3.84341e-05	0.00113182	RANGAP1	5905	protein_coding
1982	ENSG00000100403	3004.81	0.00170872	0.167077	0.992528	0.997655	ZC3H7B	23264	protein_coding
1983	ENSG00000100410	787.87	0.0976697	0.13066	0.379242	0.686257	PHF5A	84844	protein_coding
1984	ENSG00000100412	2574.94	0.164054	0.0867102	0.0394448	0.2055	ACO2	50	protein_coding
1985	ENSG00000100413	1603.49	0.173903	0.124798	0.107815	0.365452	POLR3H	171568	protein_coding
1986	ENSG00000100416	1141.29	-0.112905	0.115363	0.266294	0.58285	TRMU	55687	protein_coding
1987	ENSG00000100417	612.095	-0.101489	0.179916	0.425445	0.723862	PMM1	5372	protein_coding
1988	ENSG00000100418	1902.92	-0.203836	0.119042	0.0558475	0.253062	DESI1	27351	protein_coding
1989	ENSG00000100422	1883.56	0.044519	0.0913358	0.604885	0.838907	CERK	64781	protein_coding
1990	ENSG00000100425	1329.6	-0.180039	0.133245	0.11088	0.370442	BRD1	23774	protein_coding
1991	ENSG00000100426	2211.87	0.0736997	0.124065	0.487918	0.768637	ZBED4	9889	protein_coding
1992	ENSG00000100427	5.48575	0.0272782	0.245851	0.429692	0.72781	MLC1	23209	protein_coding
1993	ENSG00000100429	480.627	-0.525544	0.192347	0.000871986	0.0139337	HDAC10	83933	protein_coding
1994	ENSG00000100439	355.604	0.229145	0.15298	0.0653113	0.277354	ABHD4	63874	protein_coding
1995	ENSG00000100441	2133.55	0.0622783	0.189047	0.62156	0.847062	KHNYN	23351	protein_coding
1996	ENSG00000100442	1764.4	-0.121341	0.166715	0.335041	0.648291	FKBP3	2287	protein_coding
1997	ENSG00000100445	814.003	-0.215999	0.19662	0.12037	0.388745	SDR39U1	56948	protein_coding
1998	ENSG00000100461	1699.37	0.174528	0.122048	0.101306	0.354313	RBM23	55147	protein_coding
1999	ENSG00000100462	2916.22	0.118299	0.0970107	0.185821	0.487112	PRMT5	10419	protein_coding
[truncated: 14,572 more rows]
