# Supplementary material for: Gαs is dispensable for β-arrestin coupling but dictates GRK selectivity and is predominant for gene expression regulation by β2-adrenergic receptor
Source: J Biol Chem. 2023 Sep 27;299(11):105293. doi: 10.1016/j.jbc.2023.105293 (PMC10641165; doi:10.1016/j.jbc.2023.105293)
Supplement: Supporting Table S2 [file mmc2.xls]

## Sheet: norm_counts_annot
	Gene name	Gαs KO cells basal 1	Gαs KO cells basal 2	Gαs KO cells basal 3	β-arrestin1/2 KO cells basal 1	β-arrestin1/2 KO cells basal 2	β-arrestin1/2 cells basal 3	β-arrestin1/2 KO cells iso 1	β-arrestin1/2 KO cells iso 2	β-arrestin1/2 cells iso 3	Gαs KO cells iso 1	Gαs KO cells iso 2	Gαs KO cells iso 3	Wild type cells iso 1	Wild type cells iso 2	Wild type cells iso 3	Wild type cells basal 1	Wild type cells basal 2	Wild type cells basal 3	Gene name
ENSG00000148842	CNNM2	700.526	768.827	689.742	811.046	720.361	684.991	615.223	718.605	638.662	789.423	773.895	794.896	909.355	919.775	762.076	1160.03	862.742	910.009	CNNM2
ENSG00000273820	USP27X	344.388	370.41	372.396	314.383	286.455	280.969	237.7	240.846	238.075	368.271	359.885	389.179	298.594	311.129	257.363	337.853	323.797	291.16	USP27X
ENSG00000153487	ING1	355.234	330.659	374.825	682.016	724.969	676.788	634.798	564.267	684.207	374.881	358.935	319.722	541.854	373.355	393.556	526.309	331.328	367.442	ING1
ENSG00000101558	VAPA	1664.09	1918.91	1699.26	2388.08	2539.69	2573.84	2610.04	2848.86	2587.77	1728.04	1788.03	1663.66	2478.54	2550.29	2479.5	1876.75	2650.62	2410.93	VAPA
ENSG00000284068	KPNA7	5.42343	1.80688	2.42867	0	0.767975	0	7.45725	0.983044	1.03511	0	6.64695	0	0	0	0	0	1.07574	0	KPNA7
ENSG00000144749	LRIG1	968.082	951.322	1207.05	1107	1624.27	1279.74	1399.17	1487.35	1210.04	935.787	972.353	928.297	1286.25	1310.63	1364.93	2147.22	1288.73	1460.1	LRIG1
ENSG00000107263	RAPGEF1	3273.94	3503.54	3539.38	2839.69	2711.72	2830.2	2944.68	3159.5	2517.39	3361.66	3574.16	3141	2310.45	2499.73	2095.96	2334.7	2166.54	2361.51	RAPGEF1
ENSG00000079134	THOC1	423.931	448.106	471.971	515.096	652.011	576.295	580.733	606.538	664.54	474.976	457.69	439.894	588.836	684.484	558.789	313.442	759.471	698.354	THOC1
ENSG00000104312	RIPK2	247.67	265.611	261.487	400.403	407.027	429.658	434.385	484.641	474.08	234.183	273.474	295.468	564.823	506.557	536.758	486.275	619.625	570.502	RIPK2
ENSG00000064692	SNCAIP	85.8709	66.8545	108.481	245.772	225.017	264.562	278.715	202.507	300.182	66.1	75.0155	76.0719	64.7302	151.675	152.215	91.7868	90.362	95.6208	SNCAIP
ENSG00000079999	KEAP1	1581.83	1598.18	1427.25	1689.68	1478.35	1657.1	1305.95	1324.16	1456.4	1564.68	1567.73	1547.9	1640.18	1661.62	1648.33	2120.86	1511.41	1551.42	KEAP1
ENSG00000197409	H3C4	14.4625	7.22751	8.09556	9.21643	3.83988	4.10174	0	0	6.21065	0	13.2939	0	0	0	5.00707	15.6233	0	11.8183	H3C4
ENSG00000175414	ARL10	1843.97	1858.37	1921.89	3507.37	3425.94	3841.28	3507.7	3317.77	2399.38	2019.83	2349.22	2186.24	2735.37	2422.92	2950.17	1617.01	3850.07	2283.08	ARL10
ENSG00000184083	FAM120C	424.835	502.312	365.11	279.565	327.158	301.478	352.355	240.846	278.444	506.137	522.26	550.143	661.918	603.785	546.772	914.938	627.156	617.775	FAM120C
ENSG00000048544	MRPS10	883.115	891.695	845.986	827.431	1033.7	809.069	937.749	953.553	1000.95	840.414	887.842	955.86	1080.58	949.916	1037.46	435.499	1399.54	1138.85	MRPS10
ENSG00000135773	CAPN9	16.2703	13.5516	17.8102	3.07214	6.1438	19.4833	0.932156	2.94913	7.24576	34.9386	7.59651	11.0249	10.4404	10.6951	20.0283	6.83519	10.7574	8.59513	CAPN9
ENSG00000133636	NTS	9.94295	3.61376	7.28601	11.2645	9.21571	12.3052	36.3541	25.5591	69.3523	3.77714	15.193	6.61495	63.6862	95.2833	63.0891	43.9405	58.0899	58.0171	NTS
ENSG00000141560	FN3KRP	832.496	829.357	918.037	1077.3	671.211	993.647	818.433	695.995	784.613	830.027	937.22	812.536	720.384	822.548	788.113	1319.19	716.442	798.273	FN3KRP
ENSG00000058063	ATP11B	3703.3	3432.17	3149.17	2073.7	1890.76	2082.66	2615.63	2307.2	2073.32	3423.04	3417.48	3490.49	2647.67	2413.2	2527.57	2246.82	2774.33	2192.83	ATP11B
ENSG00000129988	LBP	0	1.80688	2.42867	4.09619	0	5.12718	2.79647	0	1.03511	6.61	4.74782	2.20498	6.26421	2.91684	7.0099	0	8.60591	7.52074	LBP
ENSG00000106105	GARS1	2301.34	2380.56	2281.33	2985.1	3087.26	3050.67	3271.87	2851.81	3497.63	2314.44	2481.21	2365.95	2682.13	2744.74	3121.41	2173.59	2314.99	3265.07	GARS1
ENSG00000154734	ADAMTS1	1740.02	1665.94	1658.78	2373.74	1877.7	1933.97	3926.24	3591.06	4277.07	1548.63	1583.87	1470.72	7310.34	7971.71	7743.93	6943.57	4689.14	4843.36	ADAMTS1
ENSG00000183386	FHL3	588.442	590.849	500.306	392.21	443.89	425.556	387.777	417.794	447.167	501.416	562.142	581.013	420.746	485.167	523.74	611.261	438.901	591.99	FHL3
ENSG00000198574	SH2D1B	0.903904	0	0	1.02405	0	0	0	0	0	0	1.89913	0	0	0	0	0	0	0	SH2D1B
ENSG00000166896	ATP23	24.4054	21.6825	7.28601	10.2405	16.1275	9.22892	22.3717	7.86435	18.632	20.7743	18.0417	13.2299	31.3211	22.3624	7.0099	0	26.8935	4.29756	ATP23
ENSG00000134001	EIF2S1	2167.56	2269.44	1716.26	1418.31	1266.39	901.358	1644.32	1054.81	1125.16	2359.77	2284.65	2185.14	1843.77	1958.17	2297.24	1986.11	1648.03	1680.35	EIF2S1
ENSG00000107957	SH3PXD2A	5184.8	5688.05	5603.75	4418.77	3723.91	3904.86	3546.85	3469.16	3294.75	5389.04	5968.01	5517.97	3981.95	4208.02	3778.33	5600.95	3419.77	3757.15	SH3PXD2A
ENSG00000262152	GREP1	2.71171	5.42064	2.42867	3.07214	1.53595	3.07631	0.932156	152.372	2.07022	0.944286	0.949564	1.10249	3.13211	3.88911	4.00566	0	3.22722	1.07439	GREP1
ENSG00000072518	MARK2	1608.95	1649.68	1736.5	1721.43	1597.39	1668.38	1691.86	1699.68	1713.11	1761.09	1732.95	1827.93	1414.67	1486.61	1433.02	1504.72	1257.54	1623.4	MARK2
ENSG00000138271	GPR87	6.32733	6.32407	0	1.02405	3.83988	5.12718	3.72862	0	0	3.77714	0.949564	2.20498	0	0.972278	5.00707	0	4.30295	3.22317	GPR87
ENSG00000285458		81.3514	23.4894	57.4785	99.3327	54.5263	55.3735	74.5725	74.7114	52.7906	59.49	67.419	46.3046	39.6733	45.6971	58.082	68.3519	43.0295	60.1659
ENSG00000214194	SMIM30	649.907	644.152	663.836	570.395	517.615	562.964	697.252	664.538	723.541	561.85	625.763	572.193	534.546	596.979	698.987	203.103	676.64	637.114	SMIM30
ENSG00000253626	EIF5AL1	22.5976	32.5238	27.5249	16.3848	34.5589	22.5596	25.1682	18.6778	16.5617	32.1057	23.7391	39.6897	49.0697	35.002	36.0509	9.76455	31.1964	24.711	EIF5AL1
ENSG00000173262	SLC2A14	6.32733	4.5172	5.6669	27.6493	23.0393	9.22892	48.4721	20.6439	18.632	2.83286	3.79826	1.10249	25.0568	0	8.01131	9.76455	2.15148	10.7439	SLC2A14
ENSG00000179454	KLHL28	442.009	268.321	267.154	301.07	311.798	237.901	271.257	312.608	339.516	339.943	356.086	375.949	221.335	272.238	223.315	315.395	219.451	225.622	KLHL28
ENSG00000083067	TRPM3	43.3874	28.9101	46.1447	49.1543	35.3269	43.0683	42.8792	23.5931	46.5799	45.3257	33.2347	45.2021	40.7174	41.808	28.0396	22.4585	32.2722	20.4134	TRPM3
ENSG00000151773	CCDC122	388.679	231.28	240.438	228.363	250.36	192.782	269.393	277.218	238.075	193.579	207.005	238.138	145.121	143.897	164.232	35.1524	182.876	155.787	CCDC122
ENSG00000177283	FZD8	818.937	916.991	859.749	929.836	847.077	877.773	894.869	881.791	940.914	914.068	810.928	888.608	1488.79	1400.08	1496.11	1785.94	1151.04	1327.95	FZD8
ENSG00000168092	PAFAH1B2	2144.06	2069.78	2145.32	2491.51	2272.44	2285.7	2781.55	2808.56	2544.3	2183.19	2207.74	2087.02	2337.6	2197.35	2402.39	1774.22	2389.22	2307.79	PAFAH1B2
ENSG00000125245	GPR18	0	1.80688	2.42867	0	0	2.05087	0	2.94913	2.07022	0	0	0	1.04404	0	1.00141	0	3.22722	6.44635	GPR18
ENSG00000063180	CA11	261.228	343.307	339.204	414.74	622.06	330.19	489.382	313.591	429.57	218.13	253.534	224.908	309.034	340.297	267.378	756.753	356.069	646.783	CA11
ENSG00000148834	GSTO1	1890.97	1859.28	1816.64	1450.05	1360.85	1510.47	1555.77	1408.7	1456.4	1902.74	1781.38	1788.24	1845.85	1840.52	2051.9	1519.36	1876.09	2030.6	GSTO1
ENSG00000166323	C11orf65	41.5796	4.5172	30.7631	36.8657	13.0556	18.4578	14.9145	42.2709	17.5969	10.3871	9.49564	12.1274	18.7926	9.72278	18.0255	9.76455	9.68165	19.339	C11orf65
ENSG00000276799	WNT9B	0	11.7447	1.61911	1.02405	0	8.20349	0	0	1.03511	0.944286	2.84869	0	2.08807	0	2.00283	52.7286	34.4236	0	WNT9B
ENSG00000185100	ADSS1	55.1382	37.041	68.0027	67.5872	75.2616	68.7042	43.8113	69.7961	89.0194	54.7686	58.873	40.7922	35.4972	90.4219	39.0551	141.586	35.4994	37.6037	ADSS1
ENSG00000196150	ZNF250	205.186	264.708	234.771	140.295	137.468	240.977	152.874	152.372	99.3705	218.13	152.88	263.495	223.424	275.155	235.332	352.5	304.434	248.184	ZNF250
ENSG00000164597	COG5	75.928	196.95	150.577	244.748	226.553	148.688	349.558	399.116	177.004	166.194	140.535	200.653	234.908	152.648	308.436	25.3878	347.464	106.365	COG5
ENSG00000155868	MED7	239.535	210.501	254.201	277.517	231.929	212.265	256.343	231.015	245.321	192.634	200.358	222.703	162.87	163.343	178.252	122.057	214.072	171.903	MED7
ENSG00000143278	F13B	0	0	1.61911	0	0	0	0	0	0	0	0	1.10249	0	0	1.00141	0	0	0	F13B
ENSG00000108924	HLF	97.6217	42.4616	67.1932	114.693	82.1734	113.823	107.198	111.084	134.564	104.816	58.873	56.227	61.5981	53.4753	139.197	34.1759	87.1348	96.6952	HLF
ENSG00000164241	C5orf63	127.451	129.192	100.385	109.573	126.716	52.2972	83.894	118.948	79.7034	105.76	78.8138	184.116	88.743	78.7546	106.15	119.128	122.634	113.885	C5orf63
ENSG00000156466	GDF6	130.162	139.13	129.529	105.477	93.693	94.3401	131.434	95.3553	110.757	143.531	105.402	131.196	99.1834	70.9763	101.143	95.6926	92.5135	85.9513	GDF6
ENSG00000158714	SLAMF8	0	0	0	0	0	0	0	0	0	0	0	6.61495	0	0	0	0	0	0	SLAMF8
ENSG00000196337	CGB7	9.03904	11.7447	8.09556	16.3848	13.8236	9.22892	13.9823	10.8135	16.5617	14.1643	13.2939	14.3324	12.5284	12.6396	4.00566	10.741	5.37869	23.6366	CGB7
ENSG00000102100	SLC35A2	677.024	730.882	706.743	458.774	571.374	450.166	439.045	517.081	488.571	743.153	696.98	703.389	662.962	655.316	745.052	700.118	513.127	723.065	SLC35A2
ENSG00000162894	FCMR	21.6937	23.4894	12.9529	6.14429	19.1994	24.6105	17.711	11.7965	5.17554	17.9414	28.4869	1.10249	10.4404	5.83367	19.0269	0	10.7574	16.1159	FCMR
ENSG00000121900	TMEM54	209.706	134.612	131.148	265.228	331.765	338.394	261.004	328.337	345.726	128.423	185.165	125.684	76.2146	73.8932	107.151	110.339	70.9988	117.109	TMEM54
ENSG00000143442	POGZ	2173.89	2083.33	1891.93	1673.29	1992.13	1368.96	2228.78	1274.03	2687.14	1512.75	1523.1	2148.76	1609.9	2007.76	2283.22	1617.01	3204.63	2357.21	POGZ
ENSG00000128908	INO80	947.292	938.673	989.278	929.836	804.838	631.669	625.476	707.792	664.54	1105.76	996.092	955.86	927.103	851.716	1028.45	1286.97	975.695	1104.47	INO80
ENSG00000184110	EIF3C	12989.1	13105.3	13264.6	16418.6	18628.8	17788.2	20778.7	21828.5	21602.7	13558.1	13229.3	13323.6	18253.9	17609.9	20354.7	33300	22079.5	22886.7	EIF3C
ENSG00000188322	SBK1	217.841	178.881	170.007	545.818	471.537	501.438	430.656	471.861	452.343	205.854	152.88	170.886	215.071	226.541	214.303	316.371	208.693	230.994	SBK1
ENSG00000163637	PRICKLE2	168.126	140.033	161.102	162.824	266.487	153.815	126.773	173.999	144.915	190.746	236.441	123.479	127.372	122.507	165.233	177.715	193.633	132.15	PRICKLE2
ENSG00000197208	SLC22A4	33.4445	29.8135	42.0969	53.2505	48.3825	37.9411	29.829	37.3557	44.5097	37.7714	49.3773	22.0498	16.7046	36.9466	29.041	99.5984	29.0449	37.6037	SLC22A4
ENSG00000198862	LTN1	1114.51	1017.27	1030.57	944.172	1130.46	993.647	1137.23	1223.89	1117.92	1059.49	1016.98	1035.24	1009.58	980.057	902.274	412.064	1119.84	1023.89	LTN1
ENSG00000150433	TMEM218	139.201	148.164	178.102	201.738	157.435	164.07	205.074	192.677	186.32	181.303	122.494	175.296	209.851	223.624	210.297	162.092	168.891	191.242	TMEM218
ENSG00000127863	TNFRSF19	257.613	201.467	195.103	724.002	737.256	710.627	791.4	770.707	733.892	210.576	201.308	190.731	753.793	710.736	665.94	485.298	677.715	701.577	TNFRSF19
ENSG00000186526	CYP4F8	7.23124	3.61376	7.28601	15.3607	2.30393	3.07631	7.45725	1.96609	8.28087	3.77714	1.89913	5.51246	9.39632	7.77823	5.00707	0.976455	4.30295	11.8183	CYP4F8
ENSG00000112514	CUTA	1561.95	1637.03	1521.16	1259.58	1502.16	1358.7	1460.69	1600.4	1487.45	1393.77	1486.07	1521.44	1479.4	1503.14	1623.29	2058.37	1755.61	1599.77	CUTA
ENSG00000163516	ANKZF1	496.244	430.941	405.588	409.619	500.72	548.608	437.181	363.726	489.607	509.914	380.775	470.764	522.018	575.589	408.577	462.84	405.553	602.733	ANKZF1
ENSG00000084093	REST	1183.21	1271.14	1271	1080.37	955.362	1257.18	1036.56	1115.76	1064.09	1052.88	1099.59	1408.98	1028.37	1100.62	710.003	615.167	981.074	1021.75	REST
ENSG00000099817	POLR2E	3831.65	3943.51	3597.67	3263.64	2963.62	3232.17	2839.35	2882.29	2796.86	3858.35	3858.08	3702.16	3398.33	3402.97	3695.22	5626.33	3163.75	3183.42	POLR2E
ENSG00000080819	CPOX	1030.45	1026.31	1000.61	825.383	613.612	816.247	799.79	683.216	795.999	1048.16	1067.31	1036.34	705.768	730.181	816.152	493.11	656.201	663.974	CPOX
ENSG00000127948	POR	978.025	1092.26	973.087	1160.25	1137.37	962.884	997.407	901.452	1211.08	1119.92	845.112	1232.58	1051.34	979.084	1206.7	1208.85	1211.28	1030.34	POR
ENSG00000281950	SPDYE16	156.375	112.93	118.195	208.906	142.843	128.179	100.673	143.524	104.546	129.367	152.88	112.454	104.404	84.5882	103.146	76.1635	94.665	100.993	SPDYE16
ENSG00000014164	ZC3H3	780.07	663.124	700.266	627.742	500.72	556.812	470.739	459.082	550.678	742.209	697.929	692.364	686.975	707.819	745.052	1119.99	626.08	817.612	ZC3H3
ENSG00000281526	ZNF546	159.991	145.454	289.012	169.992	75.2616	189.706	108.13	65.864	179.074	111.426	147.182	94.8142	144.077	217.79	108.153	227.514	135.543	96.6952	ZNF546
ENSG00000106367	AP1S1	846.055	842.005	775.555	775.205	763.368	783.433	685.134	597.691	693.523	965.06	810.928	820.253	692.195	697.124	709.001	1079.96	618.55	626.37	AP1S1
ENSG00000169951	ZNF764	480.877	449.009	394.254	586.78	483.057	559.888	612.426	577.047	556.889	485.363	444.396	414.537	582.572	709.763	751.06	719.647	612.095	598.436	ZNF764
ENSG00000133067	LGR6	5.42343	14.455	3.23823	18.4329	26.8791	32.8139	63.3866	10.8135	12.4213	5.66571	11.3948	7.71744	4.17614	10.6951	19.0269	2.92937	8.60591	2.14878	LGR6
ENSG00000167291	TBC1D16	2816.57	2322.74	2512.86	1942.62	2044.35	2138.03	2048.88	1545.35	1642.72	2982.05	2819.26	2616.21	2879.45	2750.58	2568.63	4959.42	2367.7	3203.83	TBC1D16
ENSG00000144362	PHOSPHO2	75.928	84.9233	93.9085	88.0681	96.7649	77.9331	138.891	86.5079	124.213	119.924	65.5199	76.0719	66.8183	95.2833	76.1075	61.5167	91.4378	61.2403	PHOSPHO2
ENSG00000149575	SCN2B	0.903904	0.903439	5.6669	0	0	2.05087	0.932156	0	1.03511	0.944286	2.84869	3.30747	1.04404	0	0	0	2.15148	0	SCN2B
ENSG00000248713	C4orf54	3.61562	2.71032	1.61911	2.0481	0.767975	0	1.86431	5.89827	2.07022	0.944286	3.79826	1.10249	0	0	0	0	0	1.07439	C4orf54
ENSG00000043143	JADE2	493.532	449.009	543.212	356.369	348.661	297.376	370.998	352.913	238.075	607.176	460.538	563.373	520.974	239.181	204.288	226.538	259.253	250.333	JADE2
ENSG00000107262	BAG1	739.394	706.49	687.313	574.491	668.139	711.653	583.529	548.539	636.592	661.944	801.432	639.445	765.278	724.347	787.111	825.105	767.002	714.47	BAG1
ENSG00000244752	CRYBB2	0	7.22751	2.42867	0	0	0	0	1.96609	1.03511	2.83286	5.69738	0	0	0.972278	0	0	7.53017	0	CRYBB2
ENSG00000204304	PBX2	2275.13	2570.28	2336.38	3109.01	2714.79	3008.63	2749.86	2466.46	2618.83	2150.14	2220.08	2491.63	2856.48	3107.4	3059.32	773.352	2688.27	2678.46	PBX2
ENSG00000187957	DNER	92.1983	93.0542	85.813	87.0441	110.588	92.2892	80.1654	102.237	83.8438	75.5429	74.066	74.9694	58.466	57.3644	56.0792	56.6344	72.0745	59.0915	DNER
ENSG00000197826	CFAP299	5.42343	0	0	0	4.60785	0	0	0	0	0	3.79826	0	0	0	0	0	0	0	CFAP299
ENSG00000184988	TMEM106A	5.42343	6.32407	9.71468	3.07214	14.5915	8.20349	1.86431	4.91522	4.14044	13.22	8.54607	2.20498	6.26421	2.91684	1.00141	1.95291	4.30295	3.22317	TMEM106A
ENSG00000212866	HSPA1B	54.2343	66.8545	42.0969	40.9619	32.255	27.6868	88.5548	98.3044	74.5278	35.8829	69.3182	57.3295	84.5669	75.8377	56.0792	2.92937	45.181	89.1745	HSPA1B
ENSG00000047648	ARHGAP6	14.4625	23.4894	17.0007	6.14429	9.98368	19.4833	11.1859	9.83044	7.24576	22.6629	9.49564	16.5374	28.189	6.80595	9.01273	1.95291	1.07574	7.52074	ARHGAP6
ENSG00000171148	TADA3	1364.9	1426.53	1364.91	1382.47	1467.6	1492.01	1273.32	1245.52	1399.47	1364.49	1396.81	1279.99	1240.31	1113.26	1191.68	1421.72	1175.78	1120.59	TADA3
ENSG00000106086	PLEKHA8	999.718	940.48	1067.8	1138.74	1042.91	1268.46	1250.95	1251.42	1075.48	894.239	1006.54	883.095	1098.33	1265.91	1178.66	753.823	1123.07	1302.16	PLEKHA8
ENSG00000137054	POLR1E	978.025	1024.5	1153.62	780.325	836.325	796.764	835.212	792.334	826.017	1029.27	979	1087.06	1110.85	1152.15	1132.6	1164.91	1170.4	1168.94	POLR1E
ENSG00000184209	SNRNP35	277.499	283.68	221.818	387.09	266.487	305.58	286.172	205.456	273.269	216.241	266.827	286.648	188.97	203.206	295.417	220.679	160.285	191.242	SNRNP35
ENSG00000236873	AGPAT1	2.71171	0.903439	9.71468	0	4.60785	2.05087	4.66078	0.983044	13.4564	5.66571	1.89913	6.61495	15.6605	5.83367	5.00707	6.83519	4.30295	10.7439	AGPAT1
ENSG00000130706	ADRM1	1557.43	1579.21	1419.15	1792.08	1898.44	1951.4	1754.32	1882.53	1818.69	1520.3	1449.98	1356.06	1924.16	1929	1912.7	2981.12	1870.71	2038.12	ADRM1
ENSG00000088808	PPP1R13B	617.367	770.634	579.642	689.184	592.109	485.031	466.078	588.843	510.309	560.906	663.745	584.32	618.069	575.589	529.748	859.28	401.251	443.724	PPP1R13B
ENSG00000254996	ANKHD1-EIF4EBP3	921.983	1154.6	1145.52	490.519	730.345	715.754	584.462	657.657	638.662	878.186	926.774	1162.03	883.254	858.522	573.81	1185.42	934.817	899.265	ANKHD1-EIF4EBP3
ENSG00000114853	ZBTB47	71.4085	39.7513	38.8587	33.7936	48.3825	28.7122	56.8615	0	0	67.0443	104.452	28.6648	66.8183	38.8911	78.1103	121.08	0	63.3891	ZBTB47
ENSG00000197061	H4C3	3.61562	10.8413	4.04778	7.16834	2.30393	3.07631	3.72862	7.86435	8.28087	0	3.79826	4.40996	1.04404	11.6673	3.00424	2.92937	7.53017	5.37196	H4C3
ENSG00000008083	JARID2	1868.37	1959.56	2014.18	1716.3	1602	1597.63	1751.52	1711.48	1666.53	1944.28	1933.31	2096.94	1592.15	1670.37	1449.05	1623.84	1534	1539.6	JARID2
ENSG00000115084	SLC35F5	1995.82	1488.87	1663.64	1528.9	1449.17	1250.01	1673.22	1668.23	1310.45	1313.5	1654.14	1367.09	1551.44	1621.76	1115.58	685.471	1608.23	1499.85	SLC35F5
ENSG00000185019	UBOX5	202.475	178.881	161.102	178.184	145.915	155.866	123.045	163.185	162.512	175.637	199.408	160.964	139.901	136.119	138.195	105.457	171.042	159.01	UBOX5
ENSG00000071282	LMCD1	216.033	178.881	292.25	275.469	229.625	341.47	336.508	223.151	277.409	178.47	102.553	208.371	172.266	190.567	182.257	377.888	149.528	255.705	LMCD1
ENSG00000152049	KCNE4	29.8288	27.1032	24.2867	64.515	19.9674	45.1192	32.6254	31.4574	33.1235	33.05	39.8817	23.1523	36.5412	42.7803	36.0509	15.6233	49.484	56.9427	KCNE4
ENSG00000049768	FOXP3	18.982	14.455	16.1911	32.7695	26.1112	11.2798	13.0502	9.83044	10.3511	21.7186	14.2435	12.1274	6.26421	2.91684	11.0156	0.976455	19.3633	16.1159	FOXP3
ENSG00000109270	LAMTOR3	555.901	655.897	575.595	458.774	628.972	633.719	672.084	686.165	668.68	561.85	583.982	489.506	484.432	413.218	514.727	239.231	666.958	513.559	LAMTOR3
ENSG00000137819	PAQR5	155.472	152.681	105.242	191.497	211.193	227.647	241.428	176.948	258.777	150.141	128.191	136.709	268.317	372.383	308.436	143.539	302.283	277.193	PAQR5
ENSG00000066427	ATXN3	613.751	595.366	505.973	452.629	401.651	571.168	290.833	312.608	404.728	415.486	445.345	585.423	424.922	484.195	574.812	370.076	346.388	291.16	ATXN3
ENSG00000023608	SNAPC1	282.922	295.425	316.537	287.758	286.455	315.834	313.204	295.896	397.482	339.943	355.137	294.365	370.633	358.771	337.477	164.044	266.783	292.234	SNAPC1
ENSG00000167419	LPO	1.80781	10.8413	17.0007	3.07214	0	17.4324	3.72862	0.983044	10.3511	14.1643	9.49564	1.10249	0	7.77823	7.0099	18.5526	2.15148	2.14878	LPO
ENSG00000187955	COL14A1	206.09	184.302	190.246	178.184	188.154	188.68	261.936	234.948	163.547	247.403	225.047	266.803	197.323	208.068	234.331	164.044	183.951	194.465	COL14A1
ENSG00000261052	SULT1A3	368.793	339.693	328.68	279.565	330.229	369.157	376.591	277.218	129.389	340.887	337.095	318.62	300.682	293.628	307.434	465.769	297.98	425.459	SULT1A3
ENSG00000108018	SORCS1	4.51952	1.80688	3.23823	0	0	0	0	0	0	0.944286	4.74782	12.1274	1.04404	0	0	0	9.68165	0	SORCS1
ENSG00000212123	PRR22	221.457	238.508	204.818	175.112	138.236	146.637	111.859	81.5927	138.705	288.007	301.961	242.548	159.737	199.317	217.307	271.455	181.8	205.209	PRR22
ENSG00000273993	PTPRK	576.691	499.602	471.971	778.277	279.543	506.565	175.245	445.319	264.988	399.433	292.466	417.844	153.473	462.805	390.551	444.287	264.632	160.084	PTPRK
ENSG00000006715	VPS41	2030.17	1898.13	1827.98	1941.6	2125.76	1754.52	1939.82	2319	2228.59	1367.33	1788.98	1751.86	1160.97	1196.87	1046.48	1160.03	1376.95	1073.32	VPS41
ENSG00000197363	ZNF517	307.328	291.811	287.393	544.794	552.942	520.921	428.792	436.472	431.64	288.951	248.786	280.033	376.897	375.299	416.588	604.426	352.842	487.774	ZNF517
ENSG00000102178	UBL4A	1222.08	1257.59	1324.43	1233.98	1201.88	1252.06	1203.41	1078.4	1214.18	1492.92	1261.97	1265.66	1979.49	2199.29	1954.76	2796.57	1824.45	1925.31	UBL4A
ENSG00000164161	HHIP	35.2523	34.3307	7.28601	182.281	98.3009	34.8648	70.8438	34.4065	25.8777	26.44	43.6799	42.9972	141.989	181.816	703.994	254.855	385.114	113.885	HHIP
ENSG00000254122	PCDHGB7	42.4835	68.6614	47.7638	50.1784	46.0785	64.6025	32.6254	34.4065	22.7724	74.5986	28.4869	61.7395	16.7046	17.501	12.017	15.6233	21.5148	18.2646	PCDHGB7
ENSG00000075399	VPS9D1	489.916	472.499	536.736	554.01	544.495	687.042	510.821	463.014	512.379	510.859	496.622	514.863	293.374	341.27	307.434	329.065	231.284	304.053	VPS9D1
ENSG00000196735	HLA-DQA1	0.903904	2.71032	18.6198	20.481	21.5033	3.07631	22.3717	10.8135	1.03511	9.44286	21.84	13.2299	6.26421	24.307	19.0269	21.482	9.68165	6.44635	HLA-DQA1
ENSG00000104325	DECR1	379.64	511.347	425.017	486.423	433.906	408.123	481.924	452.2	491.677	470.254	425.405	460.841	393.601	307.24	391.553	263.643	439.977	371.739	DECR1
ENSG00000138688	KIAA1109	1507.71	1501.52	1364.91	1653.84	1716.43	1502.26	1817.7	1580.74	1465.71	1547.68	1562.03	1297.63	1437.64	1578.98	1464.07	1135.62	1933.1	1479.44	KIAA1109
ENSG00000280661	ZNF660	255.805	269.225	227.485	176.136	278.007	187.655	170.584	174.982	178.039	328.611	263.029	366.027	83.5228	74.8654	130.184	27.3407	104.347	78.4306	ZNF660
ENSG00000253309	SERPINE3	0	1.80688	0	0	0	2.05087	0	35.3896	3.10533	0.944286	0	0	0	0	0	0	0	0	SERPINE3
ENSG00000137731	FXYD2	0	6.32407	8.09556	1.02405	0	8.20349	0	0.983044	0	7.55429	7.59651	7.71744	0	12.6396	1.00141	0	0	0	FXYD2
ENSG00000117419	ERI3	1990.4	2106.82	1877.36	1799.25	1863.88	1873.47	1571.61	1623.01	1887	1976.39	1940.91	1904	1741.45	1954.28	1794.53	2251.71	1849.19	1994.07	ERI3
ENSG00000161057	PSMC2	2520.09	2732	2877.97	1654.86	1833.93	1838.61	1616.36	1429.35	1548.52	2671.38	2704.36	2819.07	2220.66	2371.39	1893.67	1992.94	1796.48	2015.56	PSMC2
ENSG00000135537	AFG1L	191.628	149.971	165.15	162.824	209.657	178.426	281.511	139.592	197.706	242.681	141.485	184.116	166.002	134.174	134.189	111.316	195.784	211.655	AFG1L
ENSG00000119396	RAB14	3686.12	3395.12	4025.92	3546.28	3717.77	3623.89	3750.99	3756.21	3932.38	3355.99	3621.64	3765.01	2612.18	2706.82	2747.88	1630.68	2794.77	3167.31	RAB14
ENSG00000262068	KRTAP3-1	0	0	0	0	0.767975	0	0	0	0	0	0	0	0	0	0	0	0	0	KRTAP3-1
ENSG00000167103	PIP5KL1	61.4655	43.3651	34.8109	88.0681	59.1341	42.0429	53.1329	58.9827	62.1065	50.9914	27.5374	57.3295	25.0568	37.9189	54.0764	52.7286	64.5443	27.9342	PIP5KL1
ENSG00000167377	ZNF23	203.379	253.866	221.818	241.675	241.912	236.876	242.36	199.558	373.674	202.077	166.174	230.421	201.499	219.735	285.403	93.7397	139.846	220.25	ZNF23
ENSG00000087152	ATXN7L3	2916	2814.21	2483.72	2504.82	2164.15	2348.25	1952.87	2113.54	1996.73	2742.21	2692.96	2749.61	2152.8	2474.45	2454.47	2491.91	2198.81	2534.49	ATXN7L3
ENSG00000006451	RALA	1069.32	1189.83	1089.66	1360.96	1416.15	1561.74	1433.66	1496.19	1324.94	1151.08	1125.23	1046.26	1011.67	1268.82	1129.59	572.203	1126.3	1058.28	RALA
ENSG00000213619	NDUFS3	22.5976	30.7169	32.3823	39.9379	32.255	21.5342	48.4721	17.6948	56.931	30.2171	21.84	14.3324	29.233	33.0575	25.0353	21.482	20.439	25.7854	NDUFS3
ENSG00000108829	LRRC59	3864.19	3910.99	3821.11	3419.3	3312.28	3337.79	3419.15	3328.59	3571.13	4108.59	3975.82	4102.37	5986.5	5529.35	5807.2	6440.7	5154.94	5708.24	LRRC59
ENSG00000134255	CEPT1	692.391	785.992	639.55	648.223	633.58	588.6	704.71	731.385	675.926	582.624	685.585	615.19	582.572	596.007	599.847	197.244	715.366	575.874	CEPT1
ENSG00000161526	SAP30BP	989.775	1048.89	905.894	1081.39	1201.88	943.401	894.869	1061.69	1082.72	780.924	1282.86	940.425	1315.48	1155.07	1387.96	1139.52	1395.23	1129.19	SAP30BP
ENSG00000142784	WDTC1	2693.64	2881.97	2591.39	2538.62	2417.59	2306.21	2143.03	2411.41	2287.59	2613.78	2744.24	2750.72	2128.79	2076.79	2103.97	2628.62	1913.74	1976.88	WDTC1
ENSG00000119685	TTLL5	727.643	651.38	709.981	714.786	651.243	854.188	733.607	726.47	546.538	753.54	708.375	775.051	613.893	691.29	599.847	843.657	668.034	834.802	TTLL5
ENSG00000101493	ZNF516	867.748	1001.91	525.402	1042.48	798.695	881.875	925.631	710.741	597.258	597.733	719.769	822.458	906.223	801.157	1703.41	814.364	832.622	881.001	ZNF516
ENSG00000275528	CCL15	0	0.903439	1.61911	0	0	0	0	0	0	1.88857	0	0	0	2.91684	7.0099	12.6939	0	4.29756	CCL15
ENSG00000173020	GRK2	2959.38	3337.3	2954.88	2630.78	2594.22	2632.29	2278.19	2479.24	2434.58	3135.03	3285.49	3142.1	2022.3	2012.62	2147.03	2828.79	1933.1	1894.15	GRK2
ENSG00000262860	LSM14A	1918.09	1712.02	1951.84	1885.27	1224.15	1328.96	1477.47	1016.47	1358.06	2753.54	2251.42	2723.15	1503.41	1469.11	1376.94	4248.56	1216.66	1599.77	LSM14A
ENSG00000089472	HEPH	1.80781	0	11.3338	3.07214	0	0	0	0	0	0	22.7895	4.40996	0	0	3.00424	0	0	0	HEPH
ENSG00000277936	MRPL45	1092.82	1060.64	1126.9	1414.21	1424.59	1393.57	1539.92	1536.5	1430.52	1072.71	1086.3	1151	1798.87	1701.49	1644.32	1381.68	2007.33	1787.79	MRPL45
ENSG00000143028	SYPL2	75.928	65.0476	96.3372	50.1784	43.0066	43.0683	51.2686	60.9487	62.1065	54.7686	53.1756	56.227	83.5228	81.6714	54.0764	82.0222	45.181	68.761	SYPL2
ENSG00000126001	CEP250	1230.21	1280.17	1185.19	1459.27	1261.78	1216.17	944.274	824.774	881.913	1031.16	1145.17	1341.73	1682.98	1721.91	1362.92	2352.28	1572.73	1238.77	CEP250
ENSG00000145103	ILDR1	1.80781	1.80688	0.809556	6.14429	15.3595	6.15262	3.72862	7.86435	9.31598	0	0	3.30747	2.08807	4.86139	3.00424	5.85873	4.30295	5.37196	ILDR1
ENSG00000196628	TCF4	1118.13	1023.6	863.797	731.17	803.302	770.102	888.344	734.334	929.528	766.76	638.107	832.381	869.681	1445.78	1037.46	868.069	1028.41	1004.56	TCF4
ENSG00000260916	CCPG1	576.691	527.609	650.883	768.036	949.218	837.781	823.093	996.807	846.719	501.416	600.124	466.354	845.669	687.401	778.099	829.987	617.474	766.041	CCPG1
ENSG00000132334	PTPRE	139.201	217.729	206.437	245.772	172.027	300.453	228.378	386.336	198.741	165.25	208.904	133.401	175.398	294.6	193.273	600.52	183.951	135.373	PTPRE
ENSG00000173250	GPR151	2.71171	0	0	2.0481	0	1.02544	0	0	1.03511	0	0	0	0	0	0	0.976455	1.07574	0	GPR151
ENSG00000185046	ANKS1B	57.8499	41.5582	44.5256	37.8898	46.8465	98.4418	57.7937	65.864	26.9128	50.0471	41.7808	35.2797	62.6421	40.8357	51.0721	12.6939	61.3171	21.4878	ANKS1B
ENSG00000170581	STAT2	665.274	654.09	718.886	433.172	499.952	375.31	450.231	476.776	612.785	667.61	535.554	555.655	227.6	280.016	315.445	526.309	290.449	269.672	STAT2
ENSG00000164172	MOCS2	1003.33	864.591	828.176	652.319	843.237	693.195	795.129	941.756	869.492	922.567	1047.37	1034.14	718.296	671.844	830.172	952.044	912.226	817.612	MOCS2
ENSG00000137274	BPHL	406.757	406.548	400.73	395.283	393.971	405.047	355.151	388.302	302.252	382.436	339.944	304.288	415.526	245.014	409.578	384.723	423.841	360.995	BPHL
ENSG00000110931	CAMKK2	1824.08	1724.67	1679.02	1542.22	1536.72	1570.97	1346.03	1529.62	1286.64	1537.3	1587.67	1629.48	1995.15	1823.02	1820.57	2436.26	1969.68	1871.59	CAMKK2
ENSG00000187796	CARD9	251.285	130.095	165.959	139.271	135.164	119.976	134.23	108.135	136.634	239.849	163.325	159.861	212.983	172.093	283.4	299.772	138.77	248.184	CARD9
ENSG00000082293	COL19A1	89.4865	46.9788	102.004	37.8898	17.6634	26.6613	25.1682	8.8474	100.406	28.3286	27.5374	85.9943	10.4404	53.4753	41.058	7.81164	7.53017	23.6366	COL19A1
ENSG00000162595	DIRAS3	5.42343	13.5516	4.85734	4.09619	3.0719	12.3052	7.45725	12.7796	4.14044	13.22	14.2435	8.81993	0	2.91684	5.00707	0	4.30295	6.44635	DIRAS3
ENSG00000285502		0	33.4273	9.71468	0	73.7256	0	0	0	36.2288	38.7157	0	0	41.7614	0	10.0141	0	0	0
ENSG00000174928	C3orf33	134.682	147.261	116.576	178.184	205.049	180.477	183.635	238.88	223.584	176.581	136.737	143.324	253.701	197.373	230.325	74.2106	229.132	205.209	C3orf33
ENSG00000100583	SAMD15	40.6757	51.496	60.7167	53.2505	53.7583	54.3481	31.6933	56.0335	49.6852	28.3286	34.1843	33.0747	31.3211	64.1704	38.0537	18.5526	31.1964	34.3805	SAMD15
ENSG00000256713	PGA5	0.903904	1.80688	0.809556	2.0481	0.767975	0	0.932156	0	0	0	1.89913	1.10249	0	0	0	0	0	0	PGA5
ENSG00000102595	UGGT2	345.292	350.534	278.487	448.533	339.445	442.988	372.862	421.726	433.711	257.79	288.667	364.925	321.563	484.195	307.434	322.23	391.569	293.309	UGGT2
ENSG00000068438	FTSJ1	928.31	919.701	873.511	645.15	547.567	537.328	593.783	571.149	557.924	956.561	919.178	932.707	1016.89	1007.28	1016.44	1503.74	1021.95	1037.86	FTSJ1
ENSG00000100218	RSPH14	8.13514	5.42064	9.71468	14.3367	10.7517	9.22892	3.72862	6.88131	3.10533	12.2757	38.9321	8.81993	6.26421	17.501	12.017	4.88228	1.07574	10.7439	RSPH14
ENSG00000165526	RPUSD4	757.472	701.972	705.933	763.94	778.727	754.721	785.807	849.35	680.067	655.334	652.35	702.287	812.259	776.851	803.134	1056.52	853.061	756.371	RPUSD4
ENSG00000004939	SLC4A1	14.4625	4.5172	2.42867	0	0	0	2.79647	3.93218	8.28087	3.77714	7.59651	3.30747	1.04404	1.94456	1.00141	34.1759	3.22722	0	SLC4A1
ENSG00000168906	MAT2A	5236.32	5099.91	5005.49	4718.81	5114.72	4770.33	5894.95	5486.37	5715.87	5237.95	5063.07	5232.42	6123.27	6150.63	6355.97	4524.89	5816.52	5512.7	MAT2A
ENSG00000100216	TOMM22	1575.51	1665.94	1577.83	1440.84	1443.03	1376.13	1209.01	1504.06	1212.11	1482.53	1670.28	1799.27	1884.48	1798.72	2137.02	1480.31	2090.16	1914.56	TOMM22
ENSG00000139737	SLAIN1	642.676	711.91	689.742	2092.13	2512.82	2248.78	2487.92	3038.59	2634.35	635.504	666.594	642.752	1024.2	1093.81	1140.61	1162.96	1185.46	1069.02	SLAIN1
ENSG00000156711	MAPK13	601.096	555.615	634.692	1019.95	775.655	850.086	794.197	964.366	872.597	520.301	499.471	457.534	526.194	736.987	719.015	681.566	583.05	627.444	MAPK13
ENSG00000106012	IQCE	865.94	1001.01	1107.47	1084.47	884.708	1027.49	962.917	933.892	734.927	976.391	972.353	934.912	885.342	844.91	702.993	1113.16	1318.86	920.753	IQCE
ENSG00000166263	STXBP4	369.697	617.952	517.307	404.499	377.076	618.338	449.299	660.606	330.2	576.959	784.34	574.398	554.383	761.294	580.82	178.691	819.713	508.187	STXBP4
ENSG00000108469	RECQL5	906.616	626.987	965.801	612.381	595.949	649.101	599.376	647.826	733.892	754.484	851.759	640.547	540.81	459.888	591.836	741.129	612.095	703.726	RECQL5
ENSG00000029364	SLC39A9	1602.62	1595.47	1446.68	1831	1728.71	1639.67	1934.22	1855.99	1726.56	1671.39	1713.01	1583.18	1830.19	1781.21	1623.29	1948.03	1759.91	1576.13	SLC39A9
ENSG00000139344	AMDHD1	50.6187	54.2064	38.0492	66.5631	46.8465	69.7296	35.4219	40.3048	42.4395	38.7157	54.1251	63.9445	26.1009	29.1684	45.0636	89.8339	48.4082	40.8269	AMDHD1
ENSG00000124575	H1-3	4.51952	11.7447	3.23823	3.07214	0	2.05087	0	1.96609	3.10533	11.3314	10.4452	6.61495	1.04404	0.972278	8.01131	0	0	3.22317	H1-3
ENSG00000165476	REEP3	1506.81	1337.99	1415.1	1207.35	1224.15	1081.83	1326.46	1205.21	1219.36	1508.02	1480.37	1492.77	1155.75	1044.23	1124.59	373.982	1151.04	1040.01	REEP3
ENSG00000183889		2430.6	3157.52	2984.03	2485.37	2681.77	3327.54	2317.34	2363.24	2965.59	2895.18	2811.66	2571.01	1869.87	2302.36	1851.61	2230.22	2257.98	2189.61
ENSG00000118855	MFSD1	870.46	912.474	986.849	844.84	926.178	887.002	1052.4	1010.57	971.967	935.787	970.454	901.838	974.085	977.14	858.212	692.307	899.318	855.215	MFSD1
ENSG00000140623	SEPTIN12	1.80781	3.61376	9.71468	5.12024	1.53595	3.07631	0	0.983044	0	2.83286	0.949564	2.20498	2.08807	1.94456	13.0184	7.81164	5.37869	0	SEPTIN12
ENSG00000188428	BLOC1S5	554.997	698.359	536.736	583.707	467.697	507.591	533.193	479.726	537.222	607.176	494.723	583.218	674.447	596.979	442.625	215.797	460.416	451.244	BLOC1S5
ENSG00000196083	IL1RAP	267.556	284.583	357.824	219.146	268.791	196.884	226.514	285.083	232.9	393.767	299.113	308.697	358.104	364.604	288.407	199.197	359.297	342.731	IL1RAP
ENSG00000079482	OPHN1	644.484	591.753	585.309	1086.52	1064.41	1052.1	1048.68	1105.92	1044.42	694.05	650.451	607.473	630.597	750.599	667.943	616.143	787.441	675.792	OPHN1
ENSG00000275111	ZNF2	159.991	152.681	165.959	205.834	166.651	133.307	142.62	148.44	125.248	126.534	169.022	234.831	131.548	105.006	119.168	153.303	129.089	217.027	ZNF2
ENSG00000079102	RUNX1T1	327.213	287.294	319.775	310.287	474.609	182.528	475.399	312.608	266.023	277.62	201.308	356.105	282.934	280.016	198.28	212.867	277.541	305.127	RUNX1T1
ENSG00000181513	ACBD4	168.126	196.046	221.009	219.146	195.066	232.774	140.756	171.05	166.653	180.359	168.073	148.836	133.637	156.537	156.221	169.903	133.392	146.117	ACBD4
ENSG00000140527	WDR93	21.6937	20.7791	25.0962	11.2645	16.1275	9.22892	8.3894	5.89827	13.4564	28.3286	15.193	16.5374	14.6165	6.80595	17.024	2.92937	7.53017	10.7439	WDR93
ENSG00000253276	CCDC71L	420.316	371.314	428.255	345.104	373.236	433.759	366.337	323.422	459.588	458.923	323.801	331.85	316.343	401.551	394.557	312.466	260.329	396.45	CCDC71L
ENSG00000142864	SERBP1	17656	17898.9	17969.7	16969.5	15265	16235.7	16117.9	13704.6	14952.1	17174.7	17809.1	18798.6	19099.6	18718.3	19938.2	14640	16237.2	19255.2	SERBP1
ENSG00000171943	SRGAP2C	1114.51	1160.02	1313.91	1026.1	920.035	989.546	1145.62	1216.03	1074.44	1023.61	1014.13	1044.06	1051.34	1107.43	998.41	1414.88	1076.81	1096.95	SRGAP2C
ENSG00000267060	PTGES3L	43.3874	42.4616	36.43	31.7455	34.5589	25.6359	29.829	34.4065	17.5969	43.4371	48.4278	38.5872	16.7046	44.7248	30.0424	51.7521	53.7869	19.339	PTGES3L
ENSG00000147180	ZNF711	759.28	752.565	756.126	1309.76	1483.73	1465.35	1613.56	1681.01	1736.91	698.771	735.912	770.641	1782.17	1840.52	1724.43	990.125	1999.8	1898.45	ZNF711
ENSG00000172728	FUT10	232.303	196.046	276.868	184.329	217.337	229.698	247.021	236.914	181.144	196.411	256.382	222.703	399.866	242.097	212.3	293.913	247.42	329.838	FUT10
ENSG00000182095	TNRC18	4376.71	4041.99	5088.87	6246.69	4469.62	4730.34	4242.24	3821.09	3775.04	4045.32	4528.47	4486.04	3169.69	3113.24	3379.77	3760.33	1969.68	2650.52	TNRC18
ENSG00000187514	PTMA	31973.8	33164.4	32544.2	25285.8	23063.1	24741.7	24177.3	22493	25165.6	32608.1	32146.5	33704.3	28490.7	27942.3	29555.7	22751.4	24898	27221.8	PTMA
ENSG00000141441	GAREM1	382.352	176.171	323.823	281.613	248.824	299.427	252.614	248.71	247.391	322.946	157.628	169.784	492.785	207.095	462.653	278.29	289.374	239.589	GAREM1
ENSG00000007402	CACNA2D2	87.6787	78.5992	73.6696	299.022	303.35	271.741	267.529	205.456	231.864	74.5986	95.906	91.5068	130.504	219.735	206.291	212.867	145.225	181.572	CACNA2D2
ENSG00000197497	ZNF665	68.6967	73.1786	65.5741	111.621	82.1734	67.6788	91.3513	73.7283	70.3874	68.9329	84.5112	59.5345	63.6862	80.6991	87.123	45.8934	54.8627	81.6537	ZNF665
ENSG00000164659	ELAPOR2	910.232	741.724	774.746	805.926	732.649	1049.02	989.017	1091.18	950.23	742.209	812.827	893.018	610.761	577.533	627.887	344.689	767.002	810.091	ELAPOR2
ENSG00000197417	SHPK	348.003	383.962	396.683	428.052	446.962	412.225	415.741	399.116	405.763	380.547	336.146	309.8	346.62	285.85	356.503	474.557	299.055	305.127	SHPK
ENSG00000131148	EMC8	582.114	579.105	583.69	691.233	673.515	669.61	691.66	573.115	744.243	767.704	664.695	596.448	578.396	686.429	593.838	641.531	543.248	753.148	EMC8
ENSG00000181751	MACIR	444.721	542.064	561.832	554.01	526.831	536.303	535.057	579.996	476.15	535.41	450.093	467.456	783.026	755.46	907.281	439.405	721.821	806.868	MACIR
ENSG00000169371	SNUPN	624.598	614.339	595.834	528.409	552.942	529.125	536.922	494.471	487.536	539.187	661.846	739.771	505.313	491.001	573.81	457.957	488.385	521.08	SNUPN
ENSG00000144401	METTL21A	615.559	717.331	635.502	836.647	718.825	720.881	690.727	643.894	757.7	576.014	687.484	606.37	747.529	906.164	843.191	652.272	689.548	897.117	METTL21A
ENSG00000148331	ASB6	1953.34	1955.95	1669.31	1386.56	1319.38	1466.37	1473.74	1307.45	1410.85	1769.59	1900.08	1756.27	1031.51	1167.71	1117.58	1590.65	960.635	1066.87	ASB6
ENSG00000105662	CRTC1	1185.02	1286.5	1174.67	847.912	993.76	823.425	709.37	842.469	861.211	1152.03	1126.18	1163.13	760.058	857.55	788.113	1187.37	798.198	987.365	CRTC1
ENSG00000167106	FAM102A	390.487	440.878	437.97	408.595	668.139	357.877	378.455	837.554	494.782	412.653	327.6	404.614	290.242	213.901	245.346	521.427	451.81	535.047	FAM102A
ENSG00000198824	CHAMP1	1184.11	1132.01	951.229	1076.27	1334.74	1305.38	1361.88	1449.99	1171.74	1072.71	1209.74	1072.72	1133.82	1029.64	1023.45	1010.63	1423.2	1075.47	CHAMP1
ENSG00000115524	SF3B1	7742.85	6945.64	7005.09	6960.46	7200.54	6777.11	7898.16	9652.51	7973.44	7428.7	6316.5	7629.24	7227.86	7311.53	5807.2	6697.51	8520.93	7200.57	SF3B1
ENSG00000163191	S100A11	1021.41	936.867	998.993	944.172	1082.08	946.477	971.306	1027.28	1126.2	941.453	922.976	959.167	706.812	793.379	814.15	845.61	834.773	863.81	S100A11
ENSG00000250312	ZNF718	261.228	225.86	271.201	264.204	258.04	259.435	275.918	238.88	273.269	222.851	289.617	217.191	261.009	231.402	195.276	66.3989	246.344	183.721	ZNF718
ENSG00000187922	LCN10	8.13514	4.5172	3.23823	34.8176	0	1.02544	1.86431	6.88131	1.03511	21.7186	14.2435	9.92242	9.39632	0	0	0	1.07574	1.07439	LCN10
ENSG00000100749	VRK1	490.82	542.967	500.306	703.521	643.563	767.026	914.445	865.079	899.51	389.046	406.413	485.096	997.054	964.5	1041.47	481.392	1146.74	1125.96	VRK1
ENSG00000131459	GFPT2	277.499	224.956	252.582	464.918	427.762	402.996	488.45	552.471	547.573	240.793	327.6	288.853	557.515	568.783	586.829	587.826	623.928	581.246	GFPT2
ENSG00000148484	RSU1	372.409	332.466	333.537	429.076	427.762	432.734	511.753	361.76	374.709	408.876	412.111	345.08	511.577	482.25	428.605	330.042	507.749	390.004	RSU1
ENSG00000184735	DDX53	0	0.903439	0	3.07214	6.91178	0	1.86431	2.94913	0	0	1.89913	0	2.08807	7.77823	3.00424	0	1.07574	0	DDX53
ENSG00000164306	PRIMPOL	188.012	225.86	214.532	292.878	374.772	188.68	272.189	196.609	270.163	234.183	285.819	269.008	253.701	170.149	145.205	65.4225	135.543	120.332	PRIMPOL
ENSG00000168172	HOOK3	1518.56	1779.78	2229.52	1370.18	1487.57	1529.95	1268.66	1091.18	1436.73	1538.24	1677.88	2480.6	1752.94	2900.31	1485.1	1116.09	2517.23	2412.01	HOOK3
ENSG00000278259	MYO19	810.802	1149.17	823.319	476.182	476.913	356.852	336.508	643.894	747.349	703.493	639.056	1105.8	1044.04	1021.86	1321.87	1828.9	733.654	384.632	MYO19
ENSG00000179046	TRIML2	19.8859	19.8757	20.2389	6.14429	3.0719	4.10174	14.9145	9.83044	9.31598	32.1057	16.1426	19.8448	3.13211	12.6396	11.0156	4.88228	25.8177	12.8927	TRIML2
ENSG00000000419	DPM1	685.16	674.869	573.166	1057.84	1056.73	1046.97	1224.85	1098.06	1339.43	621.34	707.425	635.035	975.129	974.223	973.374	448.193	1091.87	1065.8	DPM1
ENSG00000186952	TMEM232	23.5015	18.9722	16.1911	13.3126	10.7517	9.22892	24.236	6.88131	2.07022	19.83	14.2435	4.40996	8.35228	4.86139	13.0184	22.4585	4.30295	6.44635	TMEM232
ENSG00000183682	BMP8A	60.5616	62.3373	58.2881	146.439	113.66	95.3655	100.673	82.5757	73.4927	51.9357	50.3269	87.0968	51.1577	67.0872	47.0665	64.446	44.1053	40.8269	BMP8A
ENSG00000137393	RNF144B	62.3694	81.3095	80.9556	94.2124	62.206	63.577	68.0474	87.4909	52.7906	54.7686	78.8138	108.044	38.6293	41.808	195.276	25.3878	31.1964	29.0086	RNF144B
ENSG00000147677	EIF3H	3813.57	3857.69	3953.06	3975.36	4388.98	3785.91	4089.37	4223.16	4211.86	3901.79	3859.98	4551.08	5180.5	4784.58	4940.98	5354.88	5476.59	5161.37	EIF3H
ENSG00000196711	ALKAL1	0	1.80688	0	6.14429	0	6.15262	18.6431	0.983044	2.07022	0	0	0	2.08807	1.94456	8.01131	0.976455	8.60591	2.14878	ALKAL1
ENSG00000074410	CA12	158.183	181.591	141.672	163.848	138.236	122.027	159.399	140.575	134.564	163.361	166.174	147.734	251.613	323.769	278.393	280.243	279.692	299.755	CA12
ENSG00000237495	LY6G5C	14.4625	16.2619	10.5242	1.02405	7.67975	1.02544	11.1859	0	8.28087	2.83286	3.79826	7.71744	12.5284	5.83367	0	2.92937	17.2118	12.8927	LY6G5C
ENSG00000119471	HSDL2	1550.2	1615.35	1585.92	1425.48	1686.47	1535.08	1671.36	1608.26	1714.14	1683.66	1546.84	1519.23	1576.49	1416.61	1381.95	981.337	1632.97	1446.13	HSDL2
ENSG00000284598	SPEM1	1.80781	1.80688	0	0	0	0	0.932156	0	0	0	1.89913	0	0	0	1.00141	0	1.07574	3.22317	SPEM1
ENSG00000087111	PIGS	1726.46	1853.86	1778.6	1653.84	1625.8	1595.58	1667.63	1780.29	1604.42	2246.46	1874.44	1966.84	1739.36	1911.5	1832.59	3179.34	1790.03	2030.6	PIGS
ENSG00000135916	ITM2C	3162.76	3643.57	3169.41	3999.93	4273.02	4319.14	3310.08	4174.99	3977.92	3103.87	3073.74	3298.65	3080.95	3155.04	2907.1	4810.02	3304.67	2578.54	ITM2C
ENSG00000109943	CRTAM	0	0	0	0	2.30393	1.02544	0	4.91522	0	0	0.949564	0	2.08807	5.83367	1.00141	0	1.07574	1.07439	CRTAM
ENSG00000154133	ROBO4	0	0	4.85734	0	0	1.02544	0	0	0	0.944286	0.949564	0	0	0	0	0.976455	0	1.07439	ROBO4
ENSG00000227315	NEU1	3.61562	4.5172	10.5242	47.1062	0	15.3815	3.72862	11.7965	0	0	13.2939	24.2548	0	17.501	10.0141	0	0	31.1573	NEU1
ENSG00000198265	HELZ	2560.76	2396.82	3007.5	1944.67	1822.41	1740.16	2514.02	1888.43	1949.11	2906.51	2791.72	2406.74	2925.39	3423.39	2587.65	2330.8	3356.3	3650.78	HELZ
ENSG00000076201	PTPN23	2167.56	2128.5	2142.09	1598.54	1448.4	1581.22	1409.42	1350.7	1464.68	2294.61	1936.16	2118.99	1538.91	1903.72	1769.5	2333.73	1517.87	1716.88	PTPN23
ENSG00000177646	ACAD9	942.772	1066.96	1000.61	1065.01	930.018	1042.87	862.244	963.383	769.086	898.016	950.513	1014.29	895.782	823.52	1009.43	1084.84	984.301	810.091	ACAD9
ENSG00000227507	LTB	0	0.903439	7.28601	7.16834	11.5196	14.3561	5.59293	0.983044	12.4213	0	0	0	0	0	0	0	0	0	LTB
ENSG00000141030	COPS3	1673.13	1970.4	1981.79	1404.99	1715.66	1533.03	1619.15	1711.48	1619.95	2038.71	1824.11	1776.11	2425.29	2148.74	2363.34	2301.5	2426.87	2345.4	COPS3
ENSG00000100522	GNPNAT1	1539.35	1311.79	1444.25	1503.3	1443.03	1441.76	1684.41	1723.28	1651	1393.77	1363.57	1295.43	2271.82	2261.52	2031.87	839.751	2222.48	2465.73	GNPNAT1
ENSG00000188493	C19orf54	1177.79	1133.82	1126.9	1227.83	1313.24	1253.08	1292.9	1353.65	1489.52	1127.48	1134.73	1111.31	1153.66	1173.54	1047.48	1713.68	1464.08	1235.55	C19orf54
ENSG00000163491	NEK10	24.4054	35.2341	9.71468	24.5772	26.1112	37.9411	20.5074	14.7457	19.6671	37.7714	11.3948	11.0249	10.4404	22.3624	9.01273	19.5291	34.4236	44.05	NEK10
ENSG00000163257	DCAF16	3560.48	3443.91	3483.52	3533.99	3624.08	3695.67	3626.09	3803.4	3743.99	3636.44	3463.06	3414.41	3737.65	3802.58	4115.81	2908.86	4236.26	3909.71	DCAF16
ENSG00000143032	BARHL2	49.7147	62.3373	54.2403	75.7796	61.438	86.1366	96.9442	88.474	90.0545	66.1	42.7304	62.842	85.6109	99.1724	83.1174	111.316	54.8627	87.0257	BARHL2
ENSG00000114948	ADAM23	413.988	474.306	302.774	618.525	668.139	626.541	494.043	723.521	431.64	594.9	364.633	334.055	532.458	509.474	1064.5	718.671	680.943	530.749	ADAM23
ENSG00000188070	ZFTA	1259.14	1467.19	1389.2	1608.78	1036.77	1336.14	1348.83	955.519	1280.43	1237.01	1301.85	1458.6	984.525	1250.35	1378.95	1047.74	616.398	911.084	ZFTA
ENSG00000010030	ETV7	17.1742	24.3929	17.8102	17.4088	25.3432	15.3815	7.45725	13.7626	7.24576	17.9414	29.4365	14.3324	6.26421	11.6673	2.00283	0	15.0603	11.8183	ETV7
ENSG00000136111	TBC1D4	1177.79	969.39	1003.04	1325.12	1329.37	1197.71	1256.55	1379.21	1168.64	1254.01	1037.87	1051.78	2094.33	1699.54	1904.69	1797.65	1585.64	1767.37	TBC1D4
ENSG00000115486	GGCX	855.998	1085.93	969.039	676.896	661.995	896.231	647.848	614.403	631.416	990.556	886.893	912.863	709.944	691.29	711.004	1270.37	767.002	856.29	GGCX
ENSG00000280627	SURF1	518.841	575.491	548.07	517.144	441.586	461.446	387.777	401.082	415.079	596.789	606.771	581.013	323.651	307.24	351.496	414.017	335.63	294.383	SURF1
ENSG00000213024	NUP62	3990.74	4077.22	4033.21	4076.74	3807.62	3732.59	3369.74	3277.47	3166.4	4187.91	4180.93	3972.28	3605.05	3953.28	3585.06	5389.06	3270.25	3692.68	NUP62
ENSG00000117602	RCAN3	1226.6	1309.99	1350.34	1436.74	1471.44	1380.24	1480.26	1678.06	1469.85	1173.75	1211.64	1210.54	1217.35	1242.57	1178.66	983.29	1599.62	1246.29	RCAN3
ENSG00000154920	EME1	588.442	511.347	490.591	517.144	585.197	540.405	384.98	378.472	573.45	484.419	584.931	611.883	538.722	553.226	536.758	677.66	645.443	627.444	EME1
ENSG00000147852	VLDLR	16.2703	13.5516	16.1911	20.481	28.4151	19.4833	11.1859	11.7965	17.5969	16.0529	12.3443	26.4598	0	17.501	18.0255	10.741	35.4994	16.1159	VLDLR
ENSG00000163472	TMEM79	98.5256	124.675	114.957	96.2605	81.4054	78.9586	67.1152	78.6435	75.563	66.1	121.544	72.7644	76.2146	103.062	84.1188	196.267	68.8473	91.3232	TMEM79
ENSG00000162086	ZNF75A	554.997	629.697	580.452	741.411	715.753	710.627	743.86	523.963	618.995	601.51	569.738	607.473	538.722	508.502	629.889	458.934	620.701	680.09	ZNF75A
ENSG00000172878	METAP1D	192.532	330.659	238.819	266.253	225.785	234.825	259.139	217.253	208.057	243.626	294.365	218.293	302.77	214.874	175.247	474.557	238.814	214.878	METAP1D
ENSG00000065833	ME1	648.1	615.242	603.929	573.467	614.38	594.753	659.966	647.826	684.207	572.237	624.813	604.165	932.324	887.69	828.169	497.016	1000.44	853.067	ME1
ENSG00000141294	LRRC46	79.5436	53.3029	53.4307	101.381	74.4936	57.4244	59.658	96.3383	79.7034	43.4371	27.5374	34.1772	27.1449	41.808	25.0353	82.0222	32.2722	63.3891	LRRC46
ENSG00000112902	SEMA5A	0	4.5172	1.61911	0	0	0	6.52509	0	0	0	0	0	0	0	0	0	0	0	SEMA5A
ENSG00000164761	TNFRSF11B	8.13514	14.455	8.09556	3.07214	3.0719	3.07631	4.66078	3.93218	19.6671	13.22	33.2347	7.71744	3.13211	6.80595	1.00141	3.90582	8.60591	3.22317	TNFRSF11B
ENSG00000104064	GABPB1	480.877	602.594	590.167	485.399	486.896	591.677	496.839	618.335	728.717	582.624	558.344	554.553	422.834	652.399	539.762	388.629	519.582	536.121	GABPB1
ENSG00000174156	GSTA3	0.903904	2.71032	0.809556	0	0	0	2.79647	0	0	0	0.949564	0	0	0	0	0	1.07574	0	GSTA3
ENSG00000276438	PPP2R3B	16.2703	44.2685	56.669	15.3607	8.44773	37.9411	30.7611	3.93218	26.9128	19.83	11.3948	7.71744	43.8495	35.002	6.00848	15.6233	17.2118	5.37196	PPP2R3B
ENSG00000130413	STK33	322.694	273.742	357.824	270.349	367.86	427.607	374.727	413.862	333.305	325.779	262.08	324.132	291.286	349.048	408.577	220.679	387.266	419.013	STK33
ENSG00000145996	CDKAL1	431.162	414.679	530.259	475.158	340.213	356.852	337.44	377.489	371.604	507.081	504.218	463.046	344.532	388.911	354.501	307.583	405.553	424.384	CDKAL1
ENSG00000169957	ZNF768	2029.27	2074.3	2148.56	2511.99	2431.41	2547.18	2053.54	2143.04	2214.1	1946.17	1942.81	1954.72	2043.18	1921.22	2041.88	2881.52	1673.85	2186.39	ZNF768
ENSG00000224979	LSM2	498.955	624.277	506.782	557.082	348.661	573.219	274.986	567.216	502.028	778.091	692.232	564.475	635.818	641.704	189.267	529.239	218.375	439.426	LSM2
ENSG00000152672	CLEC4F	8.13514	12.6481	8.90512	11.2645	17.6634	19.4833	17.711	16.7118	16.5617	5.66571	7.59651	7.71744	7.30825	8.75051	21.0297	2.92937	8.60591	8.59513	CLEC4F
ENSG00000142609	CFAP74	14.4625	18.9722	17.8102	18.4329	22.2713	13.3307	13.0502	11.7965	19.6671	15.1086	11.3948	9.92242	13.5725	17.501	6.00848	6.83519	11.8331	10.7439	CFAP74
ENSG00000183206	POTEC	44.2913	37.9444	30.7631	47.1062	36.8628	42.0429	35.4219	31.4574	23.8075	43.4371	35.1339	47.4071	45.9376	28.1961	36.0509	29.2937	32.2722	33.3061	POTEC
ENSG00000188993	LRRC66	24.4054	21.6825	16.1911	12.2886	29.1831	16.407	19.5753	14.7457	12.4213	28.3286	15.193	23.1523	10.4404	1.94456	4.00566	28.3172	11.8331	4.29756	LRRC66
ENSG00000106771	TMEM245	3724.09	3779.09	3666.48	3289.24	3062.69	3262.94	3672.69	3350.21	3124.99	3510.85	3948.29	3585.3	2524.48	2362.64	2317.27	1857.22	2397.82	2536.64	TMEM245
ENSG00000140332	TLE3	3395.07	2793.43	3110.32	3331.23	3954.31	3205.51	4083.77	4624.24	5018.21	2768.65	2600.86	3117.84	3252.17	3488.54	4035.7	3723.22	3488.62	3111.44	TLE3
ENSG00000186814	ZSCAN30	307.328	294.521	229.914	465.942	342.517	361.979	426.927	311.625	334.34	288.951	330.448	287.75	253.701	342.242	196.277	318.324	358.221	269.672	ZSCAN30
ENSG00000072182	ASIC4	11.7508	8.13095	6.47645	3.07214	4.60785	1.02544	13.0502	2.94913	4.14044	8.49857	7.59651	22.0498	13.5725	7.77823	13.0184	1.95291	7.53017	7.52074	ASIC4
ENSG00000133884	DPF2	2769.56	2588.35	2762.21	2513.01	2402.23	2440.54	2011.59	2232.49	2341.42	2637.39	2603.7	2736.38	2050.49	1752.05	1925.72	2411.84	1861.03	2091.84	DPF2
ENSG00000205426	KRT81	1.80781	2.71032	0	5.12024	1.53595	0	0.932156	5.89827	0	0.944286	4.74782	0	2.08807	0.972278	3.00424	1.95291	5.37869	0	KRT81
ENSG00000180900	SCRIB	1365.8	1406.65	1300.96	1380.42	710.377	1073.63	628.273	501.353	395.412	1491.97	1399.66	1309.76	1405.27	1192.01	1215.72	1585.76	803.577	1290.34	SCRIB
ENSG00000166024	R3HCC1L	667.985	557.422	720.505	458.774	529.135	517.845	469.806	460.065	521.695	615.674	626.712	714.414	557.515	417.107	401.567	442.334	507.749	560.832	R3HCC1L
ENSG00000150051	MKX	225.072	216.825	216.961	349.2	326.39	279.944	343.033	295.896	384.025	284.23	258.281	254.675	605.54	580.45	639.904	481.392	493.764	590.915	MKX
ENSG00000144134	RABL2A	254.901	170.75	196.722	183.305	165.115	136.383	145.416	197.592	182.179	184.136	169.022	171.989	250.568	142.925	164.232	216.773	134.467	174.051	RABL2A
ENSG00000133597	ADCK2	713.181	748.048	701.885	822.311	743.4	821.374	682.338	775.622	764.946	745.041	641.905	753.001	946.94	916.859	1014.43	1337.74	757.32	848.769	ADCK2
ENSG00000196576	PLXNB2	6415.91	6365.63	5742.18	6418.73	6959.39	6556.64	5339.39	6127.31	5643.41	5966	5762.9	6435.24	4034.15	4284.83	4502.36	7014.85	4421.29	4248.14	PLXNB2
ENSG00000042429	MED17	1423.65	1236.81	1247.53	1093.68	1302.49	1305.38	1332.05	1259.28	1228.67	1353.16	1369.27	1365.99	1265.37	1041.31	980.384	570.25	1012.27	1012.08	MED17
ENSG00000169071	ROR2	49.7147	44.2685	50.1925	469.014	360.948	500.413	716.828	618.335	445.097	55.7129	47.4782	81.5843	228.644	271.266	266.376	612.237	202.239	210.581	ROR2
ENSG00000163900	TMEM41A	759.28	788.702	698.647	896.042	855.525	1096.19	918.173	1050.87	888.123	718.601	653.3	833.483	940.676	882.829	979.383	840.728	806.804	793.975	TMEM41A
ENSG00000068305	MEF2A	2172.08	2567.57	2285.38	1820.76	1964.48	2352.35	2314.54	2804.63	1844.56	2629.84	2575.22	2744.1	2105.82	2134.15	1986.81	1211.78	2646.32	1838.28	MEF2A
ENSG00000185973	TMLHE	361.562	400.224	357.824	404.499	407.795	301.478	485.653	504.302	336.41	326.723	318.104	216.088	536.634	474.472	493.697	408.158	543.248	570.502	TMLHE
ENSG00000187079	TEAD1	4163.38	3932.67	3957.92	3442.85	3695.5	3350.1	3558.04	3484.89	3098.08	3471.19	3947.34	4204.9	2458.7	2491.95	2219.13	2559.29	2822.74	2664.49	TEAD1
ENSG00000173093	CCDC63	2.71171	0	1.61911	2.0481	0	0	0	0	0	0	1.89913	1.10249	0	0.972278	0	0.976455	0	1.07439	CCDC63
ENSG00000171815	PCDHB1	13.5586	6.32407	9.71468	21.505	13.0556	9.22892	12.118	16.7118	15.5266	8.49857	22.7895	4.40996	8.35228	34.0297	6.00848	7.81164	18.2876	21.4878	PCDHB1
ENSG00000168542	COL3A1	291.057	280.066	263.106	26.6253	19.9674	26.6613	15.8466	38.3387	22.7724	262.511	284.869	305.39	75.1705	54.4476	51.0721	71.2812	47.3325	71.9842	COL3A1
ENSG00000134760	DSG1	16.2703	11.7447	4.04778	10.2405	26.1112	13.3307	9.32156	13.7626	10.3511	12.2757	15.193	2.20498	8.35228	2.91684	1.00141	1.95291	3.22722	2.14878	DSG1
ENSG00000134996	OSTF1	178.973	180.688	182.96	217.098	187.386	209.189	230.242	239.863	239.11	214.353	161.426	196.243	185.838	149.731	192.271	134.751	178.573	142.894	OSTF1
ENSG00000168439	STIP1	6751.26	6914.02	7169.43	6383.92	6841.13	6753.52	6326.54	6469.41	6254.13	6756.36	6932.77	7027.28	7027.4	6658.16	6707.47	7028.52	6273.71	6977.1	STIP1
ENSG00000166046	TCP11L2	405.853	395.706	454.971	262.156	238.84	321.987	334.644	276.235	309.498	374.881	364.633	379.257	252.657	232.375	245.346	227.514	295.828	285.788	TCP11L2
ENSG00000165621	OXGR1	7.23124	0.903439	11.3338	0	0.767975	7.17805	8.3894	0.983044	0	0.944286	4.74782	0	1.04404	9.72278	0	0	20.439	4.29756	OXGR1
ENSG00000099624	ATP5F1D	2043.73	1877.35	2022.27	1648.72	1600.46	1567.89	1566.95	1558.13	1545.42	1985.83	1748.15	1767.29	1568.14	1666.49	1877.65	2806.33	1750.23	1796.38	ATP5F1D
ENSG00000168685	IL7R	2.71171	3.61376	3.23823	0	23.8072	4.10174	7.45725	3.93218	1.03511	2.83286	0.949564	5.51246	2.08807	0.972278	0	0	4.30295	0	IL7R
ENSG00000154124	OTULIN	1565.56	1475.32	1119.62	869.417	729.577	807.018	825.89	753.012	764.946	1383.38	1169.86	1498.29	1282.08	1377.72	1276.8	1101.44	968.165	1036.79	OTULIN
ENSG00000130487	KLHDC7B	4.51952	9.03439	17.8102	7.16834	13.0556	13.3307	9.32156	9.83044	14.4915	14.1643	8.54607	16.5374	21.9247	33.0575	41.058	44.9169	20.439	36.5293	KLHDC7B
ENSG00000163884	KLF15	113.892	129.192	110.1	159.752	137.468	128.179	116.519	125.83	120.073	126.534	134.838	124.581	381.073	381.133	388.549	478.463	457.189	378.186	KLF15
ENSG00000120063	GNA13	1668.61	1721.05	1676.59	1718.35	2002.88	1805.79	2063.79	2229.54	2121.97	1932.01	1730.11	1952.51	2409.63	2142.9	2091.95	1484.21	2384.91	2289.53	GNA13
ENSG00000129925	PGAP6	1505.9	1460.86	1366.53	1728.59	1943.75	1964.74	1703.05	1991.65	1848.7	1429.65	1517.4	1350.55	1524.29	1657.73	1422.01	2360.09	1781.42	1497.7	PGAP6
ENSG00000008311	AASS	619.175	762.503	791.746	441.365	436.978	518.871	620.816	191.694	366.429	659.111	715.971	714.414	1064.92	994.641	730.031	409.135	1109.09	813.314	AASS
ENSG00000215421	ZNF407	370.601	341.5	373.206	392.21	439.282	413.251	341.169	431.556	359.183	360.717	415.909	363.822	434.319	346.131	336.475	313.442	473.325	333.061	ZNF407
ENSG00000160808	MYL3	0.903904	0	2.42867	9.21643	0	9.22892	8.3894	7.86435	10.3511	0	0	0	3.13211	1.94456	0	0	0	0	MYL3
ENSG00000075891	PAX2	26.2132	39.7513	48.5734	39.9379	47.6145	50.2464	30.7611	63.8979	37.2639	38.7157	33.2347	59.5345	70.9944	18.4733	36.0509	17.5762	21.5148	27.9342	PAX2
ENSG00000166796	LDHC	144.625	159.909	131.958	117.766	122.876	160.993	159.399	133.694	134.564	178.47	177.568	133.401	129.46	162.371	178.252	80.0693	149.528	121.406	LDHC
ENSG00000135605	TEC	52.4265	60.5304	31.5727	43.01	39.1667	33.8394	42.8792	38.3387	52.7906	85.93	39.8817	197.346	60.554	62.2258	54.0764	61.5167	63.4686	91.3232	TEC
ENSG00000110619	CARS1	550.478	590.849	661.408	880.681	827.878	974.164	922.834	867.045	995.775	667.61	763.449	693.467	800.775	642.676	621.878	961.808	707.836	788.603	CARS1
ENSG00000153234	NR4A2	106.661	120.157	106.052	144.391	173.562	166.121	4571.29	3952.82	3917.89	93.4843	142.435	117.967	3036.05	2679.6	2743.87	246.067	223.754	308.35	NR4A2
ENSG00000169504	CLIC4	6551.5	6792.96	7008.33	4961.51	5130.84	5050.27	5855.8	5634.81	5644.45	6441.92	7008.73	6526.75	5393.49	5268.78	5055.14	2796.57	5932.7	5367.66	CLIC4
ENSG00000142453	CARM1	3321.85	3210.82	3291.66	2872.46	3067.29	3005.55	2322.93	2796.76	2718.2	3167.13	3250.36	3309.68	3070.51	3065.59	3297.66	4169.46	3188.49	3330.61	CARM1
ENSG00000135517	MIP	0.903904	1.80688	0.809556	9.21643	0	4.10174	1.86431	0.983044	7.24576	1.88857	2.84869	2.20498	5.22018	0.972278	2.00283	1.95291	0	0	MIP
ENSG00000184640	SEPTIN9	4255.58	5349.26	4504.37	5135.6	5758.28	5295.35	4955.34	4851.32	5369.11	3919.73	4878.86	4577.54	5272.38	4623.18	4546.42	7930.77	5346.42	5697.5	SEPTIN9
ENSG00000161681	SHANK1	101.237	126.481	149.768	128.006	119.804	103.569	88.5548	121.897	111.792	112.37	118.695	61.7395	101.271	121.535	108.153	175.762	33.3479	125.704	SHANK1
ENSG00000132801	ZSWIM3	92.1983	105.702	119.814	162.824	156.667	153.815	132.366	111.084	143.88	100.094	130.09	112.454	110.668	97.2278	118.167	163.068	88.2106	140.745	ZSWIM3
ENSG00000003509	NDUFAF7	312.751	327.045	270.392	258.06	215.801	222.52	206.939	253.625	221.513	288.007	191.812	252.47	234.908	279.044	265.375	207.985	302.283	280.416	NDUFAF7
ENSG00000117620	SLC35A3	796.34	700.165	735.077	763.94	756.456	813.171	782.079	768.741	676.961	642.114	771.046	759.616	402.998	501.696	547.773	140.61	548.627	515.708	SLC35A3
ENSG00000284901	RUVBL1	1864.75	1843.92	1736.5	1738.83	1729.48	1761.7	1664.83	1464.74	1792.81	1775.26	1829.81	1846.67	2321.93	2437.5	2414.41	2616.9	2198.81	2422.75	RUVBL1
ENSG00000143320	CRABP2	605.616	601.691	637.93	1594.44	1672.65	1681.71	1337.64	1363.48	1559.91	612.841	538.403	612.985	957.38	1199.79	1386.96	1459.8	1106.94	1073.32	CRABP2
ENSG00000183323	CCDC125	510.706	526.705	519.735	497.687	481.521	455.294	419.47	517.081	490.642	578.847	557.394	385.872	627.465	518.224	460.65	183.574	661.579	668.271	CCDC125
ENSG00000141040	ZNF287	115.7	66.8545	83.3843	156.679	198.906	264.562	231.175	123.864	121.108	135.033	131.989	153.246	151.385	104.034	209.296	124.986	176.421	314.797	ZNF287
ENSG00000186628	FSD2	73.2163	34.3307	68.0027	28.6734	58.3661	28.7122	36.3541	36.3726	39.3341	60.4343	39.8817	65.047	21.9247	34.0297	29.041	32.223	21.5148	26.8598	FSD2
ENSG00000139626	ITGB7	4.51952	4.5172	1.61911	1.02405	0	0	0	16.7118	4.14044	0.944286	1.89913	2.20498	0	7.77823	21.0297	0	1.07574	0	ITGB7
ENSG00000283085	TPBG	220.553	253.866	448.494	494.615	433.138	46.1446	134.23	239.863	90.0545	117.091	263.979	179.706	51.1577	208.068	298.421	104.481	157.058	92.3976	TPBG
ENSG00000147647	DPYS	0	0.903439	0.809556	1.02405	0.767975	0	0	12.7796	1.03511	0.944286	3.79826	1.10249	0	2.91684	5.00707	13.6704	1.07574	1.07439	DPYS
ENSG00000263243	KRT12	0	0	0.809556	0	0	0	0	0	0	3.77714	0.949564	0	0	0	0	0	0	0	KRT12
ENSG00000130764	LRRC47	2056.38	2302.87	2506.39	2443.38	2572.72	2408.75	1895.07	2127.31	2089.89	2656.28	2021.62	1991.1	2650.81	2619.32	2479.5	1653.14	2482.8	2198.2	LRRC47
ENSG00000102239	BRS3	0.903904	0.903439	2.42867	0	2.30393	0	0	0	0	1.88857	0	0	0	0	2.00283	0	0	6.44635	BRS3
ENSG00000152463	OLAH	1.80781	7.22751	6.47645	5.12024	4.60785	8.20349	3.72862	1.96609	2.07022	4.72143	6.64695	1.10249	5.22018	9.72278	19.0269	10.741	8.60591	10.7439	OLAH
ENSG00000161265	U2AF1L4	143.721	128.288	145.72	117.766	82.1734	177.4	97.8763	83.5588	113.862	135.977	126.292	109.147	65.7742	76.81	94.1329	92.7632	58.0899	96.6952	U2AF1L4
ENSG00000106952	TNFSF8	0	0	0	0	1.53595	3.07631	0.932156	0	1.03511	0	0.949564	0	0	0	0	0	2.15148	0	TNFSF8
ENSG00000111786	SRSF9	3208.86	3302.07	3136.22	3134.61	2765.48	3266.01	2904.6	2818.39	2953.17	3292.72	3131.66	3091.38	3012.04	3255.19	3615.1	3010.41	2780.78	3245.74	SRSF9
ENSG00000148339	SLC25A25	544.15	510.443	569.928	494.615	412.403	472.726	659.034	592.776	641.768	565.627	587.78	524.786	675.491	561.005	561.793	423.781	354.994	514.633	SLC25A25
ENSG00000260325	HSPB9	4.51952	4.5172	6.47645	3.07214	4.60785	5.12718	8.3894	3.93218	5.17554	5.66571	0	3.30747	13.5725	4.86139	6.00848	10.741	7.53017	2.14878	HSPB9
ENSG00000008735	MAPK8IP2	1221.17	1341.61	1228.91	1693.78	1420.75	1571.99	1276.12	1218.97	1285.61	1327.67	1276.21	1214.95	1325.92	1371.88	1301.84	1784.96	1047.77	1175.38	MAPK8IP2
ENSG00000205808	PLPP6	471.838	502.312	483.305	650.271	705.001	664.482	478.196	502.336	559.994	505.193	452.942	510.453	373.765	283.905	375.53	339.806	337.782	338.433	PLPP6
ENSG00000260914		482.685	544.774	525.402	479.255	442.354	338.394	411.081	263.456	430.605	469.31	507.067	542.426	419.702	460.86	495.7	622.978	283.995	511.41
ENSG00000158445	KCNB1	35.2523	57.8201	58.2881	100.357	79.8695	66.6533	80.1654	78.6435	67.2821	42.4929	62.6712	663.7	66.8183	63.1981	56.0792	123.033	50.5597	47.2732	KCNB1
ENSG00000154545	MAGED4	239.535	93.9577	30.7631	51.2024	7.67975	101.518	233.039	6.88131	16.5617	41.5486	517.512	153.246	8.35228	125.424	350.495	19.5291	13.9846	167.605	MAGED4
ENSG00000100991	TRPC4AP	2074.46	2070.68	2060.32	2500.73	2713.26	2582.05	2512.16	2640.46	2722.34	2114.26	1989.34	2080.4	2567.28	2464.73	2436.44	2832.7	2546.27	2425.98	TRPC4AP
ENSG00000214140	PRCD	16.2703	12.6481	3.23823	17.4088	0	6.15262	3.72862	2.94913	3.10533	4.72143	22.7895	4.40996	3.13211	24.307	4.00566	3.90582	5.37869	10.7439	PRCD
ENSG00000118004	COLEC11	32.5406	43.3651	39.6683	57.3467	41.4707	50.2464	40.0827	41.2879	48.6501	35.8829	38.9321	37.4847	50.1137	49.5862	32.0452	56.6344	18.2876	35.4549	COLEC11
ENSG00000160336	ZNF761	421.219	442.685	448.494	345.104	481.521	343.521	349.558	410.912	397.482	376.77	462.438	415.639	295.462	337.381	437.618	239.231	384.039	423.31	ZNF761
ENSG00000277221	LRRC37A2	478.165	421.003	457.399	362.513	345.589	286.097	329.983	383.387	285.69	431.539	481.429	455.329	366.456	325.713	409.578	298.795	357.145	387.855	LRRC37A2
ENSG00000171189	GRIK1	6.32733	8.13095	2.42867	2.0481	1.53595	2.05087	0	2.94913	1.03511	1.88857	10.4452	0	0	1.94456	5.00707	0	1.07574	0	GRIK1
ENSG00000109917	ZPR1	793.628	848.329	979.563	742.435	850.149	817.272	744.792	782.503	890.194	1024.55	1019.83	993.344	823.744	721.431	875.236	1302.59	918.681	861.662	ZPR1
ENSG00000121005	CRISPLD1	410.373	424.616	338.395	470.038	491.504	503.489	511.753	521.013	381.955	295.561	406.413	617.395	522.018	568.783	493.697	714.765	554.005	582.32	CRISPLD1
ENSG00000116489	CAPZA1	3304.67	3352.66	3609.81	3400.86	3898.24	3720.28	3962.59	4210.38	4022.43	3249.29	3418.43	3547.82	3083.04	3136.57	3022.27	1433.44	3439.14	2997.55	CAPZA1
ENSG00000186480	INSIG1	2778.6	2662.44	2642.39	3590.31	3348.37	3391.12	6182.06	6206.94	5882.52	2677.05	2688.22	2440.92	4990.49	4631.93	4769.73	2652.05	3641.38	3290.86	INSIG1
ENSG00000169398	PTK2	1385.69	2237.82	1685.5	1386.56	1585.87	1514.57	1882.95	1829.45	1689.3	1602.45	1745.3	1827.93	2454.53	2307.22	2100.97	1989.04	2766.8	2346.47	PTK2
ENSG00000119812	FAM98A	727.643	678.483	794.984	759.844	711.913	821.374	704.71	792.334	743.208	773.37	928.673	733.157	964.689	1051.03	999.411	1300.64	992.907	922.902	FAM98A
ENSG00000263324	HCN3	120.219	63.2407	105.242	97.2846	60.6701	38.9666	52.2007	27.5252	107.651	71.7657	72.1669	97.0192	40.7174	73.8932	56.0792	82.9987	21.5148	40.8269	HCN3
ENSG00000106443	PHF14	1326.93	1411.17	1509.01	1510.47	1694.15	1545.33	1654.58	1757.68	1672.74	1459.87	1419.6	1415.6	1445.99	1437.03	1314.86	1492.02	1553.37	1359.1	PHF14
ENSG00000174450	GOLGA6L2	0	0	0	0	0	0	0	0.983044	0	2.83286	2.84869	0	2.08807	0	1.00141	0	0	2.14878	GOLGA6L2
ENSG00000168916	ZNF608	928.31	1021.79	1132.57	808.998	814.822	771.128	739.199	730.402	815.666	1014.16	1002.74	1020.91	570.043	589.201	702.993	373.006	789.592	671.494	ZNF608
ENSG00000235162	C12orf75	741.202	755.275	740.744	847.912	843.237	741.39	967.578	780.537	929.528	735.599	756.802	811.433	737.089	808.936	947.338	356.406	704.609	863.81	C12orf75
ENSG00000132744	ACY3	1.80781	0	2.42867	4.09619	1.53595	2.05087	0.932156	0.983044	0	0	4.74782	0	0	0	0	0	0	0	ACY3
ENSG00000040608	RTN4R	210.61	186.108	251.772	172.04	198.906	194.833	153.806	228.066	222.548	215.297	184.215	199.551	154.517	172.093	154.218	241.184	192.557	168.679	RTN4R
ENSG00000141622	RNF165	42.4835	84.0199	47.7638	60.4188	47.6145	114.849	64.3187	289.015	151.126	47.2143	103.502	61.7395	149.297	88.4773	82.1159	201.15	182.876	97.7696	RNF165
ENSG00000204767	INSYN2B	4.51952	2.71032	4.04778	13.3126	13.0556	16.407	11.1859	9.83044	10.3511	10.3871	4.74782	5.51246	11.4844	8.75051	6.00848	3.90582	7.53017	13.9671	INSYN2B
ENSG00000230475	ABHD16A	8.13514	6.32407	15.3816	9.21643	1.53595	0	13.0502	0	0	0	4.74782	5.51246	2.08807	0	6.00848	0	0	10.7439	ABHD16A
ENSG00000168961	LGALS9	20.7898	39.7513	12.9529	10.2405	15.3595	18.4578	15.8466	12.7796	6.21065	26.44	16.1426	25.3573	28.189	25.2792	33.0467	45.8934	34.4236	19.339	LGALS9
ENSG00000160471	COX6B2	20.7898	15.3585	27.5249	24.5772	36.8628	38.9666	41.0149	35.3896	45.5448	17.9414	16.1426	19.8448	43.8495	28.1961	28.0396	24.4114	24.742	16.1159	COX6B2
ENSG00000011304	PTBP1	13640.8	13855.1	13790	13883	14263.6	14733.5	13344.7	14152.9	13824.9	14102	13867.4	13979.6	15186.5	14905	15128.4	20217.5	14170.7	15450.8	PTBP1
ENSG00000145354	CISD2	786.397	888.081	775.555	738.339	963.809	912.638	1086.89	1127.55	1114.81	910.291	807.129	818.048	1198.55	964.5	1056.49	372.029	1250.01	1087.28	CISD2
ENSG00000120158	RCL1	427.547	407.451	433.113	467.99	445.426	541.43	527.6	473.827	563.099	403.21	428.253	467.456	679.667	626.147	635.898	857.328	783.138	684.387	RCL1
ENSG00000275326	NOSTRIN	17.1742	6.32407	6.47645	13.3126	17.6634	10.2544	19.5753	10.8135	22.7724	3.77714	12.3443	8.81993	7.30825	46.6694	12.017	15.6233	32.2722	26.8598	NOSTRIN
ENSG00000006712	PAF1	1777.08	2155.61	2013.37	1644.62	1629.64	1810.92	1813.97	1455.89	1767.97	1745.04	1826.96	1837.85	1838.55	1909.55	1670.36	2096.45	1538.31	1766.3	PAF1
ENSG00000122971	ACADS	235.919	279.163	242.867	272.397	321.014	311.733	214.396	190.711	232.9	280.453	231.694	222.703	153.473	188.622	224.317	254.855	157.058	178.349	ACADS
ENSG00000168653	NDUFS5	1779.79	1833.08	1885.46	1767.51	1681.1	1675.56	1733.81	1790.12	1920.13	1865.91	1784.23	1738.63	1956.52	1782.19	1923.72	2444.07	1923.42	2190.68	NDUFS5
ENSG00000101246	ARFRP1	433.874	460.754	409.636	887.85	797.927	966.986	637.595	528.878	577.591	386.213	420.657	313.107	358.104	487.112	541.765	644.46	433.523	461.988	ARFRP1
ENSG00000122877	EGR2	32.5406	26.1997	17.0007	17.4088	8.44773	31.7885	90.4191	129.762	62.1065	23.6071	25.6382	33.0747	31.3211	45.6971	26.0368	22.4585	7.53017	16.1159	EGR2
ENSG00000153832	FBXO36	58.7538	63.2407	71.241	116.741	128.252	91.2638	123.045	107.152	96.2651	69.8771	62.6712	60.637	113.8	80.6991	90.1273	41.9876	73.1502	70.9098	FBXO36
ENSG00000119632	IFI27L2	85.8709	78.5992	114.147	67.5872	21.5033	75.8823	44.7435	20.6439	59.0012	45.3257	46.5286	78.2769	13.5725	0	34.0481	0	21.5148	19.339	IFI27L2
ENSG00000185127	C6orf120	1252.81	1244.04	1207.86	1478.73	1513.68	1518.67	1396.37	1435.24	1395.33	1225.68	1252.47	1159.82	1283.12	1204.65	1110.57	853.422	1169.33	1138.85	C6orf120
ENSG00000142409	ZNF787	1266.37	1282.88	1199.76	1286.2	1055.2	1277.69	891.141	865.079	857.07	1282.34	1162.27	1291.02	979.305	1064.64	1121.58	1090.7	864.894	1206.54	ZNF787
ENSG00000044524	EPHA3	451.048	493.278	406.397	209.93	246.52	221.494	248.886	322.438	178.039	414.541	439.648	509.351	258.921	346.131	266.376	268.525	295.828	278.267	EPHA3
ENSG00000143194	MAEL	5.42343	0	1.61911	0	1.53595	0	0	1.96609	0	0.944286	0	2.20498	8.35228	12.6396	0	0	2.15148	2.14878	MAEL
ENSG00000102904	TSNAXIP1	59.6577	80.4061	60.7167	79.8758	82.1734	55.3735	42.8792	55.0505	34.1586	60.4343	41.7808	60.637	18.7926	21.3901	32.0452	44.9169	21.5148	26.8598	TSNAXIP1
ENSG00000175166	PSMD2	5511.11	5530.86	5570.56	4885.73	5213.02	5453.27	4690.61	5055.8	5318.39	5551.46	6299.41	4956.8	4654.31	5299.89	4595.49	5730.81	4583.72	4271.78	PSMD2
ENSG00000117691	NENF	689.679	650.476	641.169	580.635	590.573	516.82	614.291	527.895	607.609	620.396	633.359	724.337	601.364	596.007	656.928	942.279	691.7	638.188	NENF
ENSG00000087495	PHACTR3	16.2703	12.6481	19.4294	35.8417	43.0066	46.1446	53.1329	36.3726	41.4044	31.1614	14.2435	19.8448	55.3339	41.808	36.0509	13.6704	41.9538	48.3476	PHACTR3
ENSG00000133488	SEC14L4	11.7508	6.32407	15.3816	12.2886	15.3595	4.10174	5.59293	6.88131	8.28087	5.66571	7.59651	6.61495	9.39632	3.88911	9.01273	9.76455	11.8331	8.59513	SEC14L4
ENSG00000153044	CENPH	1663.18	1524.1	1687.93	1915.99	1937.6	1834.5	1902.53	1889.41	1824.9	1484.42	1657.94	1908.41	1553.52	1685.93	1875.65	961.808	1672.77	1593.32	CENPH
ENSG00000124713	GNMT	14.4625	15.3585	22.6676	19.4569	26.1112	17.4324	10.2537	18.6778	16.5617	13.22	8.54607	18.7423	7.30825	5.83367	10.0141	26.3643	11.8331	6.44635	GNMT
ENSG00000143333	RGS16	546.862	507.733	523.783	844.84	830.182	830.603	1715.17	1744.9	1767.97	575.07	527.008	574.398	1541	1634.4	1770.5	1181.51	932.665	830.504	RGS16
ENSG00000105767	CADM4	411.277	333.369	217.771	445.461	208.889	341.47	308.544	371.591	271.199	253.069	309.558	315.312	407.174	284.878	272.385	703.048	308.737	271.821	CADM4
ENSG00000075407	ZNF37A	1225.69	1229.58	1176.29	1415.23	1487.57	1211.04	1256.55	1220.94	1130.34	1144.47	1108.14	1504.9	2427.38	2304.3	1974.79	1502.76	2938.92	2061.76	ZNF37A
ENSG00000164185	ZNF474	4.51952	9.93783	1.61911	0	1.53595	0	2.79647	2.94913	5.17554	2.83286	2.84869	4.40996	3.13211	15.5565	10.0141	0.976455	1.07574	0	ZNF474
ENSG00000197894	ADH5	2033.79	1967.69	1737.31	1709.14	1623.5	1689.92	1610.77	1698.7	1844.56	1946.17	1818.41	1983.38	1715.35	1630.51	1946.75	2370.83	1709.35	1904.9	ADH5
ENSG00000179119	SPTY2D1	1347.72	1469.9	1802.07	1477.7	1296.34	1270.52	1786.01	1594.5	1427.42	1699.71	1671.23	1467.42	1530.56	1301.88	1379.95	1340.67	1307.02	1251.67	SPTY2D1
ENSG00000185055	EFCAB10	18.0781	7.22751	7.28601	5.12024	4.60785	4.10174	7.45725	3.93218	8.28087	13.22	18.9913	6.61495	3.13211	4.86139	4.00566	0	1.07574	0	EFCAB10
ENSG00000179774	ATOH7	14.4625	9.93783	8.09556	26.6253	7.67975	17.4324	19.5753	16.7118	20.7022	6.61	14.2435	16.5374	10.4404	18.4733	4.00566	10.741	6.45443	9.66952	ATOH7
ENSG00000205903	ZNF316	1591.78	1556.63	1660.4	1845.33	1462.99	1882.7	1473.74	1233.72	1275.25	1776.2	1587.67	1589.79	1371.86	1485.64	1443.04	1570.14	1125.22	1376.3	ZNF316
ENSG00000198952	SMG5	3577.65	3695.97	3595.24	3024.01	2753.96	2980.94	2667.83	2449.75	2687.14	3627	3385.2	3561.05	3213.54	2835.16	2696.81	4180.2	2770.03	3185.57	SMG5
ENSG00000157551	KCNJ15	52.4265	56.9167	44.5256	68.6112	57.5982	70.7551	68.9795	77.6605	73.4927	55.7129	68.3686	50.7146	65.7742	58.3367	57.0806	8.7881	87.1348	59.0915	KCNJ15
ENSG00000105327	BBC3	1100.96	1187.12	1003.04	1454.15	1049.05	1323.84	949.867	761.859	1007.16	1108.59	1063.51	1223.77	800.775	740.876	883.247	995.984	546.475	684.387	BBC3
ENSG00000108861	DUSP3	1649.63	1740.02	1654.73	1889.37	1856.96	2132.91	1817.7	1949.38	1903.57	1764.87	1754.79	1675.79	2818.9	2701.96	2635.72	2425.51	2721.62	2769.78	DUSP3
ENSG00000153827	TRIP12	2210.05	1930.65	1964.79	1697.87	1887.68	1025.44	1256.55	1298.6	1358.06	1973.56	2421.39	2298.69	2021.25	1566.34	1344.9	1468.59	1089.72	933.646	TRIP12
ENSG00000067445	TRO	1646.91	1717.44	1800.45	1161.27	1217.24	1318.71	1224.85	1112.81	1331.15	1742.21	1654.14	1687.91	1533.69	1551.76	1639.31	1689.27	1537.23	1542.83	TRO
ENSG00000187118	CMC1	357.042	292.714	204.818	256.012	227.321	319.936	277.782	223.151	305.357	315.391	264.928	303.185	264.141	323.769	350.495	125.963	266.783	281.49	CMC1
ENSG00000155465	SLC7A7	28.021	23.4894	12.1433	17.4088	6.1438	36.9157	15.8466	34.4065	17.5969	32.1057	8.54607	6.61495	16.7046	4.86139	23.0325	19.5291	22.5905	38.6781	SLC7A7
ENSG00000052802	MSMO1	1062.99	954.935	1064.57	1000.5	900.067	1008	1189.43	1088.23	1206.94	983.001	1084.4	1071.62	716.208	733.098	705.997	228.49	577.672	591.99	MSMO1
ENSG00000204335	SP5	42.4835	33.4273	47.7638	58.3707	62.206	71.7805	54.9972	43.2539	44.5097	26.44	47.4782	44.0996	42.8054	49.5862	51.0721	58.5873	59.1656	37.6037	SP5
ENSG00000128606	LRRC17	66.8889	37.041	51.8116	13.3126	19.1994	6.15262	13.0502	9.83044	14.4915	57.6014	37.033	31.9722	11.4844	15.5565	24.0339	9.76455	12.9089	19.339	LRRC17
ENSG00000182979	MTA1	4903.68	4855.08	4827.39	3751.09	3826.82	4153.02	3657.78	3482.93	3849.57	4899.9	4757.31	4818.99	4643.87	4711.66	4458.3	6096.01	4785.96	4643.52	MTA1
ENSG00000118454	ANKRD13C	1041.3	958.549	1049.99	1069.11	1017.57	903.409	1012.32	1248.47	918.142	942.397	956.211	1057.29	930.235	798.241	760.073	545.838	934.817	839.099	ANKRD13C
ENSG00000179242	CDH4	161.799	136.419	160.292	957.485	800.23	959.808	789.536	952.57	694.558	189.801	155.728	164.271	365.412	413.218	378.534	387.653	327.025	396.45	CDH4
ENSG00000107779	BMPR1A	1827.69	2104.11	1696.02	1582.15	1841.61	1392.54	1831.69	1927.75	1689.3	1563.74	2108.98	1521.44	1850.03	1633.43	1603.26	1112.18	1550.14	1495.55	BMPR1A
ENSG00000122176	FMOD	0.903904	3.61376	6.47645	28.6734	11.5196	18.4578	28.8968	8.8474	13.4564	8.49857	1.89913	2.20498	11.4844	15.5565	14.0198	7.81164	16.1361	18.2646	FMOD
ENSG00000183770	FOXL2	71.4085	50.5926	73.6696	112.645	142.843	82.0349	93.2156	79.6266	77.6332	53.8243	48.4278	72.7644	52.2018	55.4199	42.0594	60.5402	54.8627	44.05	FOXL2
ENSG00000160472	TMEM190	0	0	0	3.07214	2.30393	1.02544	1.86431	0	3.10533	0	0.949564	0	0	0	1.00141	0	0	0	TMEM190
ENSG00000070731	ST6GALNAC2	45.1952	34.3307	35.6205	89.0922	129.02	134.332	122.112	159.253	132.494	10.3871	23.7391	49.6121	10.4404	8.75051	32.0452	37.1053	12.9089	31.1573	ST6GALNAC2
ENSG00000112290	WASF1	1897.3	1817.72	1724.36	1662.03	1780.17	1732.99	1719.83	1899.24	1974.99	1973.56	1947.56	1804.78	1823.93	1608.15	2008.84	1470.54	2296.7	1843.66	WASF1
ENSG00000121289	CEP89	887.634	887.177	993.326	951.341	1078.24	1016.21	998.339	886.706	970.932	813.974	845.112	982.32	937.544	936.304	788.113	1038.95	935.893	724.14	CEP89
ENSG00000182389	CACNB4	224.168	159.909	168.388	253.964	161.275	182.528	233.971	178.914	109.722	186.024	244.987	122.377	252.657	339.325	202.286	278.29	328.1	314.797	CACNB4
ENSG00000168397	ATG4B	952.715	1055.22	1104.23	1022	981.473	828.552	686.067	835.588	895.369	1064.21	943.866	1149.9	892.65	827.409	898.268	987.196	898.242	838.025	ATG4B
ENSG00000126561	STAT5A	31.6367	26.1997	0	51.2024	95.229	0	41.0149	49.1522	53.8257	16.9971	0	22.0498	19.8367	13.6119	21.0297	10.741	0	27.9342	STAT5A
ENSG00000168546	GFRA2	175.357	150.874	143.291	169.992	200.442	258.41	200.413	173.999	152.161	152.03	265.878	273.418	43.8495	77.7823	45.0636	201.15	105.422	56.9427	GFRA2
ENSG00000284438	SSU72P7	4.51952	0.903439	1.61911	0	2.30393	3.07631	0	0	3.10533	1.88857	0	0	0	4.86139	0	0	3.22722	3.22317	SSU72P7
ENSG00000121210	TMEM131L	926.502	862.785	927.752	598.044	600.557	578.346	670.22	607.521	625.206	859.3	941.018	851.123	898.914	863.383	837.182	718.671	891.787	1020.67	TMEM131L
ENSG00000145349	CAMK2D	1013.28	1217.84	1110.71	888.874	1069.79	964.935	1066.39	1181.62	938.844	1040.6	989.446	898.53	738.133	896.441	907.281	779.211	1009.04	820.835	CAMK2D
ENSG00000178567	EPM2AIP1	865.94	803.158	918.037	1012.78	1179.61	1336.14	941.477	1057.76	1013.37	1174.69	1086.3	911.76	618.069	762.266	602.851	373.982	845.531	1004.56	EPM2AIP1
ENSG00000116663	FBXO6	133.778	195.143	157.864	231.435	188.154	220.469	185.499	193.66	197.706	175.637	136.737	174.194	112.756	140.98	133.188	192.362	150.603	113.885	FBXO6
ENSG00000276163	LAIR1	64.1772	74.082	78.527	115.717	66.8139	61.5262	67.1152	61.9318	57.9661	93.4843	56.0243	65.047	58.466	70.9763	61.0863	55.6579	59.1656	64.4635	LAIR1
ENSG00000152518	ZFP36L2	1810.52	1646.07	1728.4	1701.97	1858.5	1897.06	3071.45	2960.93	2840.34	1654.39	1628.5	1786.04	2728.06	2638.76	2747.88	1464.68	2020.24	2159.53	ZFP36L2
ENSG00000095596	CYP26A1	31.6367	18.0688	21.858	93.1884	102.909	53.3227	109.994	94.3722	97.3002	26.44	15.193	16.5374	46.9816	99.1724	50.0707	47.8463	48.4082	50.4964	CYP26A1
ENSG00000099804	CDC34	1636.97	1685.82	1541.4	1584.2	1566.67	1744.27	1421.54	1155.08	1487.45	1567.51	1650.34	1782.73	1580.67	1463.28	1615.28	2393.29	1428.58	1589.02	CDC34
ENSG00000180089	TMEM86B	42.4835	41.5582	33.1918	40.9619	67.5818	45.1192	63.3866	38.3387	37.2639	52.88	52.226	52.9196	50.1137	48.6139	38.0537	86.9045	68.8473	34.3805	TMEM86B
ENSG00000084733	RAB10	2195.58	1966.79	2078.13	1678.42	1856.96	1525.85	2209.21	1904.16	1861.13	2171.86	1736.75	2028.58	2021.25	1743.3	1448.04	1711.73	1759.91	1784.56	RAB10
ENSG00000120885	CLU	4008.82	3478.24	3888.3	1715.28	1347.8	1426.38	1016.05	1449.99	1538.17	3969.78	4028.05	3945.82	1162.01	1031.59	1474.08	1695.13	1218.81	1236.62	CLU
ENSG00000134690	CDCA8	1681.26	1644.26	1617.49	1698.9	1752.52	1743.24	1538.99	1619.07	1691.37	1669.5	1644.64	1674.68	1366.64	1305.77	1304.84	1712.7	1501.73	1451.5	CDCA8
ENSG00000116903	EXOC8	1122.65	1051.6	1155.24	940.076	1048.29	1048	1326.46	1030.23	1065.13	1154.86	1188.85	1225.97	996.01	974.223	865.222	605.402	921.908	993.812	EXOC8
ENSG00000187860	CCDC157	314.559	348.728	306.012	165.896	134.396	142.536	139.823	122.881	122.143	342.776	369.38	336.26	214.027	179.872	234.331	278.29	129.089	170.828	CCDC157
ENSG00000065308	TRAM2	1218.46	1247.65	1283.96	1072.18	972.257	1013.13	1018.85	942.739	1033.04	1278.56	1221.14	1298.73	1304	1144.37	1146.62	1111.21	1209.13	1117.37	TRAM2
ENSG00000164414	SLC35A1	241.342	270.128	281.726	310.287	349.429	331.216	410.149	396.167	369.534	231.35	262.08	246.958	309.034	335.436	285.403	116.198	352.842	294.383	SLC35A1
ENSG00000130311	DDA1	1409.19	1422.01	1431.3	1233.98	1364.69	1265.39	885.548	1257.31	1243.17	1418.32	1280.96	1401.27	1278.94	1191.04	963.36	1183.46	865.97	929.348	DDA1
ENSG00000154451	GBP5	24.4054	12.6481	25.9058	21.505	19.1994	17.4324	6.52509	23.5931	17.5969	34.9386	16.1426	24.2548	22.9688	23.3347	17.024	10.741	26.8935	38.6781	GBP5
ENSG00000117139	KDM5B	1829.5	1612.64	1747.83	1669.2	1740.23	1674.54	1756.18	1913	1659.28	1646.83	1657.94	1823.52	1320.7	1295.07	1206.7	1149.29	1411.37	1313.98	KDM5B
ENSG00000065413	ANKRD44	268.46	336.983	154.625	125.958	100.605	471.701	802.586	89.457	136.634	157.696	392.17	181.911	144.077	115.701	89.1258	258.761	260.329	167.605	ANKRD44
ENSG00000075391	RASAL2	978.025	816.709	970.658	824.359	923.107	909.562	912.58	906.367	876.737	858.356	877.397	966.885	906.223	891.579	669.946	595.638	878.878	1024.97	RASAL2
ENSG00000110711	AIP	1343.2	1497	1371.39	1672.27	1540.56	1659.16	1563.23	1709.51	1607.52	1474.97	1365.47	1513.72	1244.49	1229.93	1289.82	2023.21	1179.01	1228.03	AIP
ENSG00000157613	CREB3L1	53.3304	53.3029	68.0027	37.8898	19.1994	45.1192	16.7788	12.7796	22.7724	26.44	29.4365	46.3046	50.1137	22.3624	35.0495	32.223	27.9692	78.4306	CREB3L1
ENSG00000126860	EVI2A	0	1.80688	1.61911	2.0481	0	0	0	1.96609	0	1.88857	4.74782	0	0	1.94456	0	0	2.15148	6.44635	EVI2A
ENSG00000156171	DRAM2	539.631	626.083	688.933	1028.14	885.476	813.171	1085.03	863.113	1053.74	677.997	655.199	700.082	952.16	827.409	938.325	686.448	1021.95	959.431	DRAM2
ENSG00000168671	UGT3A2	77.7358	48.7857	38.0492	61.4429	44.5426	67.6788	54.065	57.9996	51.7554	35.8829	58.873	41.8947	82.4788	60.2813	75.106	41.0111	121.558	121.406	UGT3A2
ENSG00000132199	ENOSF1	460.087	440.878	446.066	460.822	549.102	495.286	347.694	542.64	454.413	371.104	437.749	342.875	507.401	561.977	430.608	649.343	537.869	589.841	ENOSF1
ENSG00000183172	SMDT1	0	0	0	234.507	0	194.833	273.122	256.575	0	0	0	242.548	232.82	273.21	271.383	0	345.312	0	SMDT1
ENSG00000183305	MAGEA2B	4.51952	0	0	0	0	0	0	0	0	0	0	0	0	0	0	0	0	0	MAGEA2B
ENSG00000134697	GNL2	2069.94	2072.49	2051.42	1931.35	2075.07	1984.22	2031.17	2002.46	2413.87	2134.09	2229.58	2173.01	2554.75	2464.73	2464.48	1781.05	2255.82	2497.96	GNL2
ENSG00000110777	POU2AF1	11.7508	20.7791	8.09556	23.5531	37.6308	3.07631	13.9823	5.89827	5.17554	3.77714	16.1426	22.0498	13.5725	2.91684	3.00424	0	7.53017	5.37196	POU2AF1
ENSG00000165115	KIF27	194.339	196.95	214.532	129.03	157.435	221.494	199.481	138.609	92.1247	172.804	221.248	199.551	217.159	198.345	183.259	73.2341	205.466	194.465	KIF27
ENSG00000162885	B3GALNT2	2.71171	1.80688	11.3338	8.19239	16.1275	14.3561	5.59293	20.6439	12.4213	9.44286	0.949564	2.20498	7.30825	6.80595	1.00141	0	8.60591	5.37196	B3GALNT2
ENSG00000148180	GSN	889.442	801.351	803.08	1123.38	1191.9	1094.14	911.648	1027.28	1165.53	794.144	875.498	770.641	332.003	405.44	446.631	567.32	439.977	499.592	GSN
ENSG00000134709	HOOK1	658.946	752.565	727.791	1917.02	912.355	978.266	990.882	1101.01	952.3	741.264	944.816	695.672	1498.19	708.791	798.127	1195.18	1203.75	753.148	HOOK1
ENSG00000122512	PMS2	1147.96	1155.5	1133.38	1435.72	1419.99	1293.07	1334.85	1285.82	1205.9	1034.94	1245.83	1088.16	1216.3	1136.59	1105.56	779.211	1222.04	1189.35	PMS2
ENSG00000111737	RAB35	1712.9	1618.06	2000.41	1525.83	1309.4	2034.46	1548.31	1273.04	1348.75	1924.45	1903.88	1781.63	1674.63	1860.94	1581.23	2795.59	1572.73	1787.79	RAB35
ENSG00000142405	NLRP12	10.8469	9.03439	10.5242	18.4329	13.0556	14.3561	13.0502	9.83044	17.5969	18.8857	14.2435	8.81993	1.04404	5.83367	8.01131	18.5526	8.60591	10.7439	NLRP12
ENSG00000178084	HTR3C	1.80781	0	0	0	0	0	0	0	1.03511	2.83286	0	0	3.13211	0	6.00848	9.76455	6.45443	0	HTR3C
ENSG00000267360		0	8.13095	1.61911	2.0481	0	5.12718	5.59293	1.96609	2.07022	0	3.79826	7.71744	3.13211	5.83367	0	0	11.8331	6.44635
ENSG00000161405	IKZF3	303.712	292.714	271.201	312.335	297.974	299.427	313.204	294.913	259.812	269.121	313.356	259.085	234.908	231.402	224.317	227.514	275.389	282.565	IKZF3
ENSG00000148187	MRRF	1285.35	1288.3	1332.53	1314.88	1572.81	1338.19	1393.57	1492.26	1501.94	1360.72	1367.37	1427.73	1660.02	1243.54	1522.15	1461.75	1652.33	1594.4	MRRF
ENSG00000120008	WDR11	2708.1	2515.17	2584.1	2636.92	2636.46	2710.23	2807.65	2472.36	2563.96	2481.58	2973.08	3070.44	2452.44	2348.05	2144.03	2871.75	2281.64	2249.78	WDR11
ENSG00000069696	DRD4	11.7508	0.903439	8.09556	30.7214	3.0719	6.15262	0	11.7965	9.31598	18.8857	7.59651	0	0	0	11.0156	33.1995	0	7.52074	DRD4
ENSG00000273559	CWC25	235.015	339.693	306.822	321.551	375.54	310.707	271.257	269.354	301.217	358.829	395.968	381.462	390.469	266.404	382.54	189.432	253.874	324.466	CWC25
ENSG00000131467	PSME3	2788.55	2763.62	2915.21	3040.4	2906.02	2552.31	2614.7	2752.52	2745.11	2683.66	2648.33	2880.81	4579.14	4330.53	3840.42	4058.15	3913.54	4299.71	PSME3
ENSG00000062485	CS	12720.6	12806.3	12873.6	8852.9	9645.77	9149.96	8698.88	9328.11	8744.6	12759.2	13390.7	12934.4	11451	10943	10880.4	14236.7	11339.4	11518.5	CS
ENSG00000117643	MAN1C1	146.433	175.267	153.006	228.363	216.569	195.858	237.7	232.981	229.794	161.473	146.233	157.656	149.297	197.373	188.266	155.256	153.831	246.036	MAN1C1
ENSG00000135596	MICAL1	142.817	177.978	140.053	328.719	274.935	304.554	270.325	275.252	295.006	162.417	251.634	168.681	135.725	140.008	119.168	294.889	131.24	137.522	MICAL1
ENSG00000108387	SEPTIN4	21.6937	12.6481	21.858	49.1543	28.4151	29.7376	33.5576	37.3557	63.1416	17.9414	22.7895	24.2548	36.5412	35.002	27.0382	56.6344	32.2722	34.3805	SEPTIN4
ENSG00000149798	CDC42EP2	135.586	102.992	123.862	108.549	39.9347	63.577	88.5548	89.457	60.0363	123.701	50.3269	89.3018	68.9063	107.923	172.243	237.279	39.8023	127.853	CDC42EP2
ENSG00000153237	CCDC148	13.5586	26.1997	17.8102	7.16834	12.2876	14.3561	3.72862	13.7626	10.3511	27.3843	19.9408	13.2299	13.5725	5.83367	31.0438	0.976455	1.07574	2.14878	CCDC148
ENSG00000138386	NAB1	874.076	991.073	977.944	866.345	989.92	826.501	1104.6	840.503	1078.58	978.28	847.011	945.937	798.687	1129.79	1085.53	787.023	931.59	709.098	NAB1
ENSG00000106009	BRAT1	1667.7	1536.75	1604.54	1780.82	1749.45	1866.29	1552.04	1565.01	1726.56	1620.39	1656.99	1522.54	1502.37	1528.42	1826.58	2381.57	1419.98	1439.68	BRAT1
ENSG00000140612	SEC11A	2450.49	2414.89	2395.48	2073.7	1984.45	2258.01	2270.73	2011.31	2192.36	2291.78	2429.93	2515.88	1842.72	1843.44	1946.75	1326.03	2082.63	1946.8	SEC11A
ENSG00000248746	ACTN3	3.61562	1.80688	2.42867	3.07214	3.0719	2.05087	3.72862	1.96609	3.10533	0	0	2.20498	1.04404	0	0	5.85873	0	0	ACTN3
ENSG00000262748		2.71171	0	0	0	0	0	0	0	1.03511	0	0	3.30747	0	0.972278	0	0	0	1.07439
ENSG00000153930	ANKFN1	1.80781	11.7447	1.61911	0	0	2.05087	0	0	0	3.77714	9.49564	5.51246	0	0	0	0	0	0	ANKFN1
ENSG00000170903	MSANTD4	717.7	709.2	833.843	592.924	628.204	718.831	653.441	688.131	660.4	799.81	805.23	951.45	594.056	510.446	508.718	472.604	502.37	543.642	MSANTD4
ENSG00000185339	TCN2	137.393	145.454	155.435	95.2365	109.82	59.4753	88.5548	58.9827	93.1598	111.426	126.292	124.581	170.178	98.2001	123.174	113.269	102.195	145.043	TCN2
ENSG00000145088	EAF2	45.1952	30.7169	34.8109	23.5531	28.4151	51.2718	40.0827	24.5761	27.9479	48.1586	32.2852	25.3573	37.5853	48.6139	58.082	33.1995	50.5597	52.6452	EAF2
ENSG00000139044	B4GALNT3	775.55	814.902	887.274	747.555	742.632	715.754	900.462	951.587	781.507	638.337	715.971	704.492	1240.31	1275.63	956.35	1629.7	1295.19	1514.89	B4GALNT3
ENSG00000124226	RNF114	1557.43	1360.58	1597.25	1852.5	1909.96	1871.42	1724.49	1623.99	1726.56	1547.68	1409.15	1453.08	1858.38	2046.65	1684.38	2717.47	1694.29	1898.45	RNF114
ENSG00000102910	LONP2	1776.17	1526.81	1662.02	1502.28	1620.43	1677.61	1590.26	1437.21	1450.19	1590.18	1600.02	1487.26	1548.3	1766.63	1622.29	1551.59	1764.21	1695.39	LONP2
ENSG00000176472	ZNF575	0	8.13095	0.809556	11.2645	13.8236	2.05087	1.86431	2.94913	3.10533	0.944286	1.89913	11.0249	1.04404	4.86139	2.00283	0	0	5.37196	ZNF575
ENSG00000258417		1.80781	0.903439	0	2.0481	0	2.05087	1.86431	0	0	0	0.949564	2.20498	0	0	2.00283	0	0	1.07439
ENSG00000146085	MMUT	1062.09	1076.9	1075.9	923.692	1010.66	920.841	1002.07	993.858	1004.06	1090.65	1081.55	1078.24	1084.75	1135.62	1038.47	658.131	1190.84	1103.4	MMUT
ENSG00000246705	H2AJ	142.817	133.709	133.577	107.525	77.5655	128.179	68.9795	87.4909	73.4927	162.417	148.132	121.274	53.2458	42.7803	55.0778	68.3519	51.6355	59.0915	H2AJ
ENSG00000112078	KCTD20	2812.05	2608.23	2859.35	2371.7	2765.48	2354.4	2585.8	2538.22	2571.21	2762.98	2791.72	2878.6	2859.61	2957.67	2739.87	2497.77	3173.43	2844.99	KCTD20
ENSG00000102145	GATA1	0	0	0	2.0481	0	0	0.932156	0	0	0	0.949564	0	1.04404	0	0	0	0	0	GATA1
ENSG00000276336	SCARF1	7.23124	0	8.09556	5.12024	2.30393	12.3052	0	0.983044	10.3511	7.55429	9.49564	6.61495	10.4404	13.6119	7.0099	9.76455	6.45443	6.44635	SCARF1
ENSG00000136868	SLC31A1	1446.25	1251.26	1476.63	1820.76	1970.63	1921.67	2187.77	2024.09	1887	1366.38	1439.54	1531.36	1856.29	1508	1778.51	1398.28	1655.56	1739.44	SLC31A1
ENSG00000277222	BTBD7	568.556	536.643	956.896	1158.2	1003.74	1032.61	956.392	1022.37	828.087	879.13	987.546	1265.66	685.931	701.985	634.896	987.196	665.882	472.732	BTBD7
ENSG00000137628	DDX60	87.6787	120.157	61.5263	148.487	168.187	100.493	217.192	130.745	174.933	110.481	78.8138	84.8918	122.152	53.4753	114.161	48.8228	109.725	156.861	DDX60
ENSG00000091483	FH	619.175	654.993	595.024	658.463	828.646	717.805	758.775	677.317	728.717	586.401	648.552	670.315	688.019	769.072	765.08	655.201	833.697	659.676	FH
ENSG00000105726	ATP13A1	2496.58	2262.21	2258.66	1823.83	2029.76	2456.94	1865.24	1914.97	1960.5	2341.83	2202.99	2174.11	3254.26	2755.44	2493.52	4109.9	2435.47	2792.34	ATP13A1
ENSG00000183049	CAMK1D	405.853	505.023	382.92	466.966	500.72	384.538	433.452	393.218	379.885	357.884	384.573	409.024	307.99	328.63	326.461	297.819	444.28	465.211	CAMK1D
ENSG00000125821	DTD1	733.067	792.316	743.982	748.579	843.237	904.434	808.179	886.706	859.14	759.206	790.987	819.151	692.195	651.427	827.168	563.415	714.29	825.132	DTD1
ENSG00000279247	AK6	297.385	314.397	255.82	363.537	263.416	252.257	326.254	193.66	276.374	310.67	270.626	335.157	463.552	468.638	552.781	345.665	439.977	390.004	AK6
ENSG00000109445	ZNF330	583.018	614.339	727.791	480.279	529.135	507.591	590.055	595.725	671.786	675.164	649.502	531.401	582.572	613.508	667.943	516.545	554.005	603.808	ZNF330
ENSG00000125843	AP5S1	402.237	353.245	357.824	274.445	266.487	291.224	285.24	304.744	275.339	389.046	386.472	361.617	247.436	298.489	323.457	368.124	291.525	302.978	AP5S1
ENSG00000074527	NTN4	156.375	83.1164	118.195	135.174	139.772	124.078	152.874	129.762	146.985	97.2614	100.654	102.532	82.4788	83.6159	152.215	231.42	131.24	117.109	NTN4
ENSG00000106049	HIBADH	904.808	938.673	892.941	1256.51	1319.38	1154.64	1256.55	1333.01	1273.18	805.476	836.566	944.835	810.171	823.52	723.021	648.366	796.047	871.331	HIBADH
ENSG00000171608	PIK3CD	377.832	408.355	420.969	548.89	417.779	410.174	373.794	463.014	357.113	418.319	451.992	429.972	337.223	350.02	307.434	404.252	372.206	276.119	PIK3CD
ENSG00000189221	MAOA	838.823	832.971	873.511	243.723	257.272	269.69	295.493	243.795	236.005	881.963	852.708	852.226	549.163	477.389	473.669	387.653	500.218	520.005	MAOA
ENSG00000157212	PAXIP1	910.232	929.639	945.562	753.699	1049.82	874.697	865.973	833.621	933.668	877.241	1021.73	919.478	1073.27	965.473	1005.42	1064.34	1202.68	1093.73	PAXIP1
ENSG00000107807	TLX1	197.051	307.169	297.917	433.172	380.148	441.963	337.44	350.947	377.815	266.289	263.029	230.421	580.484	753.516	839.185	1273.3	592.732	811.165	TLX1
ENSG00000136040	PLXNC1	72.3124	61.4339	95.5277	50.1784	87.5492	43.0683	64.3187	72.7453	37.2639	56.6571	68.3686	81.5843	41.7614	47.6416	59.0834	135.727	41.9538	35.4549	PLXNC1
ENSG00000160233	LRRC3	300.096	243.025	322.203	286.734	286.455	297.376	249.818	256.575	293.971	337.11	281.071	309.8	289.198	284.878	324.458	451.122	286.146	283.639	LRRC3
ENSG00000087008	ACOX3	151.856	105.702	101.195	239.627	191.994	242.003	199.481	313.591	138.705	261.567	129.141	152.144	107.536	167.232	147.208	302.701	150.603	152.564	ACOX3
ENSG00000065809	FAM107B	413.084	473.402	589.357	597.02	605.165	555.786	602.173	545.59	496.852	487.251	450.093	437.689	776.762	727.264	614.868	538.027	777.759	713.396	FAM107B
ENSG00000198954	KIFBP	1260.95	1470.8	1271.81	1158.2	1153.5	1146.44	1175.45	1179.65	1276.29	1236.07	1347.43	1286.61	1159.92	904.219	1001.41	1023.32	888.56	859.513	KIFBP
ENSG00000157445	CACNA2D3	254.901	225.86	317.346	336.912	474.609	497.336	373.794	384.37	375.745	313.503	283.92	313.107	203.587	235.291	339.479	185.526	189.33	196.614	CACNA2D3
ENSG00000176715	ACSF3	565.844	697.455	619.311	712.738	577.518	746.517	540.65	588.843	652.119	626.061	541.251	783.871	675.491	636.842	629.889	728.435	571.217	539.344	ACSF3
ENSG00000130227	XPO7	4431.84	3685.13	4312.51	3870.9	3710.09	3413.68	3636.34	3905.63	3502.81	3947.11	4006.21	4190.57	4346.32	4244.97	4172.89	5235.75	4277.14	4220.21	XPO7
ENSG00000083290	ULK2	44.2913	74.082	38.0492	460.822	534.511	441.963	468.874	507.251	439.921	55.7129	94.9564	50.7146	987.657	1555.65	1115.58	2010.52	1380.17	958.357	ULK2
ENSG00000183793	NPIPA5	75.0241	112.026	116.576	102.405	76.0296	54.3481	66.1831	2.94913	63.1416	110.481	90.2086	146.631	107.536	45.6971	100.141	98.622	90.362	95.6208	NPIPA5
ENSG00000136141	LRCH1	480.877	405.644	456.59	500.76	404.723	383.513	462.349	473.827	467.869	470.254	480.479	511.556	278.757	350.02	256.362	178.691	306.586	275.044	LRCH1
ENSG00000174013	FBXO45	930.118	935.06	884.036	1080.37	1019.1	1139.26	1381.45	1192.43	1348.75	907.458	954.312	942.63	1322.79	1083.12	1213.71	570.25	1229.57	1186.13	FBXO45
ENSG00000167925	GHDC	348.003	378.541	349.728	418.836	446.962	507.591	361.676	327.354	389.201	397.544	360.834	374.847	340.356	402.523	369.522	557.556	265.707	310.499	GHDC
ENSG00000111834	RSPH4A	13.5586	13.5516	8.09556	11.2645	13.8236	27.6868	31.6933	19.6609	20.7022	18.8857	28.4869	24.2548	12.5284	18.4733	30.0424	3.90582	15.0603	25.7854	RSPH4A
ENSG00000027847	B4GALT7	390.487	358.665	357.014	497.687	523.759	446.065	486.585	472.844	460.623	338.999	241.189	364.925	316.343	322.796	347.491	591.732	300.131	340.582	B4GALT7
ENSG00000187098	MITF	129.258	146.357	147.339	148.487	78.3335	87.162	92.2834	88.474	123.178	122.757	210.803	110.249	169.134	163.343	184.26	210.914	228.057	180.498	MITF
ENSG00000180104	EXOC3	1777.98	1967.69	2169.61	1731.67	2018.24	1487.91	1579.07	1945.44	1623.05	2192.63	1935.21	1982.28	1674.63	1875.53	1755.48	2983.07	2051.43	1941.42	EXOC3
ENSG00000026103	FAS	241.342	232.184	258.249	417.812	435.442	488.107	475.399	461.048	462.694	248.347	306.709	278.93	454.155	371.41	335.474	257.784	442.129	258.928	FAS
ENSG00000277150	F8A3	9.94295	22.586	10.5242	10.2405	17.6634	39.992	13.9823	16.7118	9.31598	16.0529	18.0417	9.92242	18.7926	24.307	17.024	16.5997	17.2118	8.59513	F8A3
ENSG00000082781	ITGB5	1189.54	1295.53	1058.09	1049.65	1028.32	1325.89	1089.69	1409.69	981.283	1365.44	955.261	1432.14	953.204	1105.48	1634.31	2600.3	1060.68	1301.09	ITGB5
ENSG00000138778	CENPE	2167.56	3078.02	2719.3	2190.44	1966.02	1852.96	2464.62	2182.36	1980.16	2373.93	2314.09	2345	2222.75	2108.87	1756.48	749.917	2593.61	2139.11	CENPE
ENSG00000276230	RNH1	1960.57	2169.16	2064.37	1718.35	1860.04	1684.79	1499.84	1531.58	1686.19	1853.63	1752.89	1694.53	1877.18	1849.27	1919.71	2957.68	1605	1634.15	RNH1
ENSG00000047932	GOPC	1241.96	1293.73	1298.53	1249.34	1306.33	1424.33	1425.27	1385.11	1359.1	1237.96	1249.63	1299.84	1134.87	1175.48	1201.7	602.473	1201.6	1176.46	GOPC
ENSG00000284969		18.0781	9.03439	0.809556	5.12024	3.0719	16.407	3.72862	2.94913	15.5266	12.2757	7.59651	20.9473	3.13211	7.77823	23.0325	23.4349	5.37869	20.4134
ENSG00000196277	GRM7	8.13514	6.32407	4.04778	9.21643	8.44773	23.585	16.7788	12.7796	11.3862	13.22	5.69738	11.0249	0	7.77823	4.00566	8.7881	8.60591	9.66952	GRM7
ENSG00000173575	CHD2	3767.47	3246.06	3593.62	2741.38	2535.09	2595.38	2699.52	2905.88	2826.88	3687.44	3495.34	4320.66	2762.52	2477.37	2419.42	2523.16	2287.02	2922.34	CHD2
ENSG00000182318	ZSCAN22	274.787	271.032	254.201	218.122	208.121	206.113	168.72	184.812	196.671	255.901	229.794	267.905	190.014	221.679	188.266	247.043	152.755	198.762	ZSCAN22
ENSG00000134873	CLDN10	6.32733	0.903439	0	1.02405	0.767975	2.05087	0	0	0	0	1.89913	3.30747	0	0	0	0	0	1.07439	CLDN10
ENSG00000155754	C2CD6	2.71171	3.61376	3.23823	1.02405	0	0	4.66078	0	1.03511	0	1.89913	2.20498	6.26421	1.94456	0	0	0	1.07439	C2CD6
ENSG00000254535	PABPC4L	987.968	958.549	975.516	743.459	697.322	750.619	931.224	866.062	883.983	940.508	979	950.347	883.254	838.104	918.297	412.064	827.243	853.067	PABPC4L
ENSG00000170142	UBE2E1	1595.39	1759.9	1821.5	1485.89	1595.09	1430.48	1827.96	1756.7	1593.03	1653.44	1752.89	1844.47	1499.23	1626.62	1676.37	1350.44	1989.04	1793.16	UBE2E1
ENSG00000174917	MICOS13	581.211	520.381	546.451	498.711	460.785	423.505	478.196	357.828	497.887	570.349	608.67	564.475	570.043	615.452	726.025	965.714	567.99	657.527	MICOS13
ENSG00000169976	SF3B5	1412.8	1510.55	1431.3	1208.38	1377.75	1414.08	1241.63	1363.48	1419.13	1540.13	1530.7	1382.52	1479.4	1398.14	1570.22	2218.51	1381.25	1586.88	SF3B5
ENSG00000188542	DUSP28	215.129	151.778	138.434	211.978	130.556	154.841	178.042	116.982	100.406	289.896	165.224	133.401	182.706	116.673	185.262	211.891	79.6047	126.778	DUSP28
ENSG00000065615	CYB5R4	724.027	671.255	680.027	624.669	731.881	699.347	398.963	645.86	607.609	618.507	891.64	578.808	658.786	631.981	622.88	412.064	606.717	517.857	CYB5R4
ENSG00000130396	AFDN	4332.41	4171.18	3813.82	4252.87	4094.85	3993.05	3792.01	3872.21	3847.5	3981.11	3681.46	3972.28	4165.7	3890.09	3424.84	2833.67	3573.6	4070.87	AFDN
ENSG00000102466	FGF14	0	0.903439	1.61911	0	0	0	0	0	0	0	0	0	0	0	0	0	0	0	FGF14
ENSG00000180509	KCNE1	6.32733	7.22751	12.9529	11.2645	3.83988	3.07631	5.59293	2.94913	6.21065	3.77714	8.54607	4.40996	0	3.88911	6.00848	6.83519	13.9846	0	KCNE1
ENSG00000125352	RNF113A	427.547	430.037	441.208	283.661	285.687	316.86	251.682	238.88	298.111	517.469	488.076	535.811	413.438	367.521	402.568	462.84	358.221	398.599	RNF113A
ENSG00000183837	PNMA3	4.51952	0	3.23823	4.09619	1.53595	3.07631	4.66078	0.983044	7.24576	3.77714	1.89913	0	3.13211	0	4.00566	0	0	2.14878	PNMA3
ENSG00000138092	CENPO	1222.08	988.363	1044.33	869.417	1057.5	900.333	1328.32	831.655	857.07	1223.79	1408.2	1155.41	1211.08	1309.66	1003.42	1138.55	1018.72	1172.16	CENPO
ENSG00000168754	FAM178B	1.80781	0	4.85734	3.07214	2.30393	0	12.118	0	3.10533	7.55429	0	2.20498	3.13211	5.83367	10.0141	0	6.45443	3.22317	FAM178B
ENSG00000283539	ACR	20.7898	9.03439	21.858	25.6012	16.8955	10.2544	13.0502	8.8474	8.28087	4.72143	9.49564	15.4349	8.35228	7.77823	16.0226	7.81164	13.9846	7.52074	ACR
ENSG00000283268	TEX54	0	0	0.809556	1.02405	0	0	0.932156	0	1.03511	1.88857	2.84869	5.51246	0	0	0	0	0	0	TEX54
ENSG00000103064	SLC7A6	1512.23	1041.67	1084	848.936	993.76	1176.17	1569.75	980.095	1095.15	1360.72	1201.2	1070.52	1275.81	1334.94	1127.59	1164.91	1241.4	1272.08	SLC7A6
ENSG00000115257	PCSK4	132.874	65.9511	118.195	110.597	135.932	134.332	85.7583	109.118	89.0194	94.4286	130.09	119.069	68.9063	75.8377	66.0933	74.2106	78.5289	35.4549	PCSK4
ENSG00000285321	FITM1	0.903904	0	0.809556	2.0481	0	1.02544	0	3.93218	0	5.66571	0	0	0	5.83367	0	6.83519	0	0	FITM1
ENSG00000173145	NOC3L	1144.34	1302.76	1214.33	795.685	923.875	830.603	889.277	816.91	718.366	1425.87	1167.01	1244.71	1231.96	1187.15	1171.65	554.626	1295.19	1217.29	NOC3L
ENSG00000134987	WDR36	1115.42	1142.85	988.468	1120.31	1088.22	1179.25	1116.72	1272.06	1161.39	1078.37	1123.33	1167.54	1750.85	1486.61	1292.83	927.632	1709.35	1512.74	WDR36
ENSG00000183963	SMTN	1466.13	1463.57	1431.3	305.166	326.39	389.666	277.782	308.676	300.182	1540.13	1537.34	1568.84	945.896	1217.29	1174.66	1244	1122	1136.71	SMTN
ENSG00000091986	CCDC80	368.793	354.148	330.299	139.271	155.899	154.841	142.62	186.778	165.617	315.391	276.323	343.977	263.097	136.119	165.233	129.869	103.271	194.465	CCDC80
ENSG00000160972	PPP1R16A	862.325	870.915	909.132	819.239	737.256	789.586	601.24	595.725	752.524	810.197	882.145	784.974	802.863	928.526	925.307	1519.36	770.229	1033.56	PPP1R16A
ENSG00000126070	AGO3	1155.19	1109.42	1012.76	857.128	603.629	621.414	917.241	714.673	664.54	1120.87	1159.42	876.48	1116.07	769.072	717.012	961.808	713.215	804.719	AGO3
ENSG00000146910	CNPY1	45.1952	35.2341	19.4294	35.8417	53.7583	14.3561	27.9647	14.7457	75.563	15.1086	28.4869	60.637	16.7046	3.88911	7.0099	0.976455	8.60591	22.5622	CNPY1
ENSG00000169894	MUC3A	30.7328	18.0688	17.0007	40.9619	44.5426	50.2464	34.4898	45.22	41.4044	13.22	23.7391	9.92242	15.6605	47.6416	44.0622	52.7286	11.8331	41.9013	MUC3A
ENSG00000276429	PLCH2	10.8469	9.03439	10.5242	10.2405	18.4314	29.7376	22.3717	7.86435	26.9128	19.83	36.0834	20.9473	19.8367	8.75051	5.00707	92.7632	0	20.4134	PLCH2
ENSG00000177606	JUN	2827.41	2878.36	3132.17	2669.69	2145.72	2135.98	4266.48	4780.54	4872.26	2760.15	2408.09	3364.8	3171.78	3308.66	3223.55	1065.31	2737.75	2232.58	JUN
ENSG00000285011	CRYGC	7.23124	0	0	0	0	0	0	0	0	0	2.84869	0	0	0	0	0	0	0	CRYGC
ENSG00000100281	HMGXB4	1700.24	1783.39	1813.41	1479.75	1617.36	1546.36	1593.05	1780.29	1566.12	1589.23	1883.93	1684.61	1781.12	1890.11	1711.42	1227.4	1755.61	1722.25	HMGXB4
ENSG00000198498	TMA16	442.913	499.602	520.545	360.465	417.011	465.548	302.951	465.963	416.114	508.97	521.311	403.512	565.867	472.527	466.659	305.63	395.872	553.311	TMA16
ENSG00000133619	KRBA1	846.055	932.349	913.989	400.403	379.38	517.845	388.709	475.793	407.833	999.054	934.371	952.552	525.15	657.26	748.056	997.937	573.369	630.668	KRBA1
ENSG00000147862	NFIB	826.169	940.48	729.41	640.03	646.635	442.988	590.987	540.674	451.308	847.024	826.121	883.095	698.46	515.308	539.762	352.5	578.747	607.031	NFIB
ENSG00000086570	FAT2	11.7508	11.7447	28.3345	18.4329	25.3432	11.2798	19.5753	5.89827	16.5617	13.22	25.6382	9.92242	7.30825	9.72278	7.0099	26.3643	12.9089	12.8927	FAT2
ENSG00000169925	BRD3	4650.59	4213.64	4019.45	3828.92	3709.32	4183.78	3842.35	3863.36	3505.91	3935.78	3957.78	3874.15	3987.17	4274.14	3713.24	7023.64	3996.37	3948.39	BRD3
ENSG00000181904	C5orf24	2804.82	2513.37	3114.36	2450.55	3015.07	2565.64	3411.69	2850.83	2659.19	2712.93	2891.42	3189.51	3537.19	2510.42	2656.75	2058.37	3108.88	2692.42	C5orf24
ENSG00000104689	TNFRSF10A	492.628	475.209	488.163	450.581	374.772	481.955	428.792	464.98	505.133	472.143	449.144	509.351	698.46	771.017	773.092	1160.03	647.595	701.577	TNFRSF10A
ENSG00000229524	BAG6	0	0	0	0	0	0	0	0	0	0	21.84	24.2548	0	0	0	0	0	0	BAG6
ENSG00000275832	ARHGAP23	400.43	381.251	419.35	661.535	524.527	573.219	620.816	451.217	562.064	456.09	408.312	392.487	557.515	484.195	446.631	497.016	377.584	438.352	ARHGAP23
ENSG00000111540	RAB5B	3864.19	3901.05	4011.35	3064.98	3052.7	3227.05	2910.19	3043.5	2972.83	3937.67	3869.47	3994.32	2162.2	2142.9	2360.33	1767.38	2114.9	2203.58	RAB5B
ENSG00000100146	SOX10	2.71171	0.903439	0	1.02405	2.30393	0	0	0	0	0.944286	0	0	1.04404	6.80595	0	9.76455	2.15148	4.29756	SOX10
ENSG00000095261	PSMD5	1.80781	6.32407	8.09556	1.02405	3.0719	7.17805	8.3894	34.4065	3.10533	15.1086	6.64695	11.0249	1.04404	6.80595	0	0	8.60591	0	PSMD5
ENSG00000001561	ENPP4	591.154	519.478	604.739	532.505	582.125	568.091	606.833	792.334	690.418	580.736	601.074	565.578	677.579	627.12	591.836	209.938	683.094	595.213	ENPP4
ENSG00000169991	IFFO2	462.799	480.63	684.075	595.996	552.942	745.492	592.851	1217.01	436.816	664.777	532.705	575.5	699.504	616.425	575.813	935.444	841.228	720.916	IFFO2
ENSG00000175806	MSRA	0	9.03439	8.90512	8.19239	1.53595	3.07631	12.118	8.8474	21.7373	1.88857	0	0	11.4844	1.94456	0	0	0	3.22317	MSRA
ENSG00000170382	LRRN2	120.219	128.288	89.0512	357.393	389.364	269.69	286.172	267.388	283.62	140.699	92.1077	175.296	184.794	190.567	228.322	272.431	167.815	183.721	LRRN2
ENSG00000146083	RNF44	1887.35	1624.38	1628.02	1839.19	1463.76	1499.19	1553.9	1400.84	1502.98	1715.77	1750.05	1429.93	1732.05	1700.52	1448.04	2405.01	1581.34	1719.03	RNF44
ENSG00000173809	TDRD12	110.276	103.896	80.9556	60.4188	95.229	64.6025	87.6226	96.3383	56.931	72.71	89.259	61.7395	34.4532	25.2792	42.0594	32.223	24.742	68.761	TDRD12
ENSG00000183647	ZNF530	301.904	271.032	272.821	311.311	360.948	330.19	314.136	377.489	314.673	282.341	268.727	211.678	185.838	256.682	253.358	307.583	186.103	241.738	ZNF530
ENSG00000189164	ZNF527	384.159	421.003	276.059	319.503	266.487	290.198	483.789	294.913	389.201	355.996	341.843	300.98	333.047	392.801	318.45	260.714	304.434	254.631	ZNF527
ENSG00000156869	FRRS1	194.339	197.853	166.769	195.593	158.971	187.655	267.529	149.423	108.686	157.696	177.568	162.066	157.649	154.592	172.243	168.927	148.452	88.1001	FRRS1
ENSG00000239329	HLA-DMB	17.1742	8.13095	0	9.21643	9.98368	20.5087	7.45725	1.96609	0	23.6071	27.5374	6.61495	10.4404	35.9743	44.0622	20.5056	39.8023	11.8183	HLA-DMB
ENSG00000196663	TECPR2	369.697	341.5	572.356	387.09	625.9	299.427	593.783	309.659	500.993	657.223	410.212	538.016	348.708	299.462	326.461	1299.66	361.448	442.649	TECPR2
ENSG00000204851	PNMA8B	2.71171	0	0.809556	36.8657	39.9347	23.585	20.5074	13.7626	36.2288	0	1.89913	1.10249	54.2898	59.309	51.0721	44.9169	43.0295	217.027	PNMA8B
ENSG00000157368	IL34	3.61562	1.80688	0	2.0481	8.44773	3.07631	0	0	0	1.88857	5.69738	3.30747	0	1.94456	0	5.85873	1.07574	1.07439	IL34
ENSG00000283683	MYOCOS	0.903904	0	2.42867	10.2405	1.53595	1.02544	4.66078	3.93218	5.17554	4.72143	1.89913	0	1.04404	1.94456	5.00707	0	7.53017	6.44635	MYOCOS
ENSG00000160445	ZER1	2303.15	2057.13	2201.99	1867.86	2212.54	1914.49	1988.29	1952.33	1771.07	2316.33	2235.27	2131.12	1202.73	1283.41	1299.84	1398.28	1530.78	1346.21	ZER1
ENSG00000230873	STMND1	54.2343	48.7857	33.1918	28.6734	34.5589	23.585	40.0827	22.61	39.3341	58.5457	41.7808	34.1772	29.233	38.8911	52.0735	26.3643	29.0449	26.8598	STMND1
ENSG00000140675	SLC5A2	12.6547	31.6204	12.9529	21.505	9.21571	20.5087	36.3541	2.94913	10.3511	4.72143	7.59651	9.92242	5.22018	5.83367	20.0283	14.6468	17.2118	17.1903	SLC5A2
ENSG00000136535	TBR1	2.71171	2.71032	0.809556	3.07214	12.2876	2.05087	0.932156	15.7287	0	1.88857	1.89913	3.30747	2.08807	0	6.00848	18.5526	5.37869	0	TBR1
ENSG00000108384	RAD51C	893.962	872.722	820.081	789.541	985.313	1018.26	922.834	1149.18	1164.5	868.743	900.187	766.231	1057.61	1026.73	1045.48	917.868	1232.8	1103.4	RAD51C
ENSG00000137312	FLOT1	388.679	0	0	883.754	976.097	722.932	580.733	808.062	526.87	0	0	612.985	502.181	316.963	151.214	947.161	869.197	781.082	FLOT1
ENSG00000130751	NPAS1	208.802	177.074	190.246	163.848	148.219	162.019	110.927	176.948	207.022	212.464	169.022	231.523	267.273	205.151	219.31	354.453	219.451	223.473	NPAS1
ENSG00000269313	MAGIX	47.9069	40.6548	60.7167	27.6493	59.9021	73.8314	41.0149	25.5591	53.8257	29.2729	37.033	63.9445	44.8935	59.309	48.0679	109.363	75.3017	65.5379	MAGIX
ENSG00000129353	SLC44A2	1072.93	1104.91	1067.8	858.152	896.995	822.4	747.589	885.723	756.665	1023.61	886.893	971.295	725.605	747.682	719.015	956.926	825.092	713.396	SLC44A2
ENSG00000242110	AMACR	452.856	430.037	376.444	598.044	617.452	505.54	457.688	606.538	492.712	345.609	374.128	366.027	271.449	298.489	334.472	239.231	332.403	318.02	AMACR
ENSG00000150471	ADGRL3	526.976	566.456	599.072	293.902	391.667	331.216	389.641	377.489	323.989	541.076	529.857	593.14	544.986	501.696	478.676	481.392	529.263	525.377	ADGRL3
ENSG00000189051	RNF222	4.51952	8.13095	6.47645	2.0481	3.0719	11.2798	4.66078	3.93218	4.14044	5.66571	3.79826	3.30747	5.22018	4.86139	6.00848	0	3.22722	5.37196	RNF222
ENSG00000126895	AVPR2	2.71171	2.71032	2.42867	0	9.98368	5.12718	0	3.93218	6.21065	0.944286	11.3948	2.20498	2.08807	3.88911	0	5.85873	11.8331	8.59513	AVPR2
ENSG00000124827	GCM2	2.71171	0.903439	0.809556	1.02405	0	0	3.72862	0	0	1.88857	0	4.40996	0	0	0	0	0	0	GCM2
ENSG00000155980	KIF5A	195.243	162.619	203.199	191.497	211.961	185.604	85.7583	132.711	146.985	194.523	182.316	174.194	157.649	188.622	238.337	218.726	173.194	175.126	KIF5A
ENSG00000178878	APOLD1	794.532	922.411	875.94	413.715	592.877	487.082	1102.74	987.959	1079.62	955.617	787.188	856.636	1349.94	1327.16	1360.92	294.889	712.139	661.825	APOLD1
ENSG00000121073	SLC35B1	811.706	796.833	850.034	792.613	771.815	844.959	689.795	855.248	701.804	1002.83	980.899	884.198	1024.2	974.223	1059.5	1173.7	971.392	1067.94	SLC35B1
ENSG00000180953	ST20	24.4054	47.8823	43.716	34.8176	50.6864	25.6359	70.8438	55.0505	53.8257	41.5486	35.1339	45.2021	26.1009	32.0852	52.0735	31.2466	51.6355	39.7525	ST20
ENSG00000281813	KAT6B	2021.13	2031.83	1955.89	1784.92	1650.38	1792.46	1792.54	1826.5	1636.51	1950.89	2026.37	2118.99	1520.12	1454.53	1554.19	1447.11	1812.62	1721.17	KAT6B
ENSG00000132541	RIDA	197.051	168.943	201.58	110.597	119.036	133.307	180.838	196.609	196.671	181.303	175.669	245.855	209.851	219.735	199.281	134.751	279.692	199.837	RIDA
ENSG00000166532	RIMKLB	891.25	840.199	935.847	953.389	1010.66	937.248	1026.3	1022.37	1066.16	909.347	946.715	842.303	1341.59	1242.57	1263.78	1948.03	1227.42	1373.07	RIMKLB
ENSG00000128594	LRRC4	18.0781	53.3029	35.6205	66.5631	76.0296	81.0094	45.6756	100.271	38.299	15.1086	22.7895	76.0719	17.7486	55.4199	28.0396	47.8463	24.742	52.6452	LRRC4
ENSG00000133106	EPSTI1	16.2703	36.1376	27.5249	66.5631	122.876	69.7296	50.3364	47.1861	73.4927	18.8857	24.6887	31.9722	11.4844	8.75051	11.0156	4.88228	13.9846	22.5622	EPSTI1
ENSG00000186130	ZBTB6	380.544	345.114	418.541	293.902	341.749	429.658	461.417	477.759	446.132	352.219	446.295	352.797	240.128	258.626	265.375	65.4225	226.981	232.068	ZBTB6
ENSG00000149716	LTO1	561.325	618.856	552.927	465.942	533.743	496.311	384.048	439.421	537.222	609.064	652.35	557.86	423.878	352.937	432.611	476.51	517.43	448.021	LTO1
ENSG00000094916	CBX5	8263.49	9099.44	8905.12	7751.02	7264.28	6400.77	7042.44	6694.53	6108.18	8265.33	9143.35	9335.89	4517.54	5323.22	4593.49	2942.06	5132.35	4620.96	CBX5
ENSG00000187398	LUZP2	0	0	4.85734	1.02405	0	0	0	2.94913	0	0	0.949564	0	1.04404	0	1.00141	0	2.15148	0	LUZP2
ENSG00000230128	IER3	206.994	224.956	184.579	371.73	314.102	230.723	351.423	427.624	444.062	233.239	198.459	233.728	276.669	207.095	196.277	175.762	138.77	121.406	IER3
ENSG00000132963	POMP	1140.73	1138.33	1179.52	1049.65	1063.65	1164.9	1368.4	1264.19	1375.66	1192.63	1198.35	1136.67	890.562	833.243	866.223	477.487	861.667	975.547	POMP
ENSG00000105717	PBX4	36.1562	55.1098	57.4785	46.0822	62.974	78.9586	53.1329	66.847	62.1065	34.9386	49.3773	58.432	58.466	74.8654	52.0735	64.446	46.2568	50.4964	PBX4
ENSG00000285222	GCNT2	7.23124	22.586	69.6219	38.9138	65.2779	36.9157	82.9619	45.22	25.8777	24.5514	27.5374	146.631	203.587	143.897	182.257	97.6455	141.998	138.596	GCNT2
ENSG00000138085	ATRAID	1071.13	1077.8	1093.71	1275.96	1319.38	1338.19	1246.29	1203.25	1333.22	1186.02	1069.21	1070.52	990.79	1053.95	1206.7	1115.11	974.619	1131.33	ATRAID
ENSG00000003147	ICA1	118.411	274.646	121.433	248.844	299.51	351.725	247.021	279.185	365.393	154.863	122.494	117.967	68.9063	141.953	59.0834	41.0111	57.0141	36.5293	ICA1
ENSG00000266338	NBPF15	1440.82	1292.82	1496.87	1103.92	923.107	888.027	889.277	817.893	888.123	1327.67	1409.15	1138.87	1080.58	799.213	993.403	1449.06	1046.69	1189.35	NBPF15
ENSG00000151743	AMN1	163.607	97.5714	164.34	172.04	94.461	123.052	128.637	169.084	159.407	121.813	160.476	151.041	170.178	165.287	129.182	124.986	186.103	161.159	AMN1
ENSG00000123091	RNF11	1580.03	1412.98	1506.58	1384.51	1188.06	1450.99	1677.88	1177.69	1073.41	1409.82	1553.49	1458.6	1490.88	1524.53	1331.88	1087.77	983.225	1246.29	RNF11
ENSG00000069869	NEDD4	1213.94	1086.84	1126.09	2298.99	2222.52	2191.36	2115.06	2064.39	1923.23	1052.88	1102.44	1080.44	1199.6	1362.16	1265.79	563.415	1237.1	1303.24	NEDD4
ENSG00000149948	HMGA2	3366.14	3476.43	3384.76	3381.41	3535.76	3443.41	3382.79	3552.72	3459.33	3458.92	3290.24	3457.41	4235.65	4140.93	4490.34	2523.16	4526.71	3817.31	HMGA2
ENSG00000032444	PNPLA6	1589.97	1806.88	1922.7	1288.25	1601.23	1622.24	1073.84	1248.47	1220.39	1999.05	1786.13	1976.77	2040.04	1591.62	1198.69	2304.43	1360.81	1245.22	PNPLA6
ENSG00000241935	HOGA1	205.186	196.95	215.342	87.0441	62.206	45.1192	55.9293	42.2709	91.0896	222.851	254.483	217.191	136.769	132.23	154.218	207.985	82.8319	180.498	HOGA1
ENSG00000163288	GABRB1	9.03904	8.13095	3.23823	3.07214	10.7517	4.10174	6.52509	3.93218	1.03511	14.1643	5.69738	22.0498	0	0	0	0	0	0	GABRB1
ENSG00000263163	SLC27A3	185.3	197.853	217.771	160.776	123.644	281.995	288.968	179.897	303.287	192.634	96.8555	56.227	85.6109	124.452	124.175	198.22	138.77	196.614	SLC27A3
ENSG00000131115	ZNF227	750.241	778.765	813.604	824.359	777.191	742.416	716.828	651.758	688.347	887.629	734.013	686.852	702.636	492.945	620.877	526.309	676.64	675.792	ZNF227
ENSG00000147655	RSPO2	21.6937	18.9722	13.7625	6.14429	16.8955	10.2544	12.118	12.7796	22.7724	10.3871	12.3443	22.0498	97.0953	8.75051	6.00848	3.90582	11.8331	13.9671	RSPO2
ENSG00000168398	BDKRB2	33.4445	34.3307	18.6198	101.381	126.716	127.154	148.213	121.897	125.248	24.5514	29.4365	28.6648	62.6421	57.3644	54.0764	55.6579	33.3479	42.9756	BDKRB2
ENSG00000064961	HMG20B	3011.81	2926.24	2786.49	3151	2821.54	2915.31	2443.18	2271.82	2608.47	3139.75	2535.34	2655.9	1245.53	1528.42	1584.24	1663.88	1242.48	1691.09	HMG20B
ENSG00000285526		12.6547	9.03439	8.09556	5.12024	2.30393	1.02544	8.3894	0.983044	3.10533	10.3871	5.69738	5.51246	9.39632	2.91684	5.00707	19.5291	6.45443	10.7439
ENSG00000276262	NSF	1137.11	1280.17	1334.15	1233.98	1382.36	1317.69	1249.09	1304.5	1329.08	1122.76	1187.9	1005.47	1826.02	1499.25	1516.14	1201.04	1754.53	1595.47	NSF
ENSG00000144659	SLC25A38	925.598	932.349	850.844	820.263	846.309	952.63	813.772	788.401	962.651	942.397	876.447	842.303	1016.89	1089.92	973.374	1273.3	958.483	1016.37	SLC25A38
ENSG00000146072	TNFRSF21	681.544	823.033	725.363	449.557	527.599	514.769	574.208	653.724	563.099	667.61	704.576	761.821	940.676	885.746	928.311	937.397	892.863	872.406	TNFRSF21
ENSG00000156467	UQCRB	1866.56	2206.2	1959.13	2433.14	2436.79	2074.46	2648.25	2214.8	2183.04	1935.79	2081.44	2649.29	1722.66	1941.64	2034.87	1836.71	1873.94	2191.76	UQCRB
ENSG00000147804	SLC39A4	18.0781	25.2963	36.43	21.505	39.1667	21.5342	5.59293	47.1861	39.3341	8.49857	18.9913	6.61495	16.7046	0	33.0467	45.8934	59.1656	8.59513	SLC39A4
ENSG00000113196	HAND1	178.069	203.274	178.912	474.134	450.802	433.759	491.246	639.962	645.908	190.746	208.904	175.296	807.039	829.354	853.205	495.063	666.958	593.064	HAND1
ENSG00000178115	GOLGA8Q	6.32733	0.903439	0.809556	0	4.60785	1.02544	4.66078	1.96609	3.10533	0.944286	1.89913	7.71744	0	5.83367	0	0	0	2.14878	GOLGA8Q
ENSG00000004455	AK2	3663.52	3805.29	3828.39	3192.98	3182.49	3081.43	2704.18	3096.59	3076.34	3870.63	3671.01	4617.23	3772.1	3554.65	3680.2	4212.43	3497.23	3614.25	AK2
ENSG00000164237	CMBL	2175.7	2116.76	2235.19	2002.01	1697.23	1868.34	1780.42	1782.26	1896.32	2265.34	2019.72	2208.29	2262.42	2487.09	2517.55	3204.73	2328.97	2447.46	CMBL
ENSG00000134852	CLOCK	549.574	492.374	719.696	696.353	535.279	416.327	539.718	616.369	686.277	546.741	626.712	589.833	515.753	625.175	684.967	309.536	1038.09	584.469	CLOCK
ENSG00000164548	TRA2A	1525.79	1479.83	1424.82	993.327	1199.58	1317.69	1219.26	1766.53	1472.96	1317.28	1491.76	1407.88	1252.84	1309.66	1506.13	1366.06	1724.41	1802.83	TRA2A
ENSG00000124207	CSE1L	4775.33	5039.38	5137.45	4690.14	5235.29	4596	5329.13	5596.47	5192.11	4642.11	4960.52	4559.9	5624.22	5296	5343.55	3083.65	6616.87	5713.61	CSE1L
ENSG00000234828	IQCM	2.71171	9.03439	13.7625	10.2405	12.2876	21.5342	15.8466	6.88131	9.31598	1.88857	1.89913	11.0249	7.30825	29.1684	3.00424	5.85873	2.15148	0	IQCM
ENSG00000140577	CRTC3	1766.23	1888.19	1937.27	1445.96	1363.92	1365.88	1361.88	1264.19	1145.87	1781.87	1776.63	1639.4	1260.15	1483.7	1199.69	1552.56	1277.98	1247.37	CRTC3
ENSG00000127419	TMEM175	478.165	415.582	471.162	363.537	411.635	363.004	436.249	312.608	359.183	476.864	492.824	416.742	319.475	371.41	235.332	492.133	231.284	204.134	TMEM175
ENSG00000152443	ZNF776	1052.14	1312.7	1107.47	1477.7	1202.65	1299.23	1138.16	1179.65	1240.06	1033.05	1053.07	1189.59	873.858	940.193	947.338	836.822	877.803	1015.3	ZNF776
ENSG00000152939	MARVELD2	53.3304	22.586	36.43	87.0441	105.213	82.0349	71.776	96.3383	104.546	41.5486	49.3773	25.3573	24.0128	40.8357	22.0311	7.81164	40.8781	39.7525	MARVELD2
ENSG00000087266	SH3BP2	828.88	815.806	909.941	698.401	648.939	717.805	823.093	644.877	576.556	1081.21	907.783	930.502	557.515	652.399	423.598	995.984	449.659	799.347	SH3BP2
ENSG00000149658	YTHDF1	1352.24	1371.42	1400.53	3086.48	3038.11	3152.19	2267.93	2393.71	2259.64	1435.31	1505.06	1450.88	2354.3	2244.99	1896.68	1714.66	2134.27	2076.8	YTHDF1
ENSG00000184436	THAP7	795.436	795.027	754.507	627.742	584.429	615.262	552.768	420.743	615.89	745.041	691.282	845.611	854.021	918.803	872.232	967.667	732.578	901.414	THAP7
ENSG00000276464	POMZP3	133.778	135.516	144.101	116.741	155.131	160.993	114.655	170.067	194.6	141.643	147.182	192.936	147.209	149.731	157.222	171.856	118.331	132.15	POMZP3
ENSG00000066294	CD84	0	1.80688	3.23823	8.19239	3.0719	7.17805	3.72862	3.93218	2.07022	1.88857	0.949564	7.71744	2.08807	2.91684	4.00566	7.81164	3.22722	4.29756	CD84
ENSG00000122641	INHBA	24.4054	11.7447	27.5249	46.0822	54.5263	99.4673	232.107	192.677	185.285	29.2729	17.0921	15.4349	259.965	236.264	171.242	143.539	144.149	189.093	INHBA
ENSG00000149548	CCDC15	148.24	131.902	142.482	187.401	198.906	184.578	188.295	175.965	155.266	140.699	122.494	146.631	104.404	125.424	107.151	121.08	154.906	132.15	CCDC15
ENSG00000204843	DCTN1	4123.61	4186.54	4229.93	3869.88	4000.38	3856.66	3643.8	3548.79	3770.9	3939.56	3867.57	4468.4	3232.33	3638.27	3768.32	4944.77	3668.27	3204.91	DCTN1
ENSG00000144802	NFKBIZ	109.372	152.681	166.769	233.483	157.435	118.951	276.85	321.455	358.148	111.426	118.695	138.914	183.75	267.377	264.373	190.409	235.587	208.432	NFKBIZ
ENSG00000243207	PPAN-P2RY11	206.994	185.205	124.672	218.122	215.033	181.502	137.027	131.728	133.529	155.807	210.803	146.631	238.04	307.24	141.199	520.451	277.541	190.167	PPAN-P2RY11
ENSG00000278021	PRAMEF8	0	0	0	0	0	3.07631	0	0.983044	3.10533	0	3.79826	0	0	0	2.00283	0	0	0	PRAMEF8
ENSG00000283448	CMKLR2	18.0781	42.4616	12.9529	3.07214	8.44773	13.3307	9.32156	5.89827	11.3862	15.1086	16.1426	18.7423	27.1449	1.94456	7.0099	0	5.37869	16.1159	CMKLR2
ENSG00000140522	RLBP1	0.903904	1.80688	0.809556	0	0	0	0	0	0	3.77714	0	0	1.04404	0	0	0	0	1.07439	RLBP1
ENSG00000284984	RHOU	1524.89	1433.76	1471.77	2021.47	2137.28	2051.9	2569.95	2554.93	2403.52	1422.09	1525	1520.34	1417.8	1364.11	1544.18	852.445	1325.31	1283.9	RHOU
ENSG00000205810	KLRC3	0.903904	0.903439	0	2.0481	4.60785	0	0	0.983044	0	3.77714	7.59651	9.92242	4.17614	8.75051	0	0	7.53017	2.14878	KLRC3
ENSG00000163788	SNRK	458.28	437.265	504.354	629.79	580.589	642.948	865.973	919.146	877.772	542.964	705.526	610.78	581.528	553.226	565.799	475.534	617.474	488.848	SNRK
ENSG00000068366	ACSL4	332.637	411.968	266.344	218.122	201.978	306.605	212.532	308.676	285.69	437.204	366.532	351.695	451.023	144.869	397.561	717.694	644.367	371.739	ACSL4
ENSG00000140807	NKD1	609.232	293.618	435.541	557.082	224.249	471.701	920.038	255.591	362.288	1186.97	677.039	179.706	364.368	408.357	343.485	372.029	401.251	297.606	NKD1
ENSG00000256980	KHDC1L	12.6547	7.22751	7.28601	4.09619	0	4.10174	3.72862	16.7118	11.3862	10.3871	3.79826	7.71744	2.08807	6.80595	2.00283	8.7881	6.45443	0	KHDC1L
ENSG00000176148	TCP11L1	637.253	729.075	646.026	635.934	656.619	632.694	694.456	810.028	641.768	606.231	680.837	640.547	684.887	563.922	437.618	420.852	563.687	493.146	TCP11L1
ENSG00000275746	KLF13	732.163	581.815	627.406	719.906	575.214	701.398	743.86	767.758	655.224	604.343	539.352	733.157	664.006	681.567	629.889	592.708	503.446	587.692	KLF13
ENSG00000118515	SGK1	139.201	171.653	120.624	200.713	202.746	243.028	505.228	487.59	499.958	124.646	169.022	214.986	372.721	392.801	295.417	207.008	185.027	168.679	SGK1
ENSG00000215305	VPS16	573.979	460.754	550.498	514.072	584.429	529.125	515.482	506.268	599.328	584.513	516.563	555.655	405.086	445.304	474.67	460.887	399.099	423.31	VPS16
ENSG00000136167	LCP1	77.7358	39.7513	48.5734	22.5291	58.3661	23.585	47.5399	32.4405	55.8959	83.0971	52.226	30.8697	6.26421	18.4733	27.0382	55.6579	25.8177	6.44635	LCP1
ENSG00000154127	UBASH3B	212.418	291.811	222.628	273.421	212.729	398.895	203.21	220.202	188.39	175.637	278.222	220.498	361.236	317.935	263.372	663.013	339.933	358.847	UBASH3B
ENSG00000072832	CRMP1	94.0061	83.1164	76.9079	143.367	149.755	138.434	166.856	154.338	172.863	80.2643	108.25	106.942	92.9191	105.006	103.146	146.468	101.119	87.0257	CRMP1
ENSG00000206262	FOXL2NB	94.91	93.9577	99.5754	159.752	188.922	169.197	128.637	123.864	125.248	86.8743	67.419	66.1495	184.794	127.368	136.192	173.809	154.906	106.365	FOXL2NB
ENSG00000144867	SRPRB	118.411	187.012	117.386	167.944	116.732	82.0349	95.0799	145.491	86.9492	83.0971	176.619	191.833	188.97	158.481	221.312	315.395	214.072	220.25	SRPRB
ENSG00000223531	TRIM31	0	0	2.42867	0	0	0	0	3.93218	2.07022	1.88857	0	3.30747	0	0	2.00283	0	0	0	TRIM31
ENSG00000055917	PUM2	3151.01	2881.97	3303.8	3171.48	3187.1	3235.25	3007.13	3176.22	2856.9	3218.13	3385.2	3167.46	3172.82	2999.48	2319.27	2137.46	3133.63	2799.86	PUM2
ENSG00000284866	OR2F1	0	0	0	0	0	0	0.932156	0	0	0	0	0	5.22018	0	3.00424	5.85873	0	0	OR2F1
ENSG00000131849	ZNF132	33.4445	41.5582	49.3829	39.9379	32.255	34.8648	18.6431	48.1692	34.1586	31.1614	41.7808	35.2797	36.5412	62.2258	54.0764	28.3172	78.5289	81.6537	ZNF132
ENSG00000085552	IGSF9	56.0421	56.0132	63.955	53.2505	57.5982	68.7042	42.8792	53.0844	66.247	67.0443	61.7217	81.5843	56.3779	28.1961	59.0834	75.187	51.6355	69.8354	IGSF9
ENSG00000163866	SMIM12	654.427	733.593	607.167	773.156	685.802	640.897	676.745	574.098	726.646	707.27	678.938	759.616	641.038	866.3	865.222	967.667	520.658	446.947	SMIM12
ENSG00000285217		0	0	0	2.0481	0	0	5.59293	2.94913	3.10533	1.88857	0	2.20498	7.30825	5.83367	4.00566	0	5.37869	1.07439
ENSG00000248592	STIMATE-MUSTN1	51.5226	46.0754	107.671	100.357	84.4773	102.544	93.2156	95.3553	49.6852	101.983	64.5703	20.9473	45.9376	58.3367	122.173	29.2937	57.0141	50.4964	STIMATE-MUSTN1
ENSG00000154309	DISP1	2.71171	9.93783	26.7154	6.14429	57.5982	28.7122	7.45725	34.4065	47.615	15.1086	18.0417	9.92242	72.0384	36.9466	0	0	24.742	9.66952	DISP1
ENSG00000188818	ZDHHC11	265.748	298.135	309.251	165.896	142.075	82.0349	190.16	161.219	123.178	372.993	246.887	276.725	231.776	260.571	185.262	367.147	354.994	224.548	ZDHHC11
ENSG00000181035	SLC25A42	378.736	454.43	441.208	593.948	565.23	678.839	634.798	439.421	538.257	452.313	433.951	415.639	410.306	367.521	410.58	613.214	395.872	301.904	SLC25A42
ENSG00000261893	CLK2	855.998	667.642	879.178	686.112	762.6	795.738	599.376	570.166	604.504	942.397	840.364	820.253	553.339	507.529	444.628	675.707	452.886	556.535	CLK2
ENSG00000233348	BAG6	1174.17	1498.81	1113.95	991.279	774.119	1004.93	813.772	701.894	734.927	1423.98	1281.91	1564.43	1222.57	995.613	907.281	1205.92	723.972	1040.01	BAG6
ENSG00000182308	DCAF4L1	16.2703	15.3585	26.7154	7.16834	10.7517	5.12718	19.5753	5.89827	17.5969	47.2143	27.5374	26.4598	35.4972	17.501	18.0255	14.6468	20.439	22.5622	DCAF4L1
ENSG00000197893	NRAP	2.71171	0	1.61911	0	1.53595	0	0	0	0	3.77714	0.949564	3.30747	6.26421	0	0	0	4.30295	0	NRAP
ENSG00000162148	PPP1R32	19.8859	21.6825	17.0007	20.481	13.8236	23.585	10.2537	7.86435	17.5969	27.3843	18.9913	48.5096	11.4844	37.9189	25.0353	27.3407	4.30295	9.66952	PPP1R32
ENSG00000175354	PTPN2	485.397	488.761	507.592	716.834	815.59	769.077	741.996	909.316	756.665	494.806	473.832	477.379	584.66	704.902	648.916	624.931	779.911	726.288	PTPN2
ENSG00000175768	TOMM5	720.412	730.882	667.075	692.257	653.547	641.923	789.536	813.961	771.156	665.721	704.576	674.725	764.234	771.989	844.192	723.553	879.954	905.712	TOMM5
ENSG00000077312	SNRPA	2841.88	3013.87	2784.06	2470	2867.62	2657.93	2424.54	2751.54	2453.21	3020.77	3007.27	3152.02	3097.65	2882.81	3166.47	4034.71	3250.88	3146.89	SNRPA
ENSG00000147533	GOLGA7	1312.47	1218.74	1361.67	1154.1	1609.68	1085.94	979.696	1334.97	1270.08	1337.11	1444.29	1286.61	1246.58	940.193	875.236	1103.39	988.604	989.514	GOLGA7
ENSG00000214367	HAUS3	516.129	493.278	629.835	547.866	609.773	565.015	636.662	565.25	570.345	629.839	480.479	565.578	504.269	656.288	459.649	161.115	542.172	306.201	HAUS3
ENSG00000087088	BAX	1785.21	2016.48	1868.46	2820.23	1975.23	2479.5	1921.17	1945.44	2239.98	2103.87	1844.05	2037.4	2652.89	2899.33	2852.03	3243.78	2088.01	2147.71	BAX
ENSG00000145414	NAF1	511.61	504.119	487.353	418.836	413.171	371.208	512.686	439.421	464.764	476.864	534.604	475.174	633.729	630.036	666.942	334.924	522.809	619.924	NAF1
ENSG00000168411	RFWD3	2333.88	2399.53	2462.67	2718.85	3037.34	2771.75	2685.54	2460.56	2198.57	2565.62	2388.15	2410.05	2798.01	3052.95	2832	3048.49	2767.88	2841.76	RFWD3
ENSG00000124201	ZNFX1	572.172	537.546	544.022	844.84	848.613	788.56	757.843	823.791	696.628	566.571	528.907	532.503	925.015	840.049	879.241	1021.37	967.089	868.108	ZNFX1
ENSG00000255835		8.13514	2.71032	2.42867	0	0	0	0	0	0	9.44286	0	7.71744	0	0	0	0	0	3.22317
ENSG00000158315	RHBDL2	13.5586	1.80688	3.23823	10.2405	4.60785	2.05087	2.79647	0.983044	21.7373	8.49857	14.2435	6.61495	4.17614	6.80595	10.0141	7.81164	12.9089	4.29756	RHBDL2
ENSG00000105549	THEG	2.71171	0	0	11.2645	6.91178	2.05087	0	0	0	0.944286	0.949564	0	2.08807	0	0	0	0	0	THEG
ENSG00000277639		9.94295	4.5172	5.6669	1.02405	6.1438	2.05087	3.72862	4.91522	5.17554	1.88857	5.69738	6.61495	0	8.75051	4.00566	1.95291	4.30295	3.22317
ENSG00000146834	MEPCE	1881.03	1984.86	1822.31	1815.64	1652.68	1687.87	1533.4	1463.75	1685.16	2055.71	1892.48	2068.27	1823.93	1661.62	1810.56	2518.28	1394.16	1668.53	MEPCE
ENSG00000228978	TNF	0	0	0	0	0	0	0	0	0	0	0	0	12.5284	0	0	0	4.30295	0	TNF
ENSG00000284103	DUS4L	212.418	177.074	209.675	193.545	231.161	162.019	158.466	155.321	210.127	200.189	214.601	196.243	200.455	200.289	173.245	100.575	193.633	204.134	DUS4L
ENSG00000122025	FLT3	55.1382	76.7923	77.7174	160.776	148.219	156.892	171.517	195.626	173.898	84.0414	68.3686	50.7146	61.5981	63.1981	86.1216	91.7868	90.362	89.1745	FLT3
ENSG00000101400	SNTA1	311.847	393.9	278.487	506.904	479.217	537.328	413.877	487.59	473.045	327.667	316.205	306.493	346.62	356.826	407.575	497.016	341.009	378.186	SNTA1
ENSG00000189167	ZAR1L	1.80781	3.61376	4.04778	8.19239	0.767975	5.12718	3.72862	1.96609	2.07022	0	0	11.0249	9.39632	3.88911	1.00141	0	0	2.14878	ZAR1L
ENSG00000187790	FANCM	285.634	382.155	352.967	230.411	307.958	297.376	294.561	286.066	337.446	343.72	309.558	405.717	186.882	288.767	271.383	178.691	242.041	269.672	FANCM
ENSG00000135924	DNAJB2	499.859	422.81	443.637	369.681	494.576	427.607	453.028	388.302	409.903	463.644	341.843	426.664	357.06	347.103	300.424	445.264	177.497	290.086	DNAJB2
ENSG00000168517	HEXIM2	125.643	142.743	121.433	163.848	127.484	117.925	88.5548	85.5248	110.757	134.089	142.435	178.604	108.58	81.6714	103.146	82.9987	86.0591	96.6952	HEXIM2
ENSG00000198373	WWP2	1199.48	1238.62	1007.09	1000.5	1132.76	1184.38	1119.52	1235.69	1001.99	1270.06	1120.49	1235.89	1175.58	1047.14	990.398	1617.01	1126.3	1381.67	WWP2
ENSG00000184144	CNTN2	13.5586	9.03439	9.71468	12.2886	18.4314	8.20349	15.8466	7.86435	14.4915	20.7743	15.193	16.5374	29.233	11.6673	7.0099	4.88228	11.8331	4.29756	CNTN2
ENSG00000089091	DZANK1	48.8108	52.3995	48.5734	99.3327	72.9577	77.9331	55.9293	91.4231	81.7736	57.6014	42.7304	57.3295	53.2458	57.3644	78.1103	80.0693	58.0899	54.7939	DZANK1
ENSG00000108819	PPP1R9B	1872.89	1839.4	1827.98	1728.59	1502.16	1679.66	1552.97	1332.02	1528.86	1780.92	1728.21	1998.82	1978.45	2270.27	2158.05	2689.16	1805.09	2015.56	PPP1R9B
ENSG00000158525	CPA5	3.61562	0	0	0	0	0	0	0	0	0	3.79826	0	0	0	4.00566	0	0	0	CPA5
ENSG00000109667	SLC2A9	18.0781	21.6825	6.47645	9.21643	32.255	27.6868	33.5576	19.6609	7.24576	13.22	7.59651	22.0498	2.08807	10.6951	15.0212	38.0817	13.9846	3.22317	SLC2A9
ENSG00000108039	XPNPEP1	1775.27	1866.51	1819.88	1455.17	1909.19	1448.94	1357.22	1569.92	1470.89	1932.01	2005.48	2171.91	1691.34	1880.39	1868.64	1776.17	1743.77	1627.7	XPNPEP1
ENSG00000133059	DSTYK	705.949	673.966	705.933	737.315	731.113	749.594	684.202	723.521	651.084	741.264	784.34	805.921	699.504	677.678	633.895	563.415	711.063	744.553	DSTYK
ENSG00000275395	FCGBP	19.8859	25.2963	12.9529	0	36.8628	38.9666	27.0325	28.5083	20.7022	8.49857	39.8817	16.5374	14.6165	0	10.0141	28.3172	0	29.0086	FCGBP
ENSG00000152464	RPP38	158.183	172.557	145.72	209.93	198.906	203.036	171.517	141.558	180.109	155.807	127.242	127.889	241.172	184.733	195.276	108.387	167.815	185.87	RPP38
ENSG00000177352	CCDC71	366.081	412.872	428.255	454.677	486.128	540.405	382.184	450.234	393.341	384.324	356.086	328.542	358.104	379.189	457.646	497.992	352.842	424.384	CCDC71
ENSG00000144724	PTPRG	1232.02	1356.06	1434.53	1441.86	1288.66	1377.16	1681.61	1470.63	1362.2	1289.89	1169.86	1445.37	1637.05	1581.9	1273.8	1071.17	1682.46	1568.61	PTPRG
ENSG00000115073	ACTR1B	1253.72	1170.86	1173.05	965.677	921.571	992.622	857.583	893.587	880.878	1226.63	1201.2	1159.82	714.12	843.938	922.302	1055.55	731.502	759.595	ACTR1B
ENSG00000139146	SINHCAF	2473.08	2719.35	2695.01	1899.61	1983.68	2146.24	2749.86	2507.75	2782.37	3121.81	2806.91	3036.26	5472.83	4799.17	4865.87	841.704	5115.14	4812.2	SINHCAF
ENSG00000134910	STT3A	3261.29	3012.97	3259.27	2794.63	2960.55	2790.21	2967.05	3730.65	3494.53	3371.1	3320.62	3241.32	3901.56	3537.15	3396.8	3208.63	4529.94	4197.65	STT3A
ENSG00000074071	MRPS34	2701.77	2725.68	2672.35	2978.96	2312.37	2881.47	2198.02	1808.8	2419.05	2990.55	2872.43	2673.54	2684.21	2682.52	3321.69	4170.44	2284.87	2864.33	MRPS34
ENSG00000196787	H2AC11	470.934	504.119	463.876	177.16	164.347	186.629	208.803	170.067	203.916	436.26	462.438	455.329	64.7302	73.8932	76.1075	68.3519	79.6047	69.8354	H2AC11
ENSG00000163689	CFAP20DC	225.976	265.611	142.482	150.535	178.938	181.502	287.104	255.591	178.039	183.191	225.047	131.196	112.756	123.479	141.199	54.6815	148.452	163.307	CFAP20DC
ENSG00000114270	COL7A1	79.5436	93.9577	63.955	25.6012	19.1994	70.7551	9.32156	41.2879	71.4225	140.699	82.6121	63.9445	14.6165	25.2792	58.082	107.41	68.8473	88.1001	COL7A1
ENSG00000176399	DMRTA1	37.0601	36.1376	39.6683	8.19239	9.21571	8.20349	15.8466	5.89827	9.31598	46.27	48.4278	33.0747	2.08807	5.83367	3.00424	2.92937	0	3.22317	DMRTA1
ENSG00000198910	L1CAM	299.192	342.403	333.537	854.056	813.286	818.298	735.471	624.233	638.662	288.951	291.516	338.465	135.725	246.959	181.256	333.948	140.922	106.365	L1CAM
ENSG00000038532	CLEC16A	1074.74	1161.82	1271	1350.72	1407.7	1316.66	1503.57	1516.84	1498.84	1163.36	1215.44	1249.12	1294.6	1188.12	1319.86	1552.56	1532.93	1327.95	CLEC16A
ENSG00000118965	WDR35	819.841	694.745	688.933	659.487	649.707	668.584	682.338	697.961	689.383	701.604	795.735	883.095	985.569	874.078	793.12	497.016	974.619	1006.7	WDR35
ENSG00000104804	TULP2	2.71171	0.903439	0	14.3367	9.98368	7.17805	36.3541	8.8474	5.17554	0.944286	0	2.20498	18.7926	6.80595	13.0184	30.2701	104.347	85.9513	TULP2
ENSG00000168062	BATF2	21.6937	16.2619	8.90512	9.21643	18.4314	9.22892	6.52509	7.86435	16.5617	10.3871	7.59651	5.51246	36.5412	31.1129	31.0438	25.3878	26.8935	19.339	BATF2
ENSG00000143319	ISG20L2	1329.64	1225.97	1308.24	1220.67	1358.55	1236.68	1118.59	1023.35	1234.89	1434.37	1231.58	1094.77	1346.81	1415.64	1352.91	1021.37	1441.49	1283.9	ISG20L2
ENSG00000282928	MAP4K1	74.1202	83.1164	57.4785	87.0441	71.4217	60.5007	74.5725	102.237	67.2821	49.1029	33.2347	85.9943	25.0568	16.5287	78.1103	50.7757	68.8473	26.8598	MAP4K1
ENSG00000182712	CMC4	179.877	227.667	151.387	209.93	258.04	229.698	206.939	198.575	231.864	167.139	201.308	191.833	229.688	248.903	271.383	220.679	262.48	292.234	CMC4
ENSG00000167378	IRGQ	809.898	948.611	963.372	1485.89	1257.18	1431.51	1240.7	1140.33	1262.83	1080.26	1341.73	1474.03	1062.83	925.609	949.34	1033.09	1006.89	1235.55	IRGQ
ENSG00000165238	WNK2	1170.56	1094.97	1224.86	1471.56	738.792	752.67	999.271	843.452	929.528	1332.39	976.152	1085.95	1258.06	1063.67	1081.53	1718.56	1094.03	1358.03	WNK2
ENSG00000141564	RPTOR	1514.94	1450.92	1425.63	1422.4	1399.25	1336.14	1345.1	1383.14	1193.48	1592.07	1611.41	1512.62	1410.49	1452.58	1453.05	2089.61	1571.65	1441.83	RPTOR
ENSG00000184838	PRR16	29.8288	32.5238	24.2867	2.0481	3.83988	2.05087	1.86431	3.93218	0	40.6043	37.9826	37.4847	0	0.972278	3.00424	0	4.30295	1.07439	PRR16
ENSG00000170312	CDK1	3440.26	3595.69	3477.04	3332.25	3594.13	3531.6	3943.02	3617.6	3753.31	3474.97	3686.21	3655.86	3311.68	3192.96	3886.49	1308.45	3454.2	3130.78	CDK1
ENSG00000206449	MICB	0	0	0	0	1.53595	0	0	1.96609	0	0	0	1.10249	0	0	3.00424	0	0	3.22317	MICB
ENSG00000171533	MAP6	317.27	315.3	358.634	628.766	698.858	707.551	662.763	702.877	670.751	331.444	282.02	303.185	133.637	156.537	178.252	98.622	152.755	170.828	MAP6
ENSG00000156239	N6AMT1	167.222	153.585	185.388	179.208	151.291	194.833	93.2156	175.965	177.004	130.311	199.408	201.756	86.6549	193.483	189.267	153.303	206.542	188.018	N6AMT1
ENSG00000164611	PTTG1	1743.63	1684.01	1831.22	1689.68	1861.57	1795.54	1951	1864.83	2069.18	1839.47	1705.42	1746.35	1765.46	1790.94	1773.5	1253.77	1883.62	1896.3	PTTG1
ENSG00000157005	SST	0	0	0	2.0481	0	3.07631	3.72862	5.89827	2.07022	0	0	0	9.39632	0	5.00707	0	3.22722	7.52074	SST
ENSG00000196550	FAM72A	214.225	242.122	204.008	215.05	163.579	147.663	195.753	239.863	214.268	115.203	193.711	184.116	181.662	140.008	153.216	184.55	204.39	164.382	FAM72A
ENSG00000170381	SEMA3E	143.721	129.192	123.862	206.858	105.981	88.1875	196.685	135.66	94.1949	128.423	138.636	128.991	80.3907	105.978	163.23	564.391	93.5893	103.142	SEMA3E
ENSG00000135835	KIAA1614	115.7	159.909	96.3372	84.996	61.438	73.8314	67.1152	56.0335	59.0012	52.88	69.3182	59.5345	95.0072	86.5328	40.0566	57.6108	50.5597	61.2403	KIAA1614
ENSG00000177096	PHETA2	4.51952	1.80688	3.23823	8.19239	9.98368	9.22892	3.72862	6.88131	11.3862	12.2757	4.74782	5.51246	8.35228	5.83367	3.00424	0	4.30295	11.8183	PHETA2
ENSG00000114770	ABCC5	1825.89	1352.45	1574.59	1323.07	1487.57	1584.3	1356.29	1531.58	1447.08	1476.86	1675.98	1431.03	1368.73	1226.04	1273.8	1634.59	1133.83	1096.95	ABCC5
ENSG00000175505	CLCF1	24.4054	19.8757	21.0485	19.4569	14.5915	10.2544	41.947	25.5591	32.0884	27.3843	35.1339	14.3324	17.7486	27.2238	9.01273	16.5997	15.0603	11.8183	CLCF1
ENSG00000171840	NINJ2	16.2703	3.61376	4.04778	24.5772	16.8955	13.3307	13.9823	17.6948	30.0182	16.9971	11.3948	3.30747	9.39632	18.4733	10.0141	1.95291	18.2876	25.7854	NINJ2
ENSG00000222036	POTEM	18.0781	16.2619	16.1911	40.9619	18.4314	26.6613	26.1004	33.4235	27.9479	38.7157	28.4869	29.7673	27.1449	34.0297	43.0608	27.3407	30.1207	40.8269	POTEM
ENSG00000158623	COPG2	1261.85	1256.68	1235.38	1504.33	1737.16	1791.44	1580.94	1802.9	1675.84	1254.96	1245.83	1202.82	1354.11	1476.89	1453.05	1282.09	1581.34	1480.51	COPG2
ENSG00000282147	FAM20C	4.51952	0.903439	3.23823	21.505	0	5.12718	0.932156	0.983044	4.14044	13.22	0.949564	1.10249	1.04404	0.972278	3.00424	15.6233	0	4.29756	FAM20C
ENSG00000143321	HDGF	10615.5	10782.5	10509.7	8641.94	7269.66	8536.75	7282	6134.2	6701.3	10645.9	10801.3	11273	9237.62	9209.42	8878.54	9414	7411.84	8642.4	HDGF
ENSG00000278961	SMIM34B	0	0.903439	1.61911	0	0	2.05087	1.86431	3.93218	1.03511	5.66571	0.949564	2.20498	0	2.91684	0	0	4.30295	0	SMIM34B
ENSG00000183463	URAD	2.71171	5.42064	0	0	1.53595	5.12718	6.52509	2.94913	1.03511	0	0	1.10249	0	0	0	0	0	0	URAD
ENSG00000277157	H4C4	8.13514	3.61376	1.61911	1.02405	2.30393	0	0	1.96609	1.03511	1.88857	11.3948	4.40996	2.08807	0	0	0	0	0	H4C4
ENSG00000134058	CDK7	270.267	43.3651	84.1939	12.2886	9.21571	83.0603	36.3541	5.89827	398.517	172.804	14.2435	27.5623	97.0953	385.022	21.0297	6.83519	330.252	279.342	CDK7
ENSG00000139985	ADAM21	17.1742	5.42064	10.5242	0	0	0	6.52509	16.7118	9.31598	0	0	0	0	8.75051	0	5.85873	0	7.52074	ADAM21
ENSG00000198814	GK	460.087	453.527	463.876	277.517	245.752	397.869	281.511	270.337	293.971	512.747	520.361	534.708	804.951	690.318	720.017	683.519	850.909	725.214	GK
ENSG00000102763	VWA8	678.832	636.021	662.217	720.93	686.57	658.33	681.406	798.232	710.085	644.003	685.585	679.134	418.658	499.751	787.111	375.935	545.4	536.121	VWA8
ENSG00000142178	SIK1	200.667	123.771	140.053	269.325	237.304	264.562	2843.07	2645.37	2488.4	179.414	172.821	183.014	1129.65	1040.34	1365.93	138.657	215.148	382.483	SIK1
ENSG00000188869	TMC3	7.23124	14.455	8.09556	9.21643	3.83988	7.17805	8.3894	8.8474	13.4564	4.72143	14.2435	4.40996	10.4404	10.6951	11.0156	17.5762	2.15148	8.59513	TMC3
ENSG00000110090	CPT1A	687.871	719.138	688.123	946.221	805.606	690.118	700.981	844.435	776.332	833.804	707.425	733.157	713.076	683.512	619.875	947.161	678.791	677.941	CPT1A
ENSG00000143494	VASH2	71.4085	90.3439	125.481	142.343	59.1341	68.7042	84.8262	120.914	53.8257	108.593	125.342	80.4818	125.284	127.368	85.1202	65.4225	96.8165	193.39	VASH2
ENSG00000166689	PLEKHA7	657.139	729.075	788.508	699.425	724.969	756.772	902.327	918.163	657.294	830.027	721.669	767.334	836.272	717.542	844.192	942.279	794.971	728.437	PLEKHA7
ENSG00000258465		79.5436	113.833	0	4.09619	26.1112	0	38.2184	33.4235	13.4564	235.127	40.8312	17.6399	5.22018	9.72278	48.0679	128.892	53.7869	0
ENSG00000158402	CDC25C	757.472	687.517	787.698	828.455	805.606	940.325	989.949	907.35	923.317	791.311	733.063	711.107	861.329	737.959	800.13	458.934	845.531	749.925	CDC25C
ENSG00000153443	UBALD1	1127.17	1066.96	996.564	1348.67	1103.58	1378.19	1032.83	1035.15	1122.06	968.837	1085.35	1056.19	1301.91	1220.21	1192.68	1585.76	941.271	1190.43	UBALD1
ENSG00000138867	GUCD1	2975.65	3019.29	2801.07	1750.1	1792.45	1640.7	1768.3	1928.73	1935.65	2949	2691.06	2602.98	2581.9	2245.96	2267.2	4173.37	3137.93	2476.47	GUCD1
ENSG00000152034	MCHR2	4.51952	1.80688	0.809556	1.02405	1.53595	0	8.3894	1.96609	3.10533	5.66571	5.69738	1.10249	3.13211	1.94456	0	1.95291	0	3.22317	MCHR2
ENSG00000260230	FRRS1L	36.1562	18.0688	16.1911	31.7455	21.5033	20.5087	17.711	12.7796	31.0533	18.8857	15.193	26.4598	26.1009	19.4456	23.0325	3.90582	29.0449	12.8927	FRRS1L
ENSG00000280905	CYP2D6	0	0.903439	0	0	2.30393	7.17805	0	0	0	0	0	0	1.04404	0	0	0	1.07574	0	CYP2D6
ENSG00000107485	GATA3	402.237	328.852	380.492	525.337	513.008	492.209	571.411	551.488	526.87	274.787	385.523	347.285	367.5	427.803	493.697	426.711	418.462	417.938	GATA3
ENSG00000213853	EMP2	2045.54	2086.94	2050.61	3042.45	3772.3	3293.7	3838.62	4394.21	3640.48	1949.01	2082.39	2021.97	3264.7	2472.5	2431.43	3815.99	3744.65	2385.15	EMP2
ENSG00000104824	HNRNPL	3025.37	3064.47	2774.35	3136.66	1598.92	2854.81	2397.5	1898.26	2460.45	2823.41	3090.83	3018.62	2659.16	3246.44	3153.45	2153.08	2179.45	2688.13	HNRNPL
ENSG00000163673	DCLK3	0	2.71032	4.04778	1.02405	0.767975	8.20349	0	5.89827	5.17554	1.88857	2.84869	2.20498	1.04404	0.972278	2.00283	11.7175	3.22722	7.52074	DCLK3
ENSG00000189362	NEMP2	176.261	258.384	225.866	120.838	242.68	143.561	138.891	324.405	141.81	227.573	265.878	159.861	129.46	287.794	205.29	73.2341	141.998	230.994	NEMP2
ENSG00000226792	C13orf42	6.32733	4.5172	4.04778	31.7455	26.1112	36.9157	31.6933	17.6948	38.299	0	2.84869	3.30747	6.26421	0.972278	3.00424	0	0	1.07439	C13orf42
ENSG00000170113	NIPA1	517.937	583.622	405.588	452.629	510.704	629.618	459.553	503.319	502.028	495.75	570.688	454.226	701.592	484.195	421.595	351.524	486.234	551.163	NIPA1
ENSG00000112592	TBP	472.742	438.168	449.304	462.87	483.825	451.192	428.792	449.251	436.816	447.591	454.841	422.254	416.57	447.248	444.628	643.484	366.827	467.36	TBP
ENSG00000131386	GALNT15	6.32733	17.1653	10.5242	17.4088	3.0719	7.17805	5.59293	9.83044	10.3511	2.83286	3.79826	12.1274	6.26421	1.94456	8.01131	1.95291	7.53017	32.2317	GALNT15
ENSG00000185022	MAFF	61.4655	108.413	67.1932	64.515	76.0296	83.0603	147.281	103.22	105.581	79.32	54.1251	58.432	174.354	180.844	141.199	118.151	108.65	105.29	MAFF
ENSG00000197136	PCNX3	2576.13	2548.6	2380.1	2574.46	2459.83	2508.22	2236.24	2533.3	2352.8	2319.17	2344.47	2600.78	1928.33	1791.91	2794.95	2660.84	1848.12	1664.23	PCNX3
ENSG00000136504	KAT7	1523.08	1341.61	1380.29	1311.81	1376.21	1085.94	1426.2	1664.29	1407.75	1334.28	1515.5	1276.68	1816.62	1719.96	1770.5	1313.33	1900.83	1674.98	KAT7
ENSG00000204381	LAYN	30.7328	60.5304	65.5741	186.377	193.53	257.384	164.992	174.982	220.478	58.5457	55.0747	69.4569	232.82	243.07	214.303	450.146	191.481	212.729	LAYN
ENSG00000165312	OTUD1	536.919	544.774	528.64	412.691	389.364	397.869	785.807	813.961	772.191	555.24	583.982	574.398	702.636	697.124	694.981	454.052	452.886	546.865	OTUD1
ENSG00000187446	CHP1	1015.08	995.59	1168.19	1017.9	877.028	986.469	1027.24	1019.42	1027.86	961.283	1172.71	1099.18	998.098	1061.73	1061.5	1148.31	1086.5	1031.42	CHP1
ENSG00000158552	ZFAND2B	342.58	302.652	339.204	211.978	248.056	214.316	232.107	275.252	302.252	341.831	331.398	261.29	190.014	186.677	183.259	362.265	185.027	217.027	ZFAND2B
ENSG00000152207	CYSLTR2	0	0	0	14.3367	0	0	0	0	2.07022	0	4.74782	0	0	0	0	0	0	0	CYSLTR2
ENSG00000197889	MEIG1	0.903904	5.42064	4.04778	13.3126	0	0	5.59293	2.94913	8.28087	10.3871	4.74782	7.71744	0	2.91684	3.00424	1.95291	1.07574	8.59513	MEIG1
ENSG00000239704	CDRT4	149.144	54.2064	132.767	124.934	170.491	154.841	13.9823	142.541	119.038	57.6014	103.502	108.044	102.315	136.119	104.147	260.714	158.134	76.2818	CDRT4
ENSG00000198843	SELENOT	1230.21	1566.56	1748.64	1282.11	1478.35	1499.19	1440.18	1610.23	1615.81	1437.2	1305.65	1464.11	1492.97	1518.7	1274.8	1348.48	1444.72	1233.4	SELENOT
ENSG00000273793	DUSP8	533.304	488.761	462.257	916.523	924.642	628.592	948.002	901.452	878.808	531.633	621.964	485.096	907.267	1081.17	997.408	803.623	728.275	815.463	DUSP8
ENSG00000168894	RNF181	588.442	552.905	539.165	487.447	497.648	578.346	549.972	472.844	588.977	515.58	526.058	533.606	439.539	486.139	515.728	718.671	554.005	542.568	RNF181
ENSG00000183742	MACC1	40.6757	33.4273	34.0014	47.1062	19.1994	42.0429	28.8968	24.5761	32.0884	33.9943	31.3356	28.6648	15.6605	44.7248	38.0537	28.3172	30.1207	18.2646	MACC1
ENSG00000163481	RNF25	312.751	344.21	430.684	434.196	505.328	395.818	352.355	346.032	411.973	386.213	358.935	334.055	327.827	313.074	318.45	364.218	305.51	316.945	RNF25
ENSG00000159423	ALDH4A1	375.12	366.796	327.87	392.21	271.863	321.987	306.679	290.981	380.92	322.946	357.036	334.055	267.273	305.295	282.399	462.84	252.799	322.317	ALDH4A1
ENSG00000182544	MFSD5	504.379	450.816	493.02	442.389	417.779	441.963	439.045	442.37	477.185	498.583	451.043	536.913	674.447	736.015	699.988	767.494	656.201	653.23	MFSD5
ENSG00000162040	HS3ST6	6.32733	0	5.6669	26.6253	0	16.407	17.711	23.5931	17.5969	0	4.74782	8.81993	0	0	0	15.6233	7.53017	19.339	HS3ST6
ENSG00000108370	RGS9	151.856	131.902	148.958	301.07	258.808	244.054	284.307	322.438	343.656	119.924	169.972	160.964	134.681	127.368	156.221	89.8339	168.891	140.745	RGS9
ENSG00000144063	MALL	4.51952	5.42064	2.42867	1.02405	0.767975	2.05087	1.86431	4.91522	5.17554	3.77714	1.89913	1.10249	3.13211	0	5.00707	0	1.07574	3.22317	MALL
ENSG00000104361	NIPAL2	317.27	231.28	187.008	243.723	459.249	508.616	455.824	335.218	301.217	190.746	230.744	216.088	100.227	184.733	222.314	74.2106	205.466	273.97	NIPAL2
ENSG00000166510	CCDC68	65.985	21.6825	57.4785	74.7555	119.804	56.399	97.8763	116.982	148.021	39.66	27.5374	48.5096	79.3467	38.8911	26.0368	48.8228	61.3171	26.8598	CCDC68
ENSG00000159917	ZNF235	136.49	157.198	150.577	147.463	136.7	168.171	175.245	122.881	104.546	121.813	106.351	100.327	141.989	146.814	116.164	124.01	128.013	103.142	ZNF235
ENSG00000186105	LRRC70	5.42343	0.903439	8.09556	1.02405	13.8236	5.12718	2.79647	13.7626	10.3511	0.944286	7.59651	0	22.9688	12.6396	9.01273	20.5056	10.7574	5.37196	LRRC70
ENSG00000133315	MACROD1	929.214	1046.18	1000.61	1057.84	968.417	921.867	993.678	916.197	942.984	870.631	926.774	869.865	767.366	672.817	892.26	967.667	692.776	745.627	MACROD1
ENSG00000196152	ZNF79	145.529	210.501	191.055	185.353	219.641	193.807	151.009	188.744	183.214	184.136	194.661	217.191	125.284	112.784	97.1372	195.291	90.362	123.555	ZNF79
ENSG00000144843	ADPRH	6.32733	1.80688	1.61911	0	3.0719	2.05087	2.79647	0.983044	0	0.944286	0.949564	1.10249	0	0	0	0	2.15148	0	ADPRH
ENSG00000197879	MYO1C	1968.7	1904.45	1751.88	1423.43	1029.09	1104.39	1037.49	917.18	1034.07	1778.09	2195.39	1983.38	1113.99	1414.67	1350.91	1743.95	1366.19	1365.55	MYO1C
ENSG00000136161	RCBTB2	145.529	130.999	140.053	101.381	132.092	118.951	151.009	110.101	107.651	117.091	100.654	130.094	56.3779	45.6971	59.0834	42.964	31.1964	60.1659	RCBTB2
ENSG00000136098	NEK3	340.772	336.079	352.967	331.792	466.929	445.039	376.591	404.031	394.377	350.33	342.793	357.207	128.416	204.178	241.341	177.715	193.633	212.729	NEK3
ENSG00000198563	DDX39B	9894.14	9814.06	9924.35	7221.59	7297.3	7233.42	7046.16	6942.26	6951.79	9830.96	10262.9	9814.38	7716.46	6895.4	7429.49	9068.34	7968	7478.84	DDX39B
ENSG00000151490	PTPRO	0	0.903439	1.61911	0	0.767975	0	0.932156	0	0	0	7.59651	0	1.04404	0	0	0	0	0	PTPRO
ENSG00000068654	POLR1A	2130.5	2148.38	1972.89	1961.05	1453.01	1486.88	1541.79	2014.26	1170.71	1903.68	2180.2	2111.27	1888.66	2126.37	1855.62	2346.42	2040.68	2016.63	POLR1A
ENSG00000188234	AGAP4	651.715	641.442	778.793	748.579	563.694	609.109	571.411	566.233	631.416	772.426	707.425	749.694	661.918	667.955	640.905	787.023	826.167	712.321	AGAP4
ENSG00000126216	TUBGCP3	710.469	650.476	669.503	739.363	812.518	734.212	795.129	747.114	631.416	639.281	777.693	657.085	878.034	879.912	710.003	757.729	967.089	969.101	TUBGCP3
ENSG00000250366	TUNAR	9.94295	5.42064	0	7.16834	10.7517	8.20349	0.932156	7.86435	10.3511	0	3.79826	8.81993	0	5.83367	2.00283	0	8.60591	5.37196	TUNAR
ENSG00000169302	STK32A	10.8469	25.2963	29.144	0	3.83988	3.07631	1.86431	1.96609	2.07022	2.83286	4.74782	45.2021	0	6.80595	3.00424	6.83519	4.30295	33.3061	STK32A
ENSG00000129596	CDO1	120.219	143.647	264.725	43.01	52.9903	38.9666	38.2184	45.22	50.7203	139.754	129.141	135.606	15.6605	23.3347	26.0368	21.482	15.0603	20.4134	CDO1
ENSG00000196262	PPIA	23967.9	25005.4	24026.8	27967.8	28276.1	25282.1	24328.3	25193.5	25043.4	24686.5	23811.3	28287.7	19421.1	18948.7	21457.3	24399.7	19788.2	19097.3	PPIA
ENSG00000135625	EGR4	0	2.71032	0	0	0	0	3.72862	1.96609	4.14044	0	0	0	2.08807	0	0	0	1.07574	0	EGR4
ENSG00000169629	RGPD8	629.118	441.782	463.066	606.237	727.273	519.896	545.311	589.827	529.976	392.823	517.512	523.683	708.9	608.646	546.772	257.784	675.564	568.353	RGPD8
ENSG00000165494	PCF11	2330.27	1730.09	1913.79	1824.85	1982.91	1756.57	1367.47	1521.75	1399.47	1649.67	1866.84	1783.83	1138	1204.65	1106.56	1349.46	1585.64	1470.84	PCF11
ENSG00000176563	CNTD1	23.5015	20.7791	18.6198	62.4669	58.3661	26.6613	82.0297	39.3218	62.1065	26.44	28.4869	70.5594	11.4844	18.4733	26.0368	0.976455	16.1361	10.7439	CNTD1
ENSG00000127364	TAS2R4	13.5586	18.0688	15.3816	16.3848	8.44773	9.22892	14.9145	19.6609	6.21065	8.49857	7.59651	7.71744	7.30825	15.5565	12.017	1.95291	8.60591	7.52074	TAS2R4
ENSG00000168811	IL12A	12.6547	18.0688	22.6676	4.09619	6.91178	7.17805	14.9145	21.627	53.8257	20.7743	13.2939	9.92242	61.5981	47.6416	47.0665	27.3407	39.8023	35.4549	IL12A
ENSG00000120332	TNN	1.80781	0.903439	1.61911	2.0481	2.30393	0	0	0.983044	6.21065	2.83286	2.84869	7.71744	1.04404	3.88911	3.00424	0	5.37869	0	TNN
ENSG00000150540	HNMT	23.5015	11.7447	26.7154	1.02405	6.1438	2.05087	0	0	0	2.83286	3.79826	5.51246	1.04404	0	4.00566	18.5526	10.7574	7.52074	HNMT
ENSG00000149599	DUSP15	9.94295	5.42064	6.47645	51.2024	49.9184	83.0603	42.8792	22.61	54.8608	13.22	13.2939	13.2299	37.5853	30.1406	32.0452	29.2937	31.1964	23.6366	DUSP15
ENSG00000260596	DUX4	23.5015	25.2963	19.4294	121.862	112.124	152.79	51.2686	166.134	238.075	13.22	19.9408	28.6648	22.9688	22.3624	15.0212	9.76455	8.60591	32.2317	DUX4
ENSG00000133048	CHI3L1	6.32733	0	5.6669	5.12024	0	3.07631	0.932156	0	1.03511	2.83286	0	3.30747	0	0	0	6.83519	12.9089	2.14878	CHI3L1
ENSG00000165689	ENTR1	2495.68	2197.16	2219.8	1604.68	1676.49	1795.54	1677.88	1650.53	1725.53	2266.29	2152.66	2206.08	2695.7	2642.65	2573.63	3149.07	2406.43	2288.45	ENTR1
ENSG00000130528	HRC	0	0	0	1.02405	0	0	5.59293	0	0	0.944286	0.949564	3.30747	0	0	0	0	6.45443	0	HRC
ENSG00000221932	HEPN1	1.80781	0	0.809556	1.02405	0	0	0	0	0	4.72143	0	1.10249	0	0.972278	0	1.95291	0	0	HEPN1
ENSG00000080546	SESN1	827.976	914.281	998.183	1510.47	1491.41	1582.25	1276.12	1402.8	1480.21	906.514	916.329	895.223	1061.78	1028.67	982.387	721.6	1263.99	1134.56	SESN1
ENSG00000284796	DCAF11	904.808	1124.78	1211.1	714.786	868.58	724.983	782.079	924.062	628.311	1050.99	1202.15	1062.8	956.336	714.625	767.083	840.728	573.369	826.207	DCAF11
ENSG00000163634	THOC7	694.199	676.676	723.743	697.377	753.384	790.611	875.294	788.401	853.965	644.947	630.51	639.445	660.874	644.621	798.127	347.618	783.138	790.752	THOC7
ENSG00000284838	C1QTNF4	1.80781	7.22751	4.04778	4.09619	9.21571	31.7885	14.9145	7.86435	4.14044	2.83286	5.69738	0	3.13211	5.83367	0	5.85873	2.15148	5.37196	C1QTNF4
ENSG00000049323	LTBP1	1242.87	1225.06	1177.9	2009.18	2137.28	2220.07	2079.64	2147.95	1875.62	1026.44	1217.34	1148.8	1372.91	1310.63	1316.86	1739.07	1707.2	1470.84	LTBP1
ENSG00000237765	FAM200B	395.006	371.314	399.921	459.798	543.727	378.386	466.078	573.115	536.186	432.483	488.076	463.046	507.401	446.276	459.649	374.959	445.356	413.641	FAM200B
ENSG00000184260	H2AC20	23.5015	9.03439	20.2389	20.481	29.951	13.3307	31.6933	19.6609	17.5969	17.9414	23.7391	26.4598	31.3211	25.2792	44.0622	17.5762	31.1964	17.1903	H2AC20
ENSG00000221869	CEBPD	43.3874	60.5304	51.8116	168.968	155.131	189.706	186.431	133.694	163.547	64.2114	61.7217	60.637	192.102	204.178	209.296	178.691	125.861	163.307	CEBPD
ENSG00000184939	ZFP90	758.376	601.691	740.744	857.128	865.508	1114.65	951.731	934.875	921.247	768.649	529.857	744.181	371.677	489.056	459.649	371.053	872.424	495.294	ZFP90
ENSG00000113555	PCDH12	7.23124	7.22751	7.28601	7.16834	8.44773	7.17805	7.45725	10.8135	7.24576	11.3314	9.49564	12.1274	10.4404	12.6396	5.00707	17.5762	17.2118	121.406	PCDH12
ENSG00000178397	FAM220A	508.898	458.044	524.593	533.529	599.021	482.98	457.688	483.658	499.958	416.43	490.925	449.816	338.267	362.66	437.618	414.993	342.085	305.127	FAM220A
ENSG00000196704	AMZ2	1695.72	1807.78	1624.78	1765.46	2101.18	1962.68	1943.54	2260.02	2023.64	1592.07	1845	1769.5	2101.64	1872.61	2038.88	1584.79	2762.5	2179.94	AMZ2
ENSG00000262024	TCF20	1253.72	1210.61	1305.81	1129.53	1169.63	970.062	1198.75	1299.58	1145.87	1171.86	1302.8	1508.21	1253.89	1635.37	1554.19	2001.73	1498.5	1483.73	TCF20
ENSG00000169604	ANTXR1	1391.11	1357.87	1429.68	1246.27	1339.35	1331.02	1491.45	1387.08	1241.1	1249.29	1412	1351.65	861.329	1130.76	1006.42	849.516	1142.43	894.968	ANTXR1
ENSG00000198093	ZNF649	302.808	328.852	383.73	478.231	415.475	345.572	384.048	394.201	435.781	379.603	392.17	396.897	383.161	380.161	636.899	320.277	346.388	384.632	ZNF649
ENSG00000152133	GPATCH11	515.226	187.012	223.438	104.453	60.6701	325.063	122.112	212.338	74.5278	38.7157	84.5112	267.905	163.914	118.618	164.232	0	211.921	147.192	GPATCH11
ENSG00000237172	B3GNT9	37.964	51.496	42.9065	47.1062	19.9674	41.0174	32.6254	31.4574	35.1937	61.3786	44.6295	63.9445	21.9247	24.307	23.0325	25.3878	19.3633	26.8598	B3GNT9
ENSG00000134779	TPGS2	1240.16	1271.14	1240.24	1422.4	1482.19	1355.63	1347.9	1530.6	1701.72	1041.55	1102.44	1170.85	1268.5	1252.29	1397.97	1458.82	1557.67	1544.97	TPGS2
ENSG00000273984	MUC4	0.903904	1.80688	0	4.09619	0	0	15.8466	0	0	0	1.89913	0	0	3.88911	5.00707	0	3.22722	0	MUC4
ENSG00000149090	PAMR1	248.574	226.763	224.247	530.457	519.919	583.473	650.645	639.962	635.557	229.461	190.862	208.371	391.513	341.27	472.667	457.957	444.28	401.822	PAMR1
ENSG00000282607	MGAM	10.8469	13.5516	4.85734	6.14429	15.3595	11.2798	5.59293	6.88131	7.24576	0	5.69738	13.2299	0	6.80595	6.00848	0	2.15148	2.14878	MGAM
ENSG00000143324	XPR1	1147.05	1277.46	1264.53	1793.11	1935.3	1633.52	1873.63	1937.58	1849.74	1318.22	1195.5	1218.25	2129.83	1943.58	1916.71	1912.88	2316.07	1928.53	XPR1
ENSG00000095303	PTGS1	47.9069	18.9722	25.9058	37.8898	32.255	42.0429	32.6254	44.237	26.9128	35.8829	22.7895	24.2548	12.5284	23.3347	20.0283	18.5526	30.1207	12.8927	PTGS1
ENSG00000250305	TRMT9B	32.5406	51.496	41.2874	126.982	132.092	127.154	105.334	73.7283	110.757	23.6071	32.2852	29.7673	37.5853	130.285	87.123	119.128	45.181	68.761	TRMT9B
ENSG00000127666	TICAM1	204.282	233.087	236.39	226.315	210.425	262.512	192.956	186.778	247.391	214.353	224.097	237.036	224.468	200.289	212.3	319.301	166.739	229.92	TICAM1
ENSG00000115935	WIPF1	348.907	284.583	376.444	421.908	369.396	521.947	502.432	541.657	481.326	220.963	266.827	260.188	476.08	328.63	510.721	692.307	470.098	471.658	WIPF1
ENSG00000071189	SNX13	1175.98	870.915	1240.24	1395.78	1475.28	1155.67	1438.32	1534.53	1376.69	1394.71	1146.12	1303.14	927.103	1052.98	880.243	744.059	1115.54	1141	SNX13
ENSG00000187516	H2AP	1.80781	0	1.61911	1.02405	0	0	0	0	0	0	0	1.10249	0	0	0	0	0	2.14878	H2AP
ENSG00000278565	CEACAM21	0	0	2.42867	2.0481	0	1.02544	6.52509	0	4.14044	0.944286	0	0	1.04404	0	0	0	0	1.07439	CEACAM21
ENSG00000165655	ZNF503	1053.95	1080.51	1074.28	1923.16	1511.38	1880.65	1888.55	1815.68	2086.78	1154.86	998.941	1185.18	1020.02	1174.51	1220.72	1133.66	839.076	933.646	ZNF503
ENSG00000257008	GPR142	1.80781	0	0	5.12024	0	1.02544	0	2.94913	10.3511	0	0	0	1.04404	1.94456	0	0	0	1.07439	GPR142
ENSG00000273772	SMN2	828.88	1174.47	1140.67	963.629	902.371	753.695	1329.25	1103.96	1025.79	869.687	1053.07	1255.74	1483.57	1489.53	1312.85	750.894	2090.16	1302.16	SMN2
ENSG00000099864	PALM	3494.49	3962.48	3482.71	3726.51	3786.12	3894.61	3176.79	3229.3	3188.14	3566.57	3784.96	3554.43	3278.27	3172.54	3368.76	4673.31	3056.17	3389.7	PALM
ENSG00000197905	TEAD4	638.157	757.986	680.837	647.198	551.406	600.905	614.291	566.233	538.257	704.437	678.938	682.442	936.5	820.603	819.157	1181.51	757.32	867.034	TEAD4
ENSG00000007933	FMO3	2.71171	5.42064	0	4.09619	3.0719	1.02544	0	0.983044	2.07022	0.944286	3.79826	0	0	1.94456	1.00141	0	0	2.14878	FMO3
ENSG00000135378	PRRG4	692.391	711.91	663.027	608.285	654.315	688.067	838.008	702.877	722.506	658.167	742.559	725.439	505.313	527.947	572.809	187.479	609.944	580.171	PRRG4
ENSG00000127423	AUNIP	566.748	459.851	518.116	487.447	559.854	534.252	548.108	633.08	610.714	438.149	477.631	464.149	613.893	587.256	568.803	413.04	601.338	627.444	AUNIP
ENSG00000197561	ELANE	1.80781	0	0.809556	5.12024	0	2.05087	2.79647	0	0	1.88857	2.84869	0	0	0	0	0.976455	0	0	ELANE
ENSG00000143198	MGST3	987.968	966.68	935.847	736.291	748.008	756.772	880.887	892.604	951.265	958.45	869.801	970.192	746.485	697.124	807.14	727.459	808.955	825.132	MGST3
ENSG00000109654	TRIM2	56.0421	140.033	207.246	129.03	38.3988	117.925	53.1329	95.3553	217.373	169.027	206.055	169.784	133.637	259.598	120.17	510.686	40.8781	75.2074	TRIM2
ENSG00000125534	PPDPF	1561.95	1413.88	1499.3	2775.17	2594.22	3166.55	2451.57	2255.1	2861.04	1418.32	1383.51	1370.4	1356.2	1649.96	1859.63	1990.02	1323.16	1421.42	PPDPF
ENSG00000189129	PLAC9	8.13514	2.71032	7.28601	21.505	13.0556	10.2544	4.66078	8.8474	16.5617	5.66571	8.54607	3.30747	0	2.91684	5.00707	24.4114	1.07574	4.29756	PLAC9
ENSG00000151702	FLI1	268.46	311.687	315.727	267.277	387.06	495.286	357.948	230.032	258.777	228.517	300.062	219.396	630.597	402.523	449.635	592.708	418.462	468.435	FLI1
ENSG00000178449	COX14	386.871	377.638	327.87	270.349	205.049	279.944	245.157	230.032	301.217	405.099	396.918	361.617	324.695	371.41	488.69	521.427	367.903	446.947	COX14
ENSG00000144504	ANKMY1	295.577	258.384	370.777	207.882	309.494	258.41	267.529	301.795	216.338	454.201	274.424	233.728	301.726	296.545	203.287	251.925	235.587	204.134	ANKMY1
ENSG00000185798	WDR53	211.514	279.163	208.056	174.088	180.474	193.807	167.788	192.677	175.969	166.194	160.476	223.806	182.706	230.43	171.242	183.574	171.042	153.638	WDR53
ENSG00000169018	FEM1B	2608.67	2649.79	3080.36	3057.81	3111.84	3498.79	3638.2	3718.86	3247.14	2983.94	2834.45	2589.75	3505.87	3130.74	3257.6	3166.64	3289.61	3406.89	FEM1B
ENSG00000165474	GJB2	97.6217	103.896	94.7181	6104.35	6166.08	6422.3	6738.55	7173.27	7316.15	99.15	107.301	102.532	13205	13349.4	14076.9	11456.7	13823.2	13012	GJB2
ENSG00000177463	NR2C2	1617.99	2196.26	1647.45	1900.63	1367	1599.68	1525.01	1157.04	1186.23	2142.58	1754.79	2115.68	1709.09	1663.57	1020.44	943.256	887.484	1292.49	NR2C2
ENSG00000221944	TIGD1	389.583	365.893	407.207	367.633	369.396	320.961	218.124	266.405	258.777	390.934	391.22	369.334	302.77	320.852	324.458	248.996	394.796	420.087	TIGD1
ENSG00000162526	TSSK3	26.2132	18.0688	18.6198	25.6012	26.1112	19.4833	48.4721	43.2539	49.6852	25.4957	20.8904	19.8448	38.6293	37.9189	117.165	165.021	54.8627	30.083	TSSK3
ENSG00000164105	SAP30	312.751	332.466	320.584	229.387	215.801	240.977	202.278	86.5079	139.74	294.617	333.297	347.285	262.053	268.349	182.257	155.256	171.042	249.259	SAP30
ENSG00000156795	NTAQ1	219.649	140.033	149.768	162.824	288.759	253.283	161.263	134.677	238.075	161.473	244.038	195.141	335.135	325.713	300.424	273.407	256.026	327.689	NTAQ1
ENSG00000178307	TMEM11	418.508	471.595	542.403	469.014	548.334	598.855	384.048	479.726	457.518	459.867	493.773	498.326	656.698	571.7	668.945	737.224	569.066	611.329	TMEM11
ENSG00000176834	VSIG10	570.364	434.554	560.213	345.104	339.445	382.488	529.464	506.268	470.975	525.023	634.309	507.146	446.847	598.924	457.646	493.11	444.28	478.104	VSIG10
ENSG00000228300	FAM174C	474.55	512.25	494.639	442.389	432.37	453.243	416.674	394.201	458.553	491.973	498.521	477.379	483.388	514.335	526.744	608.332	458.265	515.708	FAM174C
ENSG00000006327	TNFRSF12A	279.306	230.377	250.962	217.098	138.236	198.935	166.856	196.609	186.32	308.781	308.608	282.238	248.48	176.955	186.263	230.443	110.801	210.581	TNFRSF12A
ENSG00000104267	CA2	238.631	221.343	270.392	652.319	596.717	721.907	869.701	688.131	860.176	248.347	238.341	259.085	709.944	719.486	684.967	657.154	637.913	670.42	CA2
ENSG00000203326	ZNF525	199.763	148.164	289.821	342.032	357.109	709.602	392.438	286.066	296.041	223.796	228.845	178.604	185.838	157.509	218.308	125.963	249.571	268.598	ZNF525
ENSG00000127804	METTL16	1316.99	1165.44	1312.29	1168.44	1105.12	985.444	1116.72	1427.38	1121.02	1094.43	1354.08	1202.82	1434.5	1102.56	970.37	830.963	1062.83	1038.94	METTL16
ENSG00000153395	LPCAT1	2608.67	2603.71	2610.01	1722.45	1969.86	1921.67	1512.89	1680.02	1456.4	2764.87	2570.47	2507.06	3130.02	3186.16	2623.7	2864.92	2359.09	3197.39	LPCAT1
ENSG00000079841	RIMS1	43.3874	46.9788	24.2867	11.2645	17.6634	18.4578	33.5576	17.6948	48.6501	39.66	18.0417	36.3822	8.35228	12.6396	5.00707	21.482	11.8331	0	RIMS1
ENSG00000134107	BHLHE40	677.024	633.311	601.5	1614.92	1582.03	1537.13	2708.84	2716.15	2997.68	750.707	741.609	678.032	1401.1	1533.28	1493.11	1176.63	1098.33	974.473	BHLHE40
ENSG00000183208	GDPGP1	95.8139	157.198	151.387	100.357	91.3891	96.391	100.673	111.084	90.0545	147.309	160.476	144.426	72.0384	176.955	119.168	243.137	82.8319	97.7696	GDPGP1
ENSG00000165240	ATP7A	803.571	961.259	752.078	459.798	550.638	423.505	536.922	496.437	437.851	788.479	763.449	711.107	905.179	645.593	753.063	485.298	869.197	669.346	ATP7A
ENSG00000275851	MLLT6	2698.15	2590.16	2686.92	2280.56	1939.14	2362.6	2050.74	2046.7	1833.18	2646.83	2606.55	2737.49	2712.4	2615.43	2703.82	2931.32	2273.04	2806.31	MLLT6
ENSG00000130958	SLC35D2	85.8709	87.6336	76.9079	46.0822	27.6471	22.5596	11.1859	22.61	27.9479	72.71	49.3773	110.249	41.7614	32.0852	18.0255	10.741	3.22722	12.8927	SLC35D2
ENSG00000281886	TGM4	8.13514	4.5172	8.09556	2.0481	3.83988	11.2798	0	0.983044	7.24576	35.8829	7.59651	9.92242	38.6293	2.91684	3.00424	0	3.22722	2.14878	TGM4
ENSG00000183665	TRMT12	150.048	155.392	196.722	178.184	148.219	171.248	178.974	145.491	153.196	134.089	183.266	228.216	230.732	311.129	190.269	145.492	233.435	230.994	TRMT12
ENSG00000111817	DSE	899.385	803.158	763.412	669.728	622.06	661.406	711.235	651.758	644.873	820.584	893.54	887.505	745.441	766.155	772.09	563.415	690.624	682.238	DSE
ENSG00000088881	EBF4	621.886	571.877	484.924	835.623	949.218	766.001	743.86	633.08	639.697	601.51	392.17	546.836	598.232	598.924	693.98	824.128	698.154	750.999	EBF4
ENSG00000170365	SMAD1	585.73	697.455	531.879	524.313	733.417	545.532	550.904	563.284	684.207	607.176	488.076	574.398	595.1	618.369	581.822	456.981	602.414	598.436	SMAD1
ENSG00000266964	FXYD1	3.61562	2.71032	2.42867	9.21643	4.60785	4.10174	0	3.93218	0	1.88857	1.89913	2.20498	0	0.972278	1.00141	11.7175	1.07574	4.29756	FXYD1
ENSG00000111057	KRT18	6013.68	5609.45	5721.14	4119.75	4253.82	4284.27	4593.66	4579.02	4803.94	5821.52	5564.44	5989.83	4897.57	5296	5028.1	6937.71	4668.71	5070.05	KRT18
ENSG00000140990	NDUFB10	3294.73	3260.51	3260.89	3935.42	3820.68	4143.79	3612.1	3113.3	4004.84	3264.4	3147.8	3301.96	3560.16	3685.91	3583.06	4685.03	2918.48	3419.79	NDUFB10
ENSG00000178922	HYI	559.517	526.705	507.592	769.06	701.162	738.314	632.934	598.674	614.855	487.251	487.126	594.243	494.873	551.282	552.781	732.341	463.643	507.113	HYI
ENSG00000134215	VAV3	71.4085	60.5304	46.9543	154.631	130.556	150.739	134.23	142.541	107.651	41.5486	63.6208	102.532	44.8935	126.396	67.0947	46.8698	59.1656	70.9098	VAV3
ENSG00000273607	CHCHD10	9.94295	8.13095	8.90512	4.09619	6.1438	8.20349	6.52509	39.3218	14.4915	17.9414	4.74782	13.2299	9.39632	4.86139	5.00707	11.7175	188.254	12.8927	CHCHD10
ENSG00000272047	GTF2H5	498.051	479.726	391.016	523.289	534.511	502.464	553.7	460.065	496.852	516.524	525.109	533.606	340.356	407.385	504.713	369.1	393.72	525.377	GTF2H5
ENSG00000004961	HCCS	291.057	276.452	208.866	289.806	284.151	313.783	288.968	330.303	303.287	208.687	320.953	250.265	317.387	313.074	310.438	264.619	341.009	403.971	HCCS
ENSG00000105556	MIER2	812.61	884.467	713.219	808.998	763.368	619.363	580.733	691.08	725.611	837.581	900.187	970.192	757.97	809.908	769.086	1095.58	711.063	696.205	MIER2
ENSG00000141179	PCTP	533.304	596.27	622.549	728.098	836.325	746.517	712.167	798.232	829.122	503.304	577.335	651.572	746.485	754.488	809.143	840.728	775.608	840.174	PCTP
ENSG00000214013	GANC	186.204	140.937	197.532	155.655	178.938	260.461	269.393	203.49	122.143	144.476	173.77	170.886	130.504	195.428	153.216	138.657	125.861	132.15	GANC
ENSG00000147536	GINS4	977.121	1018.18	1364.1	1269.82	1168.09	1000.83	1062.66	1679.04	1045.46	1426.82	1248.68	981.217	1627.65	1010.2	972.373	2125.74	1142.43	1234.48	GINS4
ENSG00000170775	GPR37	56.0421	62.3373	55.0498	94.2124	78.3335	106.645	108.13	80.6096	79.7034	44.3814	44.6295	60.637	21.9247	31.1129	26.0368	39.0582	24.742	19.339	GPR37
ENSG00000228875	CSNK2B	0	0	0	0	0	0	0	0	0	38.7157	0	0	12.5284	0	0	27.3407	21.5148	0	CSNK2B
ENSG00000134057	CCNB1	3922.95	3762.82	4066.4	3990.72	4112.51	4069.96	3970.98	4113.06	4433.37	3849.85	3877.07	3857.62	4050.86	3922.17	3995.64	3144.19	4247.02	4265.33	CCNB1
ENSG00000082175	PGR	188.916	180.688	245.296	26.6253	12.2876	9.22892	3.72862	17.6948	10.3511	154.863	181.367	157.656	4.17614	0.972278	0	0	5.37869	2.14878	PGR
ENSG00000278704		210.61	164.426	186.198	217.098	178.938	179.451	164.992	147.457	190.46	170.916	208.904	168.681	254.745	224.596	263.372	242.161	208.693	224.548
ENSG00000138380	CARF	197.051	136.419	179.722	189.449	286.455	220.469	205.074	347.998	247.391	272.899	195.61	228.216	125.284	138.064	96.1357	94.7161	109.725	68.761	CARF
ENSG00000072694	FCGR2B	0	0	4.04778	0	0	1.02544	0	2.94913	0	3.77714	0.949564	0	1.04404	2.91684	0	0	0	0	FCGR2B
ENSG00000272901	SMDT1	0	0	0	1.02405	0	0	0	2.94913	0	1.88857	0	1.10249	4.17614	0	0	0	0	0	SMDT1
ENSG00000169359	SLC33A1	1248.29	1370.52	1292.05	1236.03	1334.74	1290	1437.38	1518.8	1338.4	1219.07	1275.26	1382.52	1320.7	1255.21	1276.8	1069.22	1171.48	1261.34	SLC33A1
ENSG00000106031	HOXA13	178.973	212.308	213.723	441.365	583.661	674.737	703.778	581.962	448.202	243.626	220.299	199.551	297.55	306.268	332.469	132.798	250.647	283.639	HOXA13
ENSG00000106571	GLI3	1105.48	773.344	483.305	910.379	680.426	455.294	439.045	666.504	470.975	1004.72	782.441	739.771	562.735	1340.77	518.732	1454.92	682.018	457.691	GLI3
ENSG00000166965	RCCD1	850.574	885.37	888.893	707.617	616.684	746.517	610.562	530.844	528.941	851.746	829.919	883.095	564.823	703.93	644.911	754.8	495.916	604.882	RCCD1
ENSG00000233439	PSORS1C1	0	0	0	0	39.9347	0	0	17.6948	0	0	2.84869	11.0249	0	0	0	0	0	0	PSORS1C1
ENSG00000163157	TMOD4	13.5586	12.6481	10.5242	2.0481	1.53595	6.15262	6.52509	3.93218	4.14044	9.44286	4.74782	11.0249	0	0.972278	12.017	5.85873	1.07574	8.59513	TMOD4
ENSG00000282379	DTX2	1.80781	15.3585	0.809556	3.07214	5.37583	0	0	51.1183	21.7373	23.6071	3.79826	8.81993	0	14.5842	26.0368	0	0	26.8598	DTX2
ENSG00000110852	CLEC2B	0.903904	2.71032	3.23823	0	1.53595	3.07631	0	1.96609	1.03511	3.77714	7.59651	2.20498	0	2.91684	0	0	0	0	CLEC2B
ENSG00000179387	ELMOD2	786.397	775.151	954.467	918.571	906.211	834.705	1133.5	1001.72	984.389	874.409	851.759	835.688	787.203	724.347	702.993	614.19	748.714	770.338	ELMOD2
ENSG00000281601	ZNF780B	357.946	330.659	246.915	102.405	221.945	382.488	292.697	142.541	150.091	97.2614	357.986	424.459	151.385	65.1427	98.1386	204.079	80.6804	127.853	ZNF780B
ENSG00000165355	FBXO33	500.763	446.299	547.26	579.611	612.076	546.557	914.445	878.841	918.142	525.967	578.284	447.611	730.825	792.407	760.073	536.074	698.154	633.891	FBXO33
ENSG00000102081	FMR1	1404.67	1253.07	1537.35	1461.32	1221.08	1150.54	1293.83	1300.57	1494.7	1271.95	1376.87	1385.83	2002.46	2119.57	1970.78	1111.21	2083.71	2047.79	FMR1
ENSG00000164327	RICTOR	1912.66	1846.63	2112.94	1944.67	1889.99	2031.39	2047.01	2044.73	2040.2	1896.13	2030.17	2115.68	1845.85	1929	1476.08	756.753	2124.58	1828.61	RICTOR
ENSG00000236649	PPT2	0.903904	3.61376	4.04778	58.3707	6.1438	1.02544	0	21.627	0	1.88857	28.4869	11.0249	0	23.3347	14.0198	0	0	2.14878	PPT2
ENSG00000280789	PAGR1	1106.38	1102.2	1008.71	1443.91	1194.97	1460.22	1332.98	1230.77	1291.82	1192.63	1018.88	1046.26	1461.65	1476.89	1599.26	1215.69	1321.01	1367.7	PAGR1
ENSG00000138039	LHCGR	0	0	1.61911	1.02405	0.767975	1.02544	4.66078	0	2.07022	0	0.949564	0	0	0.972278	7.0099	0	5.37869	0	LHCGR
ENSG00000285330		3.61562	0	8.09556	6.14429	0	1.02544	0	3.93218	0	0	15.193	6.61495	1.04404	4.86139	10.0141	3.90582	0	3.22317
ENSG00000137817	PARP6	1232.93	1383.17	1427.25	1090.61	1132	1154.64	1085.96	1015.48	1199.69	1360.72	1348.38	1413.39	1169.32	1112.29	1041.47	1298.69	1077.89	1145.3	PARP6
ENSG00000137055	PLAA	806.283	876.336	817.652	788.517	829.414	882.9	899.53	788.401	824.982	840.414	1018.88	764.026	871.769	871.162	889.256	663.989	1048.85	978.77	PLAA
ENSG00000164684	ZNF704	1578.22	1766.22	1893.55	1156.15	1016.8	1107.47	1208.07	1131.48	1136.55	2097.26	1737.7	1822.42	1053.43	1445.78	1321.87	891.503	935.893	1411.75	ZNF704
ENSG00000141646	SMAD4	1344.11	1551.21	1469.34	1612.88	1771.72	2412.85	2026.51	2444.83	1625.12	1360.72	1355.03	1362.68	1694.47	2090.4	1319.86	1638.49	2324.67	2100.43	SMAD4
ENSG00000173960	UBXN2A	846.055	860.978	847.606	864.297	986.849	894.18	1043.08	1110.84	969.897	788.479	978.051	975.705	1045.08	976.168	984.39	483.345	946.65	993.812	UBXN2A
ENSG00000163785	RYK	1434.5	1449.12	1449.11	1104.95	1054.43	963.91	1027.24	985.993	1014.41	1305	1391.11	1341.73	1238.23	1218.26	1277.8	763.588	1199.45	1193.65	RYK
ENSG00000133026	MYH10	5770.53	5796.47	5249.16	4703.45	5099.36	4364.26	5000.08	4880.81	3747.09	5271	4904.5	5130.99	7362.54	6518.15	6447.1	8144.61	8998.55	6779.41	MYH10
ENSG00000177042	TMEM80	466.415	438.168	429.874	511	526.063	536.303	463.281	537.725	540.327	510.859	400.716	416.742	272.493	330.575	361.51	326.136	402.326	323.392	TMEM80
ENSG00000125520	SLC2A4RG	774.646	815.806	740.744	1202.23	1126.62	1222.32	814.704	942.739	942.984	745.986	773.895	746.386	700.548	754.488	849.199	1169.79	756.244	641.412	SLC2A4RG
ENSG00000204136	GGTA1	0.903904	5.42064	5.6669	0	0.767975	0	6.52509	1.96609	2.07022	3.77714	3.79826	2.20498	1.04404	2.91684	0	0	0	2.14878	GGTA1
ENSG00000140543	DET1	330.829	293.618	365.92	297.998	248.824	275.842	205.074	236.914	288.795	326.723	311.457	346.182	329.915	334.464	289.409	378.865	309.813	348.103	DET1
ENSG00000125246	CLYBL	141.009	145.454	104.433	115.717	156.667	139.459	130.502	144.507	112.827	134.089	134.838	87.0968	140.945	163.343	150.212	185.526	125.861	163.307	CLYBL
ENSG00000141753	IGFBP4	158.183	110.22	124.672	201.738	144.379	193.807	140.756	131.728	181.144	121.813	105.402	137.811	84.5669	88.4773	89.1258	126.939	62.3928	109.588	IGFBP4
ENSG00000276856	TUBGCP5	162.703	147.261	154.625	107.525	203.514	134.332	178.974	228.066	197.706	152.974	179.468	141.119	247.436	235.291	211.298	28.3172	197.936	238.515	TUBGCP5
ENSG00000132661	NXT1	225.072	213.212	230.724	336.912	291.063	318.911	331.847	282.134	319.849	236.071	223.148	233.728	366.456	307.24	362.512	452.099	291.525	299.755	NXT1
ENSG00000109927	TECTA	37.0601	46.0754	48.5734	76.8036	39.9347	28.7122	35.4219	38.3387	27.9479	45.3257	53.1756	59.5345	36.5412	39.8634	24.0339	11.7175	34.4236	61.2403	TECTA
ENSG00000162383	SLC1A7	9.94295	2.71032	4.04778	5.12024	6.1438	3.07631	3.72862	11.7965	5.17554	6.61	2.84869	3.30747	1.04404	2.91684	2.00283	4.88228	4.30295	2.14878	SLC1A7
ENSG00000169891	REPS2	4.51952	5.42064	1.61911	3.07214	0.767975	6.15262	0	0.983044	1.03511	1.88857	4.74782	4.40996	0	5.83367	1.00141	0	3.22722	1.07439	REPS2
ENSG00000237440	ZNF737	183.493	122.868	107.671	25.6012	38.3988	36.9157	27.0325	23.5931	15.5266	66.1	219.349	138.914	206.719	135.147	219.31	94.7161	87.1348	125.704	ZNF737
ENSG00000204334	ERICH2	6.32733	15.3585	6.47645	11.2645	11.5196	13.3307	8.3894	6.88131	8.28087	18.8857	8.54607	16.5374	9.39632	18.4733	8.01131	0	17.2118	15.0415	ERICH2
ENSG00000013523	ANGEL1	761.088	845.619	937.466	882.73	985.313	938.274	824.958	901.452	786.683	893.294	751.105	756.309	1253.89	1246.46	1027.45	1168.82	966.013	1079.76	ANGEL1
ENSG00000149262	INTS4	1039.49	911.57	777.984	923.692	960.737	786.509	1026.3	1053.82	1056.85	935.787	859.355	921.682	662.962	791.435	706.998	675.707	778.835	626.37	INTS4
ENSG00000108578	BLMH	1213.94	1074.19	1135	1218.62	1159.64	1292.05	1303.15	1297.62	1223.5	1138.81	1047.37	1088.16	1676.72	1640.23	1721.43	1865.03	1659.86	1755.56	BLMH
ENSG00000249709	ZNF564	160.895	112.93	95.5277	167.944	172.794	190.731	129.57	177.931	103.511	139.754	164.275	212.781	140.945	103.062	102.144	61.5167	96.8165	130.001	ZNF564
ENSG00000011258	MBTD1	1414.61	1504.23	1382.72	1275.96	1406.16	1383.31	1395.44	1360.53	1447.08	1375.82	1593.37	1482.85	1866.74	1682.04	1628.3	1173.7	1758.83	1655.64	MBTD1
ENSG00000280706	REXO4	2285.07	2288.41	2265.95	1833.05	1777.1	1768.88	1555.77	1621.04	1625.12	2389.04	2311.24	2331.77	1990.98	2006.78	2113.98	2465.55	1855.65	1926.38	REXO4
ENSG00000100304	TTLL12	2738.83	2750.97	2886.07	2206.82	2237.88	2182.13	2027.44	2141.07	2136.46	2864.96	2752.79	2840.02	4005.96	3785.08	4133.84	6052.07	3677.95	3761.44	TTLL12
ENSG00000124772	CPNE5	9.03904	59.627	5.6669	8.19239	13.8236	25.6359	15.8466	3.93218	12.4213	50.0471	18.0417	23.1523	10.4404	8.75051	3.00424	11.7175	6.45443	9.66952	CPNE5
ENSG00000128487	SPECC1	965.37	830.261	969.849	1193.02	1081.31	1178.23	1141.89	726.47	1036.14	934.843	722.618	885.3	963.645	935.332	1160.64	1295.76	892.863	803.645	SPECC1
ENSG00000176894	PXMP2	491.724	430.941	514.068	416.788	390.132	429.658	468.874	450.234	452.343	528.8	490.925	549.041	420.746	421.969	470.665	569.273	450.735	455.542	PXMP2
ENSG00000165724	ZMYND19	2288.69	2237.82	2113.75	1805.4	1736.39	1838.61	1540.85	1515.85	1551.63	2302.17	2173.55	2213.8	1535.78	1683.99	1632.3	2035.91	1543.68	1524.56	ZMYND19
ENSG00000109680	TBC1D19	122.931	105.702	180.531	121.862	166.651	73.8314	113.723	135.66	111.792	105.76	181.367	109.147	106.492	89.4496	116.164	67.3754	94.665	104.216	TBC1D19
ENSG00000145451	GLRA3	6.32733	0.903439	7.28601	2.0481	0	1.02544	6.52509	7.86435	0	3.77714	6.64695	4.40996	5.22018	0	1.00141	0	2.15148	0	GLRA3
ENSG00000061938	TNK2	250.382	133.709	146.53	377.874	143.611	194.833	135.163	218.236	219.443	251.18	138.636	115.762	140.945	230.43	390.551	163.068	160.285	249.259	TNK2
ENSG00000177189	RPS6KA3	1425.46	1421.11	1457.2	1291.32	1255.64	1344.35	1400.1	1423.45	1338.4	1670.44	1461.38	1565.54	4626.12	4730.13	4185.91	3227.18	5322.75	4688.64	RPS6KA3
ENSG00000135837	CEP350	2406.19	2794.34	2023.89	2140.26	2346.93	2061.13	2943.75	1969.04	2664.37	1776.2	1682.63	2091.43	2403.37	2093.32	1597.26	1412.93	1924.5	1929.61	CEP350
ENSG00000262102	DSEL	187.108	93.9577	206.437	60.4188	68.3498	65.6279	0	0	92.1247	54.7686	208.904	188.526	0	0	0	0	0	0	DSEL
ENSG00000136169	SETDB2	197.051	200.564	266.344	211.978	237.304	253.283	192.956	227.083	174.933	188.857	194.661	240.343	116.932	98.2001	126.178	72.2577	214.072	118.183	SETDB2
ENSG00000047056	WDR37	348.003	326.142	359.443	252.94	354.037	255.334	256.343	330.303	281.55	318.224	356.086	348.387	248.48	237.236	267.378	252.902	182.876	294.383	WDR37
ENSG00000187416	LHFPL3	1.80781	0	0	0	3.83988	0	1.86431	0	0	0	3.79826	0	0	0	0	0	0	0	LHFPL3
ENSG00000152056	AP1S3	298.288	273.742	392.635	274.445	506.864	266.613	272.189	394.201	468.904	289.896	293.415	338.465	746.485	361.688	330.467	162.092	614.247	315.871	AP1S3
ENSG00000172404	DNAJB7	0.903904	1.80688	4.04778	0	1.53595	0	0.932156	2.94913	2.07022	3.77714	0	1.10249	6.26421	9.72278	3.00424	0	6.45443	4.29756	DNAJB7
ENSG00000161835	TAMALIN	111.18	56.9167	25.9058	53.2505	12.2876	19.4833	41.947	74.7114	33.1235	119.924	65.5199	59.5345	24.0128	52.503	44.0622	116.198	44.1053	49.422	TAMALIN
ENSG00000119242	CCDC92	401.334	578.201	591.786	505.88	480.753	368.131	263.8	376.506	354.007	541.076	477.631	586.525	279.801	310.157	200.283	254.855	289.374	345.954	CCDC92
ENSG00000162374	ELAVL4	0.903904	13.5516	0	1.02405	0	0	0	2.94913	0	0	0	0	0	0	3.00424	0	20.439	0	ELAVL4
ENSG00000140450	ARRDC4	714.085	766.116	726.172	563.227	542.959	582.448	551.836	607.521	524.8	806.42	749.206	727.644	595.1	548.365	420.594	330.042	570.141	502.815	ARRDC4
ENSG00000103507	BCKDK	1198.58	1097.68	1067.8	1429.57	1545.93	1461.25	1535.26	1562.06	1636.51	1112.37	1073.96	1059.49	1670.46	1608.15	1702.4	2488.01	1628.67	1768.45	BCKDK
ENSG00000182831	C16orf72	4275.47	4180.21	4352.98	5955.86	5931.84	5828.58	6109.35	6294.43	6120.6	4349.38	4331.91	4459.58	4579.14	4268.3	4410.23	2397.2	4504.12	4440.46	C16orf72
ENSG00000152822	GRM1	11.7508	1.80688	2.42867	3.07214	7.67975	4.10174	8.3894	0.983044	10.3511	1.88857	2.84869	3.30747	4.17614	0	0	5.85873	9.68165	0	GRM1
ENSG00000133246	PRAM1	9.03904	0	1.61911	6.14429	3.83988	4.10174	0.932156	0	18.632	2.83286	2.84869	2.20498	12.5284	3.88911	0	49.7992	1.07574	3.22317	PRAM1
ENSG00000139438	FAM222A	182.589	151.778	221.009	218.122	163.579	232.774	174.313	246.744	180.109	187.913	175.669	147.734	245.348	214.874	219.31	342.736	191.481	214.878	FAM222A
ENSG00000064419	TNPO3	1877.41	1832.17	1712.21	1531.98	1587.41	1627.37	1576.28	1831.41	1565.08	1772.42	1923.82	1810.29	1448.08	1526.48	1496.11	1470.54	1600.7	1693.24	TNPO3
ENSG00000174446	SNAPC5	287.442	337.886	253.391	287.758	286.455	247.13	306.679	253.625	333.305	279.509	238.341	276.725	258.921	276.127	219.31	299.772	215.148	234.217	SNAPC5
ENSG00000120647	CCDC77	549.574	578.201	685.694	451.605	365.556	446.065	740.132	331.286	447.167	721.434	619.116	598.653	480.256	726.292	486.687	642.507	517.43	580.171	CCDC77
ENSG00000157330	C1orf158	3.61562	11.7447	5.6669	16.3848	9.98368	0	2.79647	14.7457	3.10533	3.77714	4.74782	1.10249	2.08807	3.88911	0	0.976455	2.15148	4.29756	C1orf158
ENSG00000158813	EDA	465.511	459.851	530.259	371.73	411.635	412.225	337.44	371.591	310.533	516.524	432.052	617.395	402.998	531.836	528.747	602.473	558.308	479.178	EDA
ENSG00000173825	TIGD3	52.4265	57.8201	57.4785	82.9479	56.8302	34.8648	88.5548	88.474	111.792	88.7629	54.1251	45.2021	48.0256	57.3644	64.0905	30.2701	40.8781	42.9756	TIGD3
ENSG00000115464	USP34	2869.9	2445.61	2771.92	2438.26	4143.23	2763.55	3369.74	4257.56	3120.85	2572.23	2867.68	2780.48	3564.34	3935.78	3216.54	2283.93	4793.49	3044.82	USP34
ENSG00000147100	SLC16A2	912.944	843.812	839.51	613.405	665.835	673.711	597.512	638.979	668.68	801.699	853.658	845.611	1093.1	1133.68	1136.6	1141.48	1125.22	1186.13	SLC16A2
ENSG00000032742	IFT88	191.628	194.239	212.104	267.277	269.559	298.402	240.496	276.235	220.478	216.241	225.996	238.138	202.543	183.761	207.293	77.14	196.86	230.994	IFT88
ENSG00000115866	DARS1	1924.41	2160.12	1676.59	1833.05	1487.57	1691.97	1631.27	1763.58	1720.35	1904.62	1705.42	1707.76	2027.52	2151.65	2110.98	2056.41	2014.86	2092.91	DARS1
ENSG00000146828	SLC12A9	470.03	717.331	343.252	666.655	461.553	809.069	277.782	431.556	521.695	373.937	527.958	517.068	478.168	638.787	399.564	746.988	350.691	425.459	SLC12A9
ENSG00000160191	PDE9A	225.976	250.253	216.152	173.064	221.177	183.553	192.956	283.117	164.582	215.297	185.165	207.268	353.928	280.016	311.44	331.018	373.281	342.731	PDE9A
ENSG00000103126	AXIN1	2538.16	2429.35	2316.95	2823.3	2641.07	2823.02	2736.81	2313.1	2494.61	2256.84	2409.99	2210.49	2692.57	2650.43	2528.57	3647.06	2592.53	2968.54	AXIN1
ENSG00000124172	ATP5F1E	899.385	975.714	891.322	2235.5	2382.26	1700.17	2302.42	1965.11	2075.39	936.731	798.583	1276.68	1211.08	1283.41	1628.3	2608.11	1438.26	1635.22	ATP5F1E
ENSG00000133116	KL	0	4.5172	3.23823	21.505	14.5915	12.3052	13.9823	19.6609	15.5266	2.83286	3.79826	1.10249	15.6605	10.6951	8.01131	7.81164	5.37869	7.52074	KL
ENSG00000223618	VPS52	0	0	39.6683	64.515	76.0296	72.8059	94.1477	111.084	113.862	46.27	45.5791	27.5623	27.1449	33.0575	40.0566	137.68	106.498	53.7196	VPS52
ENSG00000230797	YY2	640.868	627.89	694.599	726.05	654.315	643.974	621.748	669.453	702.839	728.989	708.375	678.032	946.94	1098.67	1100.55	491.157	954.18	984.142	YY2
ENSG00000182518	FAM104B	377.832	290.907	323.823	230.411	268.023	232.774	269.393	197.592	204.952	290.84	285.819	315.312	287.11	284.878	355.502	216.773	291.525	240.664	FAM104B
ENSG00000166347	CYB5A	259.421	244.832	234.771	498.711	479.217	450.166	453.96	434.506	438.886	238.904	240.24	291.058	341.4	374.327	435.615	394.488	406.629	398.599	CYB5A
ENSG00000115756	HPCAL1	484.493	454.43	491.401	388.114	388.596	314.809	347.694	394.201	347.797	495.75	425.405	487.301	424.922	407.385	450.636	596.614	379.736	470.583	HPCAL1
ENSG00000116661	FBXO2	51.5226	63.2407	48.5734	145.415	102.909	152.79	81.0975	66.847	108.686	39.66	48.4278	44.0996	40.7174	29.1684	47.0665	115.222	39.8023	30.083	FBXO2
ENSG00000109089	CDR2L	422.123	437.265	416.922	414.74	443.122	409.149	428.792	382.404	494.782	427.761	378.876	402.409	818.524	681.567	698.987	970.596	630.383	749.925	CDR2L
ENSG00000275835	TUBGCP5	284.73	118.351	150.577	189.449	222.713	162.019	227.446	134.677	199.776	180.359	217.45	169.784	207.763	182.788	215.304	218.726	359.297	169.754	TUBGCP5
ENSG00000172399	MYOZ2	0.903904	1.80688	1.61911	1.02405	0	0	0	0	0	1.88857	0	0	0	0.972278	0	0	0	0	MYOZ2
ENSG00000137959	IFI44L	55.1382	102.992	19.4294	0	3.0719	0	0	0.983044	9.31598	4.72143	42.7304	22.0498	14.6165	20.4178	1.00141	2.92937	4.30295	2.14878	IFI44L
ENSG00000141965	FEM1A	1837.64	1837.6	1911.36	2332.78	2320.82	2359.53	2301.49	2324.9	2453.21	1973.56	1887.73	2027.48	1911.63	1897.89	1978.79	2125.74	1584.56	1846.88	FEM1A
ENSG00000149636	DSN1	1059.38	1116.65	976.325	1305.66	1175	1316.66	1229.51	1190.47	1160.36	1047.21	1029.33	1035.24	1307.13	1347.58	1356.92	1336.77	1170.4	1319.35	DSN1
ENSG00000149781	FERMT3	6.32733	51.496	53.4307	18.4329	28.4151	12.3052	0.932156	9.83044	5.17554	18.8857	48.4278	16.5374	41.7614	38.8911	21.0297	63.4696	13.9846	7.52074	FERMT3
ENSG00000165886	UBTD1	165.415	170.75	167.578	196.617	178.17	162.019	152.874	161.219	179.074	157.696	169.022	162.066	229.688	217.79	231.327	332.971	148.452	234.217	UBTD1
ENSG00000100890	PRORP	540.535	414.679	474.4	610.333	463.089	592.702	577.937	464.98	522.73	568.46	568.789	353.9	560.647	457.943	376.532	556.579	599.186	528.6	PRORP
ENSG00000141198	TOM1L1	1157.9	1260.3	1142.28	1128.5	1247.19	1058.25	1086.89	1654.46	1276.29	1222.85	1431.94	1198.41	1349.94	1392.3	1211.71	1232.29	1537.23	1652.41	TOM1L1
ENSG00000106123	EPHB6	2.71171	0	0	9.21643	6.1438	51.2718	0	0	45.5448	0	4.74782	35.2797	7.30825	4.86139	24.0339	9.76455	7.53017	10.7439	EPHB6
ENSG00000164048	ZNF589	433.874	482.437	413.683	415.764	374.772	285.071	384.048	271.32	286.725	430.594	390.271	465.251	648.346	505.585	604.854	654.225	524.96	574.799	ZNF589
ENSG00000151470	C4orf33	162.703	257.48	289.821	135.174	261.112	195.858	256.343	173.999	170.793	400.377	262.08	239.241	212.983	194.456	132.187	115.222	250.647	127.853	C4orf33
ENSG00000274311	LILRB5	0	0.903439	0.809556	0	0	1.02544	0	0.983044	0	0.944286	0	0	0	1.94456	1.00141	1.95291	0	0	LILRB5
ENSG00000173611	SCAI	592.961	481.533	454.161	450.581	595.181	465.548	346.762	434.506	390.236	470.254	546.949	553.45	337.223	375.299	403.57	177.715	463.643	478.104	SCAI
ENSG00000100802	C14orf93	313.655	377.638	157.864	213.002	259.576	206.113	206.006	304.744	249.461	289.896	245.937	187.423	167.046	262.515	207.293	246.067	254.95	223.473	C14orf93
ENSG00000101049	SGK2	9.03904	19.8757	4.85734	6.14429	4.60785	22.5596	13.0502	16.7118	7.24576	9.44286	9.49564	11.0249	43.8495	11.6673	24.0339	25.3878	9.68165	24.711	SGK2
ENSG00000273579	C22orf15	1.80781	0	4.85734	0	0	0	1.86431	0	1.03511	3.77714	0	5.51246	0	0.972278	9.01273	2.92937	1.07574	2.14878	C22orf15
ENSG00000121957	GPSM2	583.018	970.294	612.025	617.501	823.27	934.172	597.512	707.792	752.524	877.241	941.967	1040.75	1038.82	947.972	1001.41	436.475	978.922	814.388	GPSM2
ENSG00000156017	CARNMT1	710.469	776.054	736.696	842.792	666.603	736.263	723.353	904.401	680.067	772.426	802.381	959.167	892.65	1073.4	1070.51	633.719	998.285	1006.7	CARNMT1
ENSG00000100099	HPS4	1947.01	1659.62	1980.18	832.551	992.224	871.62	944.274	964.366	806.35	2011.33	2137.47	1814.7	1173.5	1070.48	1277.8	973.526	1137.06	1278.53	HPS4
ENSG00000129951	PLPPR3	93.1022	92.1508	55.8594	125.958	102.909	157.917	159.399	115.016	140.775	64.2114	42.7304	93.7117	87.699	166.26	199.281	218.726	190.406	191.242	PLPPR3
ENSG00000006282	SPATA20	610.136	638.732	667.884	687.136	634.348	655.254	599.376	633.08	668.68	627.95	570.688	534.708	395.689	535.725	625.884	824.128	622.853	595.213	SPATA20
ENSG00000156011	PSD3	1491.44	1248.55	1397.29	1425.48	1390.8	1222.32	1277.99	993.858	1006.13	1610.01	1320.84	1539.08	1433.46	1339.8	1148.62	710.859	1639.43	1422.49	PSD3
ENSG00000280571		75.0241	40.6548	59.9072	58.3707	29.1831	59.4753	25.1682	17.6948	37.2639	70.8214	66.4695	136.709	57.4219	43.7525	78.1103	99.5984	26.8935	27.9342
ENSG00000197860	SGTB	566.748	557.422	641.978	675.872	903.139	819.323	858.515	787.418	852.93	571.293	772.945	563.373	1034.64	1065.62	893.261	668.872	960.635	915.381	SGTB
ENSG00000130513	GDF15	29.8288	35.2341	57.4785	75.7796	64.5099	61.5262	125.841	148.44	189.425	47.2143	36.0834	31.9722	53.2458	31.1129	42.0594	41.0111	46.2568	29.0086	GDF15
ENSG00000163879	DNALI1	8.13514	18.0688	35.6205	34.8176	27.6471	55.3735	16.7788	29.4913	12.4213	23.6071	0	31.9722	3.13211	21.3901	5.00707	53.705	55.9384	2.14878	DNALI1
ENSG00000165650	PDZD8	2698.15	2562.15	2958.12	2057.31	2139.58	1751.44	2506.57	2740.73	2322.78	2525.02	2703.41	2539.04	3728.25	2802.11	2324.28	1937.29	3342.32	3113.59	PDZD8
ENSG00000281151	KCNQ2	36.1562	2.71032	1.61911	17.4088	41.4707	6.15262	45.6756	102.237	102.476	2.83286	10.4452	0	44.8935	42.7803	7.0099	126.939	74.226	8.59513	KCNQ2
ENSG00000105520	PLPPR2	542.343	522.188	532.688	764.964	652.011	690.118	577.004	602.606	697.663	509.914	493.773	416.742	400.91	541.559	475.672	731.365	466.871	432.98	PLPPR2
ENSG00000275861	TBC1D3I	7.23124	21.6825	13.7625	0	0	5.12718	10.2537	8.8474	4.14044	13.22	13.2939	24.2548	36.5412	5.83367	10.0141	3.90582	21.5148	10.7439	TBC1D3I
ENSG00000168621	GDNF	123.835	102.992	157.054	178.184	152.827	132.281	219.989	205.456	244.286	150.141	132.939	115.762	370.633	515.308	375.53	364.218	309.813	306.201	GDNF
ENSG00000197620	EOLA1	255.805	279.163	280.107	289.806	275.703	283.02	361.676	293.93	325.024	254.957	314.306	235.933	459.376	475.444	492.696	537.05	291.525	316.945	EOLA1
ENSG00000171790	SLFNL1	30.7328	18.0688	18.6198	45.0581	25.3432	20.5087	27.0325	43.2539	40.3692	32.1057	22.7895	18.7423	32.3651	51.5308	31.0438	48.8228	41.9538	35.4549	SLFNL1
ENSG00000213965	NUDT19	1529.41	1623.48	1517.11	1666.13	1824.71	1740.16	1933.29	1941.51	1932.55	1540.13	1616.16	1519.23	2025.43	1896.92	1924.72	1287.94	2008.4	2116.55	NUDT19
ENSG00000188610	FAM72B	304.616	345.114	324.632	267.277	314.87	388.64	339.305	316.54	358.148	449.48	345.641	331.85	300.682	276.127	303.428	422.805	368.978	329.838	FAM72B
ENSG00000057704	TMCC3	131.066	143.647	156.244	385.042	294.135	288.147	231.175	301.795	237.04	135.033	175.669	156.554	201.499	180.844	219.31	242.161	265.707	243.887	TMCC3
ENSG00000159217	IGF2BP1	4529.47	4403.36	4741.57	4984.04	4362.1	4652.4	4813.65	4393.22	4145.61	4794.14	4349.95	4391.22	5824.67	5913.4	6077.58	5832.37	5602.45	5775.93	IGF2BP1
ENSG00000177947	ODF3	0	1.80688	3.23823	5.12024	0.767975	3.07631	0	0.983044	0	0.944286	2.84869	2.20498	0	4.86139	2.00283	0.976455	0	1.07439	ODF3
ENSG00000178409	BEND3	381.448	392.093	344.871	462.87	424.69	461.446	477.264	452.2	423.36	402.266	386.472	461.944	475.036	496.834	532.752	539.98	551.854	610.254	BEND3
ENSG00000115129	TP53I3	56.946	38.8479	17.0007	110.597	104.445	128.179	135.163	72.7453	136.634	21.7186	18.9913	22.0498	16.7046	8.75051	24.0339	21.482	9.68165	27.9342	TP53I3
ENSG00000114544	SLC41A3	1080.17	1102.2	1205.43	1236.03	1357.78	1309.48	1275.19	1228.81	1252.48	1185.08	1118.59	1264.56	1098.33	1210.49	1173.66	1572.09	1062.83	1034.64	SLC41A3
ENSG00000074047	GLI2	428.451	327.045	325.442	405.523	389.364	451.192	948.002	405.997	296.041	266.289	300.062	385.872	473.992	415.163	437.618	1068.24	303.358	319.094	GLI2
ENSG00000170180	GYPA	2.71171	2.71032	1.61911	8.19239	0.767975	0	0.932156	0	0	0	0.949564	1.10249	0	0.972278	0	0	0	1.07439	GYPA
ENSG00000185198	PRSS57	0	0.903439	0.809556	0	0.767975	3.07631	0	2.94913	0	0.944286	0	0	0	2.91684	0	0	0	3.22317	PRSS57
ENSG00000162877	PM20D1	0	0	0	2.0481	0	13.3307	1.86431	0	0	0	0	0	0	0	0	2.92937	0	0	PM20D1
ENSG00000272803	PRH2	0	2.71032	0	0	0	1.02544	0	0	0	0	0	3.30747	0	0	0	2.92937	0	0	PRH2
ENSG00000128185	DGCR6L	1162.42	1337.99	1222.43	973.87	964.577	939.299	795.129	834.605	901.58	1165.25	1205.95	1216.05	801.819	910.053	1005.42	1204.95	828.319	918.604	DGCR6L
ENSG00000114054	PCCB	865.94	944.094	799.842	780.325	557.55	570.142	573.276	553.454	594.153	848.913	872.649	827.971	887.43	946.027	896.266	1029.18	797.122	834.802	PCCB
ENSG00000229071	PRRT1	2.71171	0	6.47645	8.19239	2.30393	7.17805	5.59293	0	3.10533	2.83286	5.69738	8.81993	0	0	8.01131	0	0	0	PRRT1
ENSG00000283149		49.7147	69.5648	47.7638	77.8277	73.7256	48.1955	53.1329	116.982	30.0182	0	25.6382	68.3544	84.5669	35.002	61.0863	98.622	103.271	87.0257
ENSG00000125430	HS3ST3B1	340.772	301.749	309.251	336.912	380.148	381.462	399.895	347.998	427.5	391.879	390.271	385.872	669.227	653.371	615.87	641.531	457.189	502.815	HS3ST3B1
ENSG00000241563	CORT	7.23124	4.5172	9.71468	7.16834	0.767975	6.15262	7.45725	6.88131	16.5617	8.49857	2.84869	4.40996	2.08807	28.1961	6.00848	20.5056	5.37869	15.0415	CORT
ENSG00000197951	ZNF71	480.877	474.306	495.449	552.986	524.527	505.54	443.706	430.573	399.552	459.867	536.504	490.609	451.023	429.747	524.741	670.825	477.628	494.22	ZNF71
ENSG00000263181	CYP2D7	0	2.71032	0	5.12024	0	0	0	0	0	0	0	0	3.13211	0	0	0.976455	0	0	CYP2D7
ENSG00000156860	FBRS	2521.89	2417.6	2690.16	3354.78	2502.06	2906.09	2543.85	2319	2629.18	2595.84	2546.73	2713.23	2479.58	2975.17	2787.94	2895.19	2154.7	2540.94	FBRS
ENSG00000019505	SYT13	9.03904	7.22751	10.5242	16.3848	34.5589	33.8394	23.3039	18.6778	43.4746	11.3314	17.0921	29.7673	53.2458	42.7803	25.0353	44.9169	27.9692	64.4635	SYT13
ENSG00000163376	KBTBD8	161.799	103.896	111.719	283.661	145.915	117.925	182.703	119.931	210.127	120.869	147.182	100.327	200.455	212.929	221.312	161.115	174.27	211.655	KBTBD8
ENSG00000105329	TGFB1	679.736	728.172	785.27	1215.55	1060.57	1271.54	981.56	1071.52	1246.27	814.919	602.973	698.979	307.99	308.212	457.646	423.781	279.692	351.326	TGFB1
ENSG00000180628	PCGF5	1504.1	1513.26	1615.87	1243.19	1473.74	1584.3	1512.89	1736.06	1571.3	1514.63	1487.02	1510.41	1604.68	1729.68	1663.35	1134.64	1798.64	1763.08	PCGF5
ENSG00000105568	PPP2R1A	9173.73	9171.72	9113.99	9152.94	9909.96	9641.15	8690.49	9783.26	9205.22	9220.95	8947.74	8879.46	8978.7	9283.31	10084.2	13817.8	9040.51	9685.64	PPP2R1A
ENSG00000181467	RAP2B	1241.96	1242.23	1292.86	1417.28	1284.06	1422.28	1308.75	1364.47	1292.85	1292.73	1275.26	1305.35	1290.43	1349.52	1314.86	1071.17	1173.63	1171.09	RAP2B
ENSG00000123472	ATPAF1	3018.14	2949.73	3264.94	3084.43	2926.75	3103.99	2838.41	3008.12	3168.47	3032.1	2941.75	2851.04	2559.97	2703.91	2461.48	1626.77	3093.82	2934.16	ATPAF1
ENSG00000151474	FRMD4A	290.153	175.267	244.486	190.473	128.252	158.943	137.027	104.203	173.898	220.019	187.064	230.421	103.359	117.646	231.327	384.723	190.406	133.225	FRMD4A
ENSG00000100311	PDGFB	128.354	66.8545	116.576	35.8417	99.0688	45.1192	46.6078	111.084	50.7203	76.4871	161.426	77.1744	41.7614	63.1981	36.0509	42.964	25.8177	51.5708	PDGFB
ENSG00000154997	SEPTIN14	68.6967	70.4683	79.3365	77.8277	66.8139	78.9586	67.1152	96.3383	71.4225	73.6543	86.4103	60.637	69.9504	78.7546	105.148	12.6939	84.9834	84.8769	SEPTIN14
ENSG00000087258	GNAO1	92.1983	25.2963	32.3823	84.996	58.3661	74.8568	102.537	96.3383	43.4746	53.8243	62.6712	24.2548	40.7174	93.3387	56.0792	55.6579	26.8935	33.3061	GNAO1
ENSG00000268133		0	0	2.42867	0	0	0	0	0	0	0	1.89913	0	2.08807	0	3.00424	0	0	0
ENSG00000184361	SPATA32	0.903904	1.80688	0.809556	1.02405	0.767975	1.02544	0	0	0	0	0.949564	0	1.04404	1.94456	0	0	0	0	SPATA32
ENSG00000166569	CPLX4	0.903904	0	0.809556	0	0	1.02544	3.72862	1.96609	0	0	0.949564	2.20498	3.13211	0	1.00141	0	5.37869	0	CPLX4
ENSG00000138772	ANXA3	118.411	110.22	140.053	195.593	229.625	258.41	256.343	220.202	238.075	114.259	134.838	121.274	86.6549	101.117	84.1188	59.5638	101.119	79.5049	ANXA3
ENSG00000072310	SREBF1	563.132	632.407	678.408	833.575	901.603	526.049	642.255	1045.96	918.142	857.411	489.975	669.212	1424.06	1634.4	1353.91	2223.39	1245.71	2075.72	SREBF1
ENSG00000166971	AKTIP	157.279	226.763	216.152	232.459	276.471	195.858	202.278	225.117	213.232	238.904	221.248	242.548	283.978	292.656	184.26	149.398	195.784	171.903	AKTIP
ENSG00000140718	FTO	1096.44	1070.58	1107.47	1244.22	1286.36	1409.97	1354.42	1212.09	1152.08	1041.55	1101.49	1072.72	1069.09	1194.93	1008.42	1109.25	1098.33	1087.28	FTO
ENSG00000175155	YPEL2	468.223	544.774	437.97	465.942	389.364	622.44	457.688	407.963	427.5	500.471	452.942	522.581	637.906	830.326	649.918	685.471	645.443	524.303	YPEL2
ENSG00000167114	SLC27A4	893.058	950.418	930.18	1045.55	996.064	991.596	997.407	1030.23	1010.27	966.948	891.64	947.04	1107.72	1097.7	1121.58	1400.24	1105.86	1183.98	SLC27A4
ENSG00000280610	KIF15	753.856	711.007	731.839	791.589	924.642	877.773	737.335	999.756	1054.78	723.323	764.399	775.051	876.99	940.193	722.019	675.707	979.998	889.596	KIF15
ENSG00000163576	EFHB	37.964	10.8413	13.7625	12.2886	13.0556	13.3307	47.5399	39.3218	14.4915	8.49857	12.3443	44.0996	5.22018	13.6119	5.00707	13.6704	38.7266	5.37196	EFHB
ENSG00000039987	BEST2	8.13514	8.13095	11.3338	2.0481	0.767975	5.12718	0	3.93218	3.10533	2.83286	3.79826	6.61495	3.13211	0	3.00424	53.705	0	5.37196	BEST2
ENSG00000265681	RPL17	9489.19	10203.4	9713.87	11909.7	13630.8	12125.8	17085.5	20506.3	18059.5	9474.02	9599.14	10397.6	13233.1	12573.5	13794.5	14841.1	19999.1	16586.5	RPL17
ENSG00000102401	ARMCX3	1515.85	1805.07	1709.78	1019.95	1007.58	1067.48	1200.62	1010.57	1079.62	1785.64	1618.06	1662.56	1490.88	1645.1	1498.12	1524.25	1388.78	1422.49	ARMCX3
ENSG00000265203	RBP3	0	0	0	2.0481	9.21571	5.12718	3.72862	7.86435	4.14044	0	0	0	1.04404	4.86139	2.00283	0	1.07574	3.22317	RBP3
ENSG00000115109	EPB41L5	658.042	596.27	504.354	618.525	546.031	690.118	891.141	895.553	955.406	592.067	437.749	508.248	891.606	703.93	803.134	375.935	652.973	614.552	EPB41L5
ENSG00000106852	LHX6	154.568	143.647	144.101	175.112	165.115	275.842	121.18	173.999	127.318	156.751	181.367	208.371	87.699	116.673	224.317	211.891	186.103	171.903	LHX6
ENSG00000163815	CLEC3B	7.23124	0.903439	0	5.12024	7.67975	1.02544	2.79647	0	0	4.72143	3.79826	3.30747	8.35228	0.972278	11.0156	5.85873	5.37869	3.22317	CLEC3B
ENSG00000185015	CA13	56.0421	122.868	93.099	112.645	80.6374	88.1875	99.7407	110.101	106.616	71.7657	109.2	73.8669	58.466	81.6714	85.1202	17.5762	84.9834	50.4964	CA13
ENSG00000140876	NUDT7	78.6397	102.992	90.6703	134.15	105.981	131.256	104.401	113.05	143.88	80.2643	67.419	109.147	87.699	97.2278	87.123	35.1524	76.3774	155.787	NUDT7
ENSG00000169905	TOR1AIP2	1967.8	1908.06	1924.32	1645.65	1730.25	1281.79	1709.57	1712.46	1588.89	2257.79	1720.61	1777.22	1820.8	1302.85	1588.24	1001.84	1641.58	1709.36	TOR1AIP2
ENSG00000143322	ABL2	1613.47	1548.49	1539.78	1404.99	1244.12	1160.79	1447.64	1378.23	1140.69	1457.03	1488.92	1531.36	1845.85	1803.58	1646.32	1425.62	1615.76	1789.94	ABL2
ENSG00000150961	SEC24D	629.118	577.298	476.019	371.73	381.684	543.481	370.998	394.201	328.13	558.073	545.05	506.043	684.887	609.619	561.793	555.603	644.367	797.198	SEC24D
ENSG00000140284	SLC27A2	153.664	135.516	154.625	158.727	184.314	167.146	226.514	182.846	161.477	141.643	123.443	153.246	221.335	203.206	191.27	203.103	215.148	198.762	SLC27A2
ENSG00000256045	MTRNR2L10	57.8499	76.7923	68.8123	3.07214	23.8072	22.5596	25.1682	41.2879	27.9479	68.9329	56.0243	58.432	59.51	76.81	87.123	78.1164	84.9834	93.472	MTRNR2L10
ENSG00000065183	WDR3	1838.54	1655.1	2039.27	1747.03	1249.5	1431.51	1138.16	923.078	904.685	1836.64	1968.45	2026.38	2098.51	2221.66	2184.08	2189.21	1830.91	1629.85	WDR3
ENSG00000105323	HNRNPUL1	15357.3	15529.2	15436.6	15441.6	15461.7	14646.3	13661.7	14086	13690.4	15070.8	15176.9	15657.6	13451.4	13783	13308.8	15987.5	12955.1	13294.5	HNRNPUL1
ENSG00000016082	ISL1	65.0811	56.0132	60.7167	43.01	44.5426	48.1955	41.0149	53.0844	45.5448	64.2114	51.2764	88.1993	60.554	48.6139	29.041	35.1524	35.4994	42.9756	ISL1
ENSG00000267368	UPK3BL1	793.628	791.413	747.221	752.675	638.188	676.788	769.961	770.707	833.263	953.728	807.129	647.162	570.043	593.09	580.82	852.445	898.242	714.47	UPK3BL1
ENSG00000119866	BCL11A	472.742	557.422	507.592	514.072	430.066	469.65	406.42	777.588	655.224	489.14	520.361	586.525	500.093	548.365	490.693	558.532	813.258	706.949	BCL11A
ENSG00000249240		0.903904	18.9722	0	15.3607	0	10.2544	0	0.983044	0	6.61	3.79826	0	0	0	0	0	0	0
ENSG00000111335	OAS2	0	2.71032	0	3.07214	0.767975	0	0	0.983044	0	0	0.949564	0	0	0.972278	1.00141	0	1.07574	0	OAS2
ENSG00000164091	WDR82	3439.36	3477.34	3311.09	3411.1	3304.6	3398.29	3191.7	3199.81	3247.14	3427.76	3470.66	3382.44	3006.82	2793.36	2665.76	2138.44	2746.36	2988.96	WDR82
ENSG00000275841	LILRA3	0.903904	4.5172	2.42867	4.09619	0	0	0	0.983044	0	0	1.89913	0	0	0.972278	0	0	0	0	LILRA3
ENSG00000181544	FANCB	140.105	136.419	50.1925	58.3707	55.2942	68.7042	4.66078	175.965	36.2288	97.2614	1.89913	55.1246	127.372	90.4219	68.0962	98.622	50.5597	7.52074	FANCB
ENSG00000105409	ATP1A3	158.183	121.964	143.291	199.689	155.131	298.402	201.346	169.084	186.32	109.537	101.603	85.9943	194.191	169.176	189.267	282.196	189.33	179.423	ATP1A3
ENSG00000174996	KLC2	2164.85	2017.38	1888.7	1943.64	1718.73	1688.89	1792.54	1645.62	2096.1	2124.64	1955.15	2041.81	2070.32	1981.5	1987.81	2797.54	1798.64	1931.76	KLC2
ENSG00000197915	HRNR	11.7508	5.42064	6.47645	32.7695	13.0556	13.3307	15.8466	4.91522	7.24576	2.83286	18.9913	7.71744	10.4404	15.5565	6.00848	17.5762	12.9089	9.66952	HRNR
ENSG00000164902	PHAX	1393.82	1230.48	1375.44	1313.85	1493.71	1242.83	1468.15	1205.21	1340.47	1469.31	1356.93	1300.94	1330.1	1441.89	1089.54	561.462	1257.54	1012.08	PHAX
ENSG00000145147	SLIT2	15110.6	15046.8	14989.7	4074.69	4107.13	4096.62	4089.37	4202.51	3622.88	14383.4	14020.3	14365.5	4017.45	4379.14	4114.81	4116.73	4255.62	4276.08	SLIT2
ENSG00000133612	AGAP3	2428.79	2247.76	2354.19	1795.16	2015.94	1610.96	1645.25	1860.9	1820.76	2380.54	2281.8	2088.12	2725.98	2863.36	2496.53	3160.79	2276.26	2428.12	AGAP3
ENSG00000164002	EXO5	309.135	252.06	324.632	315.407	294.135	314.809	250.75	285.083	313.638	335.221	285.819	341.772	270.405	279.044	253.358	186.503	208.693	212.729	EXO5
ENSG00000158423	RIBC1	101.237	110.22	127.91	111.621	104.445	115.874	99.7407	100.271	121.108	114.259	104.452	119.069	112.756	124.452	104.147	129.869	100.044	96.6952	RIBC1
ENSG00000224940	PRRT4	77.7358	57.8201	59.0976	69.6353	99.8368	125.103	70.8438	96.3383	81.7736	63.2671	51.2764	47.4071	126.328	104.034	172.243	135.727	160.285	96.6952	PRRT4
ENSG00000130173	ANGPTL8	0.903904	0	0	3.07214	1.53595	0	0.932156	1.96609	1.03511	10.3871	0	0	0	0	1.00141	0	1.07574	0	ANGPTL8
ENSG00000088826	SMOX	165.415	189.722	167.578	123.91	186.618	131.256	137.027	133.694	148.021	156.751	138.636	170.886	232.82	164.315	227.321	349.571	259.253	279.342	SMOX
ENSG00000168038	ULK4	63.2733	82.213	55.0498	75.7796	66.8139	79.984	78.3011	129.762	86.9492	50.0471	53.1756	48.5096	64.7302	51.5308	88.1244	48.8228	48.4082	50.4964	ULK4
ENSG00000184388	PABPC1L2B	0	0	2.42867	6.14429	0	0	0	0	2.07022	3.77714	2.84869	0	0	0	1.00141	0	0	0	PABPC1L2B
ENSG00000089225	TBX5	0	0	0	0	0.767975	0	0	0	0	0	0	0	0	0	0	0	0	0	TBX5
ENSG00000197321	SVIL	1096.44	1111.23	1084	982.062	1192.67	1034.66	1084.1	1026.3	1077.55	983.001	1035.02	1223.77	1281.03	1240.63	1251.77	1341.65	1074.66	1103.4	SVIL
ENSG00000204428	LY6G5C	0	5.42064	11.3338	2.0481	0.767975	4.10174	5.59293	8.8474	7.24576	7.55429	8.54607	2.20498	11.4844	9.72278	6.00848	5.85873	6.45443	5.37196	LY6G5C
ENSG00000159388	BTG2	921.983	922.411	950.419	1531.98	1561.29	1515.59	8106.96	8390.28	8568.63	893.294	792.886	1094.77	3771.06	3727.72	4741.7	1042.85	955.256	969.101	BTG2
ENSG00000099331	MYO9B	2174.79	2232.4	2295.9	2003.04	1743.3	2033.44	1951.93	1967.07	1800.05	2263.45	2323.58	2048.43	1815.58	1820.11	1864.63	1942.17	2127.81	2306.72	MYO9B
ENSG00000251287	ALG1L2	7.23124	14.455	21.858	8.19239	2.30393	8.20349	3.72862	4.91522	4.14044	10.3871	9.49564	6.61495	25.0568	19.4456	12.017	9.76455	17.2118	12.8927	ALG1L2
ENSG00000172765	TMCC1	476.358	429.134	454.971	352.273	403.955	541.43	522.939	491.522	463.729	400.377	508.017	310.902	352.884	429.747	407.575	267.549	535.718	489.922	TMCC1
ENSG00000173692	PSMD1	1878.31	2020.09	2036.03	2243.69	2432.95	2268.26	2392.84	2297.37	2304.15	2130.31	2282.75	2121.19	2238.41	2394.72	2214.13	1817.18	2337.58	2372.26	PSMD1
ENSG00000057935	MTA3	978.929	1102.2	1079.14	1158.2	1295.57	1083.89	1018.85	1132.47	1026.83	937.676	1047.37	1059.49	991.834	1016.03	1006.42	984.267	1023.03	1206.54	MTA3
ENSG00000198752	CDC42BPB	2906.96	2834.99	2551.72	2379.89	2115.77	2276.47	2417.08	2253.14	2206.85	2542.02	2767.03	2838.91	2612.18	2685.43	2632.72	2858.08	2531.21	2747.22	CDC42BPB
ENSG00000159140	SON	6876.91	6869.75	9063.79	8760.73	8797.93	5622.46	6861.6	7802.42	6790.31	6402.26	8831.89	11069	6771.61	5735.47	4874.88	7814.57	6906.24	4842.28	SON
ENSG00000143256	PFDN2	682.448	733.593	678.408	498.711	467.697	486.057	445.57	422.709	459.588	695.939	664.695	728.747	754.838	641.704	804.135	824.128	620.701	692.982	PFDN2
ENSG00000164751	PEX2	446.529	580.911	448.494	462.87	456.945	512.718	391.505	445.319	401.622	375.826	359.885	458.636	485.476	561.977	492.696	470.651	611.02	590.915	PEX2
ENSG00000183644	HOATZ	0.903904	1.80688	0	5.12024	3.0719	5.12718	0.932156	5.89827	3.10533	2.83286	0.949564	1.10249	3.13211	1.94456	4.00566	0	6.45443	0	HOATZ
ENSG00000115904	SOS1	1194.06	1240.42	1249.96	1076.27	1180.38	956.732	1155.87	1250.43	1017.51	1186.97	1281.91	1132.26	1204.82	892.552	830.172	851.469	1228.49	1406.38	SOS1
ENSG00000204348	DXO	312.751	402.934	340.823	138.247	473.073	316.86	303.883	312.608	339.516	414.541	240.24	224.908	240.128	205.151	272.385	633.719	413.084	454.467	DXO
ENSG00000115977	AAK1	612.847	769.73	794.175	914.475	765.672	739.339	535.99	740.232	521.695	649.669	1266.72	918.375	538.722	857.55	584.826	456.005	554.005	591.99	AAK1
ENSG00000107036	RIC1	814.418	933.253	933.419	854.056	840.933	905.46	899.53	898.502	755.63	763.927	959.06	1038.55	947.984	948.944	940.328	744.059	892.863	846.62	RIC1
ENSG00000254004	ZNF260	732.163	721.848	756.935	793.637	877.796	937.248	856.651	935.858	827.052	740.32	817.574	1186.28	648.346	712.68	793.12	242.161	846.606	774.636	ZNF260
ENSG00000037757	MRI1	1846.68	1685.82	1612.64	1177.66	1131.23	1069.53	1063.59	991.892	1125.16	1586.4	1445.24	1569.95	1201.68	1314.52	1582.23	1567.21	1143.51	1676.05	MRI1
ENSG00000123130	ACOT9	2895.21	2841.32	2618.92	3927.22	4006.53	3817.7	4321.47	4275.26	4225.31	2983	2734.74	2633.85	5387.22	5541.99	4590.48	4040.57	5754.13	5244.1	ACOT9
ENSG00000116478	HDAC1	4479.75	4388	4371.6	3761.33	3945.86	3943.83	4016.66	3947.91	4163.21	4270.06	4380.34	4529.03	3728.25	4392.75	4221.96	4672.34	3993.14	4203.02	HDAC1
ENSG00000141570	CBX8	391.391	498.698	438.78	442.389	290.295	430.683	545.311	490.539	672.821	522.19	414.959	428.869	482.344	517.252	428.605	270.478	481.931	377.111	CBX8
ENSG00000112941	TENT4A	1662.28	1508.74	1574.59	1554.51	1640.4	1792.46	1778.55	1575.82	1440.87	1594.9	1790.88	1606.33	2175.77	1888.16	1923.72	2853.2	1969.68	2263.74	TENT4A
ENSG00000120899	PTK2B	336.252	130.999	204.818	237.579	186.618	218.418	379.387	243.795	327.094	146.364	201.308	178.604	116.932	214.874	109.154	203.103	151.679	179.423	PTK2B
ENSG00000100350	FOXRED2	5206.49	4859.6	4849.24	3639.47	3723.15	3857.69	3304.49	3434.76	3374.46	4857.41	4476.24	4366.97	10353.7	10526.9	9940.04	13759.2	9401.96	10736.4	FOXRED2
ENSG00000282972	GNG4	0	0	0	0	0	0	9.32156	0	0	0	0	0	0	4.86139	0	0	0	0	GNG4
ENSG00000198646	NCOA6	1684.88	1555.72	1549.49	2051.17	2250.17	1961.66	2062.86	2084.05	1953.25	1502.36	1548.74	1598.61	2319.85	2053.45	2096.96	2112.07	2447.31	2126.22	NCOA6
ENSG00000087274	ADD1	3444.78	3479.14	3379.9	3390.62	3872.13	3663.88	3281.19	3519.3	3510.05	3446.64	3503.89	3568.76	2990.12	2946	2795.95	3309.21	3007.77	3302.68	ADD1
ENSG00000133937	GSC	58.7538	65.0476	77.7174	77.8277	75.2616	61.5262	57.7937	48.1692	65.2119	51.9357	52.226	51.8171	92.9191	108.895	75.106	105.457	38.7266	71.9842	GSC
ENSG00000164951	PDP1	884.922	728.172	801.461	410.643	407.027	441.963	738.267	645.86	650.048	803.587	903.035	810.331	638.95	585.312	512.724	697.189	501.294	432.98	PDP1
ENSG00000055957	ITIH1	1.80781	2.71032	0	0	0	0	0	0	1.03511	0	1.89913	0	0	0	0	0	0	0	ITIH1
ENSG00000073849	ST6GAL1	738.49	621.566	662.217	533.529	631.276	937.248	802.586	742.198	620.03	976.391	648.552	775.051	792.423	745.738	575.813	509.71	567.99	778.934	ST6GAL1
ENSG00000276155	MAPT	0	0	1.61911	0	5.37583	1.02544	0	0	0	2.83286	1.89913	0	18.7926	7.77823	7.0099	0	7.53017	7.52074	MAPT
ENSG00000004468	CD38	4.51952	18.9722	14.572	1.02405	36.0948	2.05087	5.59293	0	1.03511	2.83286	4.74782	11.0249	7.30825	0	3.00424	0	3.22722	3.22317	CD38
ENSG00000162728	KCNJ9	3.61562	2.71032	2.42867	0	3.83988	0	3.72862	0	1.03511	1.88857	1.89913	1.10249	0	0	0	1.95291	0	0	KCNJ9
ENSG00000196155	PLEKHG4	785.493	662.221	589.357	770.084	596.717	407.098	478.196	542.64	516.519	763.927	511.815	519.273	161.825	210.012	344.486	331.018	161.361	204.134	PLEKHG4
ENSG00000147606	SLC26A7	47.9069	33.4273	34.0014	10.2405	12.2876	10.2544	9.32156	14.7457	6.21065	58.5457	47.4782	28.6648	18.7926	7.77823	10.0141	9.76455	22.5905	36.5293	SLC26A7
ENSG00000171444	MCC	515.226	566.456	482.496	1041.46	1088.22	897.256	1131.64	1043.99	1116.88	508.026	605.822	609.678	1390.66	1493.42	1358.92	2747.74	1567.35	1632	MCC
ENSG00000189401	OTUD6A	18.0781	8.13095	7.28601	9.21643	5.37583	6.15262	8.3894	5.89827	7.24576	7.55429	7.59651	1.10249	6.26421	8.75051	4.00566	2.92937	6.45443	5.37196	OTUD6A
ENSG00000173065	FAM222B	453.76	499.602	419.35	451.605	499.952	488.107	425.995	520.03	433.711	511.803	537.453	487.301	487.564	507.529	509.72	713.789	529.263	472.732	FAM222B
ENSG00000121486	TRMT1L	791.82	647.766	726.982	884.778	1406.16	871.62	879.023	1141.31	754.594	561.85	646.653	878.685	700.548	560.032	576.814	649.343	577.672	903.563	TRMT1L
ENSG00000165424	ZCCHC24	1094.63	1246.75	1181.95	1283.13	1203.42	1296.15	1293.83	1259.28	1239.03	1139.75	1158.47	1178.56	1140.09	1044.23	1101.56	1181.51	1081.12	1073.32	ZCCHC24
ENSG00000151611	MMAA	103.045	60.5304	63.955	147.463	77.5655	66.6533	62.4544	57.0166	85.914	63.2671	56.9738	69.4569	76.2146	35.9743	42.0594	55.6579	67.7715	50.4964	MMAA
ENSG00000196182	STK40	1533.02	1534.04	1503.35	1321.02	1249.5	1170.02	1185.7	1130.5	1224.53	1506.14	1679.78	1592	1333.23	1436.06	1310.85	1778.12	1175.78	1431.09	STK40
ENSG00000164741	DLC1	354.331	177.978	374.825	590.876	611.308	612.185	741.996	660.606	876.737	287.063	385.523	219.396	625.377	731.153	717.012	657.154	726.124	774.636	DLC1
ENSG00000104691	UBXN8	428.451	338.79	378.063	417.812	287.223	339.419	317.865	318.506	336.41	392.823	394.069	370.437	429.099	450.165	480.679	329.065	521.733	434.054	UBXN8
ENSG00000275221	H2AC15	20.7898	6.32407	8.90512	4.09619	0	0	9.32156	6.88131	13.4564	5.66571	4.74782	3.30747	0	8.75051	2.00283	0	3.22722	0	H2AC15
ENSG00000106266	SNX8	771.031	619.759	909.132	633.886	767.208	550.659	333.712	615.386	552.748	740.32	814.726	916.17	407.174	362.66	380.537	896.386	336.706	425.459	SNX8
ENSG00000253910	PCDHGB2	34.3484	27.1032	33.1918	22.5291	27.6471	29.7376	10.2537	11.7965	12.4213	25.4957	23.7391	23.1523	9.39632	8.75051	6.00848	0	6.45443	8.59513	PCDHGB2
ENSG00000125734	GPR108	1215.75	1167.24	1486.35	1119.28	1150.43	955.706	1253.75	1024.33	1135.51	1142.59	1092.95	1156.51	855.065	798.241	856.209	1127.81	740.108	844.471	GPR108
ENSG00000130475	FCHO1	110.276	109.316	157.864	110.597	176.634	92.2892	101.605	105.186	135.599	136.921	116.796	120.172	91.8751	101.117	122.173	159.162	91.4378	138.596	FCHO1
ENSG00000275004	ZNF280B	291.057	368.603	283.345	266.253	244.216	294.3	274.986	296.879	250.496	283.286	376.027	254.675	380.029	443.359	372.526	228.49	415.235	273.97	ZNF280B
ENSG00000163803	PLB1	1.80781	4.5172	13.7625	9.21643	11.5196	4.10174	30.7611	7.86435	2.07022	4.72143	7.59651	3.30747	4.17614	9.72278	2.00283	0	15.0603	7.52074	PLB1
ENSG00000120992	LYPLA1	1543.87	1642.45	1863.6	1643.6	1728.71	1648.9	1763.64	1971.99	1910.81	2135.97	1848.8	1544.59	3063.2	2818.64	2868.05	1752.74	3340.17	2892.26	LYPLA1
ENSG00000120675	DNAJC15	0.903904	10.8413	8.90512	19.4569	23.8072	16.407	20.5074	29.4913	20.7022	4.72143	10.4452	9.92242	0	0	3.00424	0	0	1.07439	DNAJC15
ENSG00000203942	C10orf62	2.71171	1.80688	4.04778	0	3.83988	3.07631	0	0.983044	1.03511	2.83286	6.64695	2.20498	1.04404	3.88911	0	2.92937	7.53017	1.07439	C10orf62
ENSG00000137710	RDX	4439.98	4191.05	4433.94	3816.63	4504.18	4364.26	4163.01	4802.17	4141.47	4199.24	5209.31	4402.25	4106.19	3693.69	2987.22	3252.57	4077.05	3125.4	RDX
ENSG00000173599	PC	1043.11	1013.66	1103.43	874.537	902.371	931.096	763.436	796.266	907.791	996.221	1035.02	1048.47	822.7	837.132	761.075	1536.94	871.348	940.092	PC
ENSG00000146453	PNLDC1	1.80781	9.03439	2.42867	0	0	0	0.932156	0	0	4.72143	8.54607	0	2.08807	0	2.00283	0	0	0	PNLDC1
ENSG00000105889	STEAP1B	55.1382	21.6825	20.2389	55.2986	39.9347	46.1446	36.3541	8.8474	44.5097	4.72143	13.2939	15.4349	26.1009	94.311	43.0608	50.7757	31.1964	63.3891	STEAP1B
ENSG00000111247	RAD51AP1	1220.27	1259.39	1165.76	1413.19	1444.56	1332.04	1344.17	1397.89	1398.43	1203.96	1193.6	1265.66	1488.79	1545.92	1382.95	702.071	1692.14	1441.83	RAD51AP1
ENSG00000002746	HECW1	32.5406	62.3373	137.625	102.405	74.4936	93.3147	82.0297	80.6096	93.1598	67.9886	77.8642	99.2242	103.359	26.2515	36.0509	143.539	69.923	98.844	HECW1
ENSG00000133114	GPALPP1	756.568	833.874	830.605	848.936	937.698	781.382	1030.03	818.876	817.736	796.033	821.373	807.023	442.671	546.421	477.674	241.184	428.144	490.997	GPALPP1
ENSG00000100401	RANGAP1	4328.8	4564.18	4365.94	3853.49	3600.27	4046.37	3390.25	3330.55	3612.53	4389.04	4308.17	4397.84	4490.4	4190.52	4456.29	6551.04	4176.02	4514.59	RANGAP1
ENSG00000283738		444.721	273.742	336.775	426.004	618.22	292.249	345.83	473.827	382.99	356.94	237.391	389.179	503.225	554.199	557.788	509.71	831.546	571.576
ENSG00000122335	SERAC1	324.502	329.755	309.251	287.758	331.765	377.36	376.591	303.761	373.674	282.341	344.692	342.875	411.35	435.581	283.4	302.701	354.994	380.334	SERAC1
ENSG00000168490	PHYHIP	14.4625	18.0688	31.5727	15.3607	9.21571	19.4833	28.8968	15.7287	4.14044	1.88857	8.54607	7.71744	6.26421	9.72278	12.017	25.3878	4.30295	3.22317	PHYHIP
ENSG00000153956	CACNA2D1	1015.99	1031.73	986.849	612.381	725.737	586.549	817.501	886.706	793.929	1207.74	1279.06	1232.58	921.883	744.765	1069.51	621.025	826.167	1048.61	CACNA2D1
ENSG00000229809	ZNF688	172.646	108.413	124.672	228.363	162.043	176.375	194.821	154.338	182.179	117.091	137.687	122.377	89.787	98.2001	144.204	195.291	93.5893	111.737	ZNF688
ENSG00000072201	LNX1	59.6577	49.6892	66.3836	63.491	81.4054	71.7805	123.977	80.6096	89.0194	68.9329	79.7634	38.5872	65.7742	68.0595	100.141	44.9169	109.725	53.7196	LNX1
ENSG00000102181	CD99L2	1975.03	1836.69	1742.17	1684.56	1810.12	1866.29	1762.71	1658.4	1646.86	1728.99	1788.98	1820.21	2019.16	2015.53	2168.06	2337.63	2018.09	2248.7	CD99L2
ENSG00000146574	CCZ1B	1152.48	1017.27	1113.14	1443.91	1814.73	1439.71	1643.39	1595.48	1474	1108.59	979	1029.73	1487.75	1130.76	1234.74	983.29	1299.49	1006.7	CCZ1B
ENSG00000213918	DNASE1	794.532	748.048	823.319	1290.3	834.021	860.341	635.73	845.418	757.7	805.476	800.482	695.672	726.649	494.89	534.755	420.852	721.821	536.121	DNASE1
ENSG00000180611	MB21D2	387.775	419.196	431.494	402.451	384.756	368.131	453.028	392.235	445.097	345.609	436.799	405.717	391.513	339.325	355.502	222.632	405.553	407.194	MB21D2
ENSG00000179344	HLA-DQB1	171.742	253.866	195.913	446.485	450.034	451.192	576.072	486.607	475.115	220.019	202.257	216.088	164.958	131.258	173.245	124.01	228.057	140.745	HLA-DQB1
ENSG00000131089	ARHGEF9	529.688	525.802	605.548	406.547	385.524	348.648	256.343	298.845	287.76	425.873	424.455	536.913	394.645	373.355	341.482	422.805	307.661	436.203	ARHGEF9
ENSG00000164574	GALNT10	752.049	550.195	751.268	1383.49	942.306	912.638	1301.29	892.604	939.879	809.253	460.538	768.436	1008.54	1184.24	1133.6	1188.35	893.939	1541.75	GALNT10
ENSG00000137802	MAPKBP1	318.174	421.906	408.826	289.806	337.909	522.972	349.558	238.88	460.623	453.257	429.203	316.415	328.871	496.834	281.397	401.323	462.568	264.3	MAPKBP1
ENSG00000161270	NPHS1	13.5586	2.71032	1.61911	15.3607	6.1438	8.20349	4.66078	5.89827	7.24576	2.83286	12.3443	0	15.6605	2.91684	1.00141	0	0	3.22317	NPHS1
ENSG00000198336	MYL4	0	0.903439	0.809556	0	0	1.02544	0	0	0	0.944286	0	0	0	0.972278	0	2.92937	2.15148	0	MYL4
ENSG00000108239	TBC1D12	583.018	601.691	599.881	576.539	631.276	553.735	655.305	642.911	718.366	616.619	660.896	574.398	514.709	598.924	588.831	330.042	541.097	574.799	TBC1D12
ENSG00000172780	RAB43	105.757	174.364	174.864	176.136	182.778	150.739	153.806	136.643	132.494	150.141	137.687	137.811	96.0512	91.3942	63.0891	84.9516	48.4082	118.183	RAB43
ENSG00000187555	USP7	5563.53	4991.5	5400.55	5577.99	6474.03	6090.06	6130.79	6528.4	6529.47	4999.05	4971.92	4836.63	5894.62	6083.55	5215.36	4637.19	5940.23	6191.72	USP7
ENSG00000138180	CEP55	1833.12	1709.31	1771.31	1311.81	1470.67	1306.41	1352.56	1320.23	1338.4	1844.19	1798.47	1831.24	1814.53	1672.32	1435.03	751.87	1813.7	1780.27	CEP55
ENSG00000119900	OGFRL1	1703.86	1682.2	1743.78	1835.09	1915.33	1828.35	2213.87	2171.54	2293.8	1652.5	1747.2	1638.3	2233.19	2009.7	2125	548.768	2261.2	2170.27	OGFRL1
ENSG00000185920	PTCH1	3986.22	4209.12	3943.35	1697.87	2000.58	2610.76	1561.36	2189.24	1472.96	3471.19	3755.53	3975.58	2605.91	3131.71	2302.25	2586.63	2497.87	2136.96	PTCH1
ENSG00000131097	HIGD1B	0.903904	13.5516	0.809556	2.0481	3.83988	3.07631	3.72862	3.93218	4.14044	0.944286	0.949564	0	3.13211	8.75051	2.00283	0	5.37869	4.29756	HIGD1B
ENSG00000115694	STK25	2294.11	2613.65	2614.87	2090.08	1896.13	2256.98	1875.5	1862.87	1686.19	2529.74	2439.43	2555.57	2382.49	2122.48	2088.95	2815.12	1924.5	2031.67	STK25
ENSG00000064995	TAF11	830.688	765.213	790.127	732.194	720.361	754.721	778.35	693.046	805.315	814.919	740.66	844.508	838.36	773.934	782.104	644.46	694.927	650.007	TAF11
ENSG00000169612	RAMAC	537.823	550.195	544.831	616.477	569.07	576.295	618.019	592.776	681.102	616.619	559.293	499.428	484.432	557.116	525.742	304.654	534.642	560.832	RAMAC
ENSG00000240053	LY6G5B	136.49	80.4061	75.2887	204.81	63.742	104.594	87.6226	100.271	118.002	125.59	161.426	127.889	128.416	46.6694	82.1159	41.0111	74.226	50.4964	LY6G5B
ENSG00000183011	NAA38	488.108	545.677	525.402	563.227	507.632	472.726	596.58	565.25	650.048	571.293	418.758	571.09	636.862	760.322	905.278	1490.07	829.395	915.381	NAA38
ENSG00000188760	TMEM198	185.3	178.881	211.294	254.988	214.265	271.741	165.924	162.202	180.109	178.47	207.005	174.194	130.504	191.539	153.216	198.22	121.558	130.001	TMEM198
ENSG00000144026	ZNF514	325.406	370.41	418.541	639.006	583.661	523.998	634.798	391.252	604.504	426.817	442.497	481.789	529.326	485.167	493.697	365.194	475.476	378.186	ZNF514
ENSG00000182108	DEXI	676.121	703.779	629.835	882.73	794.087	963.91	845.465	844.435	718.366	660.056	740.66	657.085	768.41	920.748	994.404	1234.24	860.591	801.496	DEXI
ENSG00000008300	CELSR3	230.496	101.185	177.293	226.315	191.994	177.4	215.328	133.694	225.654	267.233	208.904	300.98	249.524	380.161	298.421	261.69	181.8	252.482	CELSR3
ENSG00000185818	NAT8L	630.021	631.504	612.025	949.293	825.574	904.434	786.739	686.165	810.49	638.337	653.3	626.215	1356.2	1459.39	1635.31	1797.65	1212.36	1418.2	NAT8L
ENSG00000145192	AHSG	0.903904	0.903439	1.61911	0	0	0	0	0	0	0	2.84869	0	0	0	0	0	0	0	AHSG
ENSG00000173702	MUC13	0	2.71032	6.47645	3.07214	1.53595	0	0	0	0	0	0	0	0	0	7.0099	1.95291	3.22722	4.29756	MUC13
ENSG00000285953		43.3874	28.9101	51.0021	54.2746	17.6634	32.8139	46.6078	0	9.31598	7.55429	17.0921	25.3573	11.4844	69.0318	9.01273	0	102.195	7.52074
ENSG00000131931	THAP1	225.976	229.474	300.345	224.267	258.04	285.071	264.732	246.744	232.9	239.849	241.189	271.213	357.06	324.741	270.382	125.963	346.388	309.425	THAP1
ENSG00000048140	TSPAN17	770.127	822.13	834.653	908.331	953.058	858.29	870.633	740.232	987.494	882.907	828.02	789.384	651.478	649.482	696.984	828.034	660.504	731.66	TSPAN17
ENSG00000118939	UCHL3	347.099	355.955	337.585	349.2	321.014	422.48	392.438	427.624	347.797	321.057	360.834	288.853	574.219	466.694	525.742	362.265	656.201	520.005	UCHL3
ENSG00000111912	NCOA7	657.139	636.021	651.693	698.401	697.322	681.915	906.055	742.198	908.826	616.619	758.702	710.004	706.812	818.658	934.319	663.013	691.7	626.37	NCOA7
ENSG00000171962	DRC3	39.7718	65.9511	89.0512	37.8898	59.9021	39.992	94.1477	76.6774	53.8257	68.9329	57.9234	56.227	27.1449	55.4199	76.1075	106.434	27.9692	61.2403	DRC3
ENSG00000019991	HGF	9.03904	9.03439	11.3338	2.0481	9.21571	3.07631	0.932156	15.7287	38.299	6.61	3.79826	1.10249	20.8807	14.5842	39.0551	9.76455	12.9089	2.14878	HGF
ENSG00000169967	MAP3K2	1636.97	1352.45	1287.19	1406.02	1069.79	1211.04	1302.22	1296.64	1135.51	1528.8	1468.98	1234.79	1047.17	1105.48	1001.41	684.495	818.637	809.017	MAP3K2
ENSG00000168785	TSPAN5	402.237	393.9	336.775	418.836	460.785	482.98	431.588	471.861	481.326	325.779	395.968	321.927	383.161	398.634	386.546	390.582	379.736	324.466	TSPAN5
ENSG00000196407	THEM5	0	1.80688	0	2.0481	1.53595	0	0	0.983044	0	0	0	0	0	0.972278	0	0	0	0	THEM5
ENSG00000115970	THADA	740.298	902.536	722.124	1016.88	880.1	744.466	981.56	848.367	1350.82	873.464	723.568	574.398	825.832	755.46	713.007	610.284	841.228	850.918	THADA
ENSG00000205090	TMEM240	9.03904	18.0688	8.09556	12.2886	1.53595	13.3307	8.3894	3.93218	8.28087	6.61	5.69738	6.61495	6.26421	4.86139	1.00141	10.741	2.15148	10.7439	TMEM240
ENSG00000198797	BRINP2	66.8889	66.8545	2.42867	5.12024	82.1734	25.6359	23.3039	2.94913	4.14044	3.77714	0.949564	56.227	1.04404	77.7823	5.00707	4.88228	4.30295	88.1001	BRINP2
ENSG00000090621	PABPC4	6148.36	6344.85	6414.12	3777.71	4265.34	4252.48	4040.89	4315.56	3899.26	6056.65	6284.21	6227.97	5265.07	5182.24	5298.48	5682.97	5404.51	5720.06	PABPC4
ENSG00000223572	CKMT1A	115.7	141.84	131.148	185.353	235.768	174.324	168.72	181.863	156.301	131.256	114.897	132.299	150.341	84.5882	94.1329	304.654	144.149	152.564	CKMT1A
ENSG00000005810	MYCBP2	1994.92	1930.65	1713.83	2216.04	1676.49	2004.73	1708.64	2327.85	1525.75	1829.08	1803.22	1641.61	2850.22	3321.3	2680.79	3857.97	3623.09	3071.68	MYCBP2
ENSG00000165949	IFI27	0	2.71032	1.61911	0	0	0	1.86431	0	1.03511	4.72143	1.89913	2.20498	0	0	3.00424	0	0	0	IFI27
ENSG00000065675	PRKCQ	99.4295	97.5714	80.9556	147.463	142.075	142.536	151.009	117.965	146.985	84.9857	104.452	137.811	59.51	99.1724	100.141	108.387	91.4378	102.067	PRKCQ
ENSG00000105976	MET	1128.07	1460.86	1271	780.325	889.316	979.291	874.362	930.943	999.915	1204.91	1361.67	1539.08	1250.75	1056.87	1374.94	822.175	1294.11	1310.76	MET
ENSG00000172339	ALG14	137.393	214.115	191.865	152.583	791.783	317.885	171.517	284.1	219.443	890.461	338.994	448.714	342.444	230.43	900.271	267.549	209.769	192.316	ALG14
ENSG00000145214	DGKQ	423.931	302.652	266.344	305.166	328.694	298.402	321.594	255.591	264.988	338.999	314.306	286.648	223.424	128.341	200.283	343.712	155.982	192.316	DGKQ
ENSG00000146242	TPBG	513.418	469.788	295.488	480.279	478.449	743.441	683.27	583.928	723.541	545.797	393.119	427.767	484.432	416.135	335.474	586.849	434.598	503.889	TPBG
ENSG00000089723	OTUB2	119.315	168.04	121.433	134.15	126.716	92.2892	107.198	140.575	135.599	119.924	72.1669	137.811	100.227	176.955	115.163	112.292	141.998	131.076	OTUB2
ENSG00000136114	THSD1	60.5616	69.5648	68.8123	79.8758	99.0688	96.391	94.1477	113.05	103.511	54.7686	56.9738	52.9196	31.3211	53.4753	57.0806	38.0817	50.5597	39.7525	THSD1
ENSG00000127125	PPCS	488.108	538.45	539.165	613.405	675.05	619.363	622.68	533.793	640.732	529.744	531.756	509.351	385.249	436.553	493.697	285.125	435.674	523.228	PPCS
ENSG00000106392	C1GALT1	606.52	598.98	761.793	836.647	794.087	989.546	1158.67	1186.53	1076.51	601.51	641.905	660.392	690.107	885.746	760.073	333.948	985.377	645.709	C1GALT1
ENSG00000168491	CCDC110	49.7147	20.7791	80.9556	43.01	47.6145	17.4324	18.6431	40.3048	27.9479	58.5457	57.9234	52.9196	37.5853	39.8634	20.0283	19.5291	21.5148	45.1244	CCDC110
ENSG00000100836	PABPN1	3597.54	3694.16	3480.28	4026.56	4292.21	3961.26	3649.39	4254.62	4056.59	3582.62	3459.26	3920.46	3297.06	3135.6	3637.14	3654.87	3428.38	3194.16	PABPN1
ENSG00000115053	NCL	8294.23	7636.77	7842.17	7469.41	6977.83	7881.5	5880.97	4898.51	5894.95	7987.71	7792.12	7851.94	8979.75	8831.21	9309.14	7695.44	6343.63	7386.44	NCL
ENSG00000151789	ZNF385D	7.23124	1.80688	0.809556	8.19239	0	2.05087	5.59293	4.91522	4.14044	8.49857	0.949564	6.61495	10.4404	0.972278	0	7.81164	4.30295	3.22317	ZNF385D
ENSG00000004848	ARX	62.3694	63.2407	57.4785	62.4669	101.373	42.0429	72.7081	73.7283	52.7906	64.2114	48.4278	50.7146	68.9063	65.1427	97.1372	91.7868	89.2863	77.3562	ARX
ENSG00000183718	TRIM52	611.943	604.401	595.024	762.916	697.322	683.966	629.205	593.759	706.979	614.73	677.039	543.528	455.199	495.862	414.585	276.337	566.914	569.427	TRIM52
ENSG00000173786	CNP	2138.64	1983.05	2031.99	1796.18	1703.37	1715.55	1637.8	1629.89	1833.18	2085.93	1965.6	2114.58	2305.23	2068.04	2454.47	2174.57	1909.44	2109.03	CNP
ENSG00000089234	BRAP	772.838	832.068	824.128	806.95	881.636	780.357	816.568	921.112	790.823	788.479	932.472	728.747	769.454	707.819	727.027	784.093	900.393	786.454	BRAP
ENSG00000198740	ZNF652	1022.32	763.406	1092.09	1094.71	886.244	905.46	993.678	1003.69	999.915	1027.38	1127.13	1039.65	1253.89	1254.24	1135.6	1042.85	1214.51	1217.29	ZNF652
ENSG00000144655	CSRNP1	370.601	333.369	323.823	339.984	303.35	328.139	1648.05	1440.16	1493.66	394.711	415.909	334.055	1028.37	932.415	1005.42	532.168	387.266	422.236	CSRNP1
ENSG00000144711	IQSEC1	1255.52	1132.91	1266.15	1391.68	1340.89	1331.02	1375.86	1404.77	1242.13	1221.91	1335.09	1207.23	1330.1	1458.42	1250.77	1603.34	1356.51	1452.58	IQSEC1
ENSG00000123178	SPRYD7	384.159	282.776	276.059	307.214	311.798	275.842	373.794	260.507	322.954	302.171	352.288	296.57	226.556	140.98	259.366	75.187	212.996	192.316	SPRYD7
ENSG00000059804	SLC2A3	498.955	502.312	471.162	3049.62	3209.37	3346	8298.98	7386.59	7782.98	437.204	511.815	440.996	1223.61	1378.69	1677.37	426.711	657.276	865.959	SLC2A3
ENSG00000178814	OPLAH	1.80781	9.93783	0.809556	0	0	0	0	0	1.03511	0	0	0	2.08807	0	0	0	0	1.07439	OPLAH
ENSG00000164171	ITGA2	405.853	390.286	433.922	337.936	335.605	272.766	390.573	349.964	279.479	401.321	403.565	424.459	323.651	311.129	225.318	219.702	339.933	320.169	ITGA2
ENSG00000282168		150.952	0	0	37.8898	0	0	0	0	0	139.754	104.452	135.606	0	0	0	123.033	0	0
ENSG00000102554	KLF5	637.253	731.786	649.264	2589.82	3588.75	2684.59	2926.97	3316.79	2907.62	668.554	592.528	636.137	251.613	263.487	232.328	360.312	338.858	247.11	KLF5
ENSG00000249437	NAIP	112.988	123.771	110.1	111.621	76.0296	177.4	107.198	70.7792	102.476	144.476	122.494	100.327	144.077	105.006	101.143	49.7992	109.725	121.406	NAIP
ENSG00000166526	ZNF3	608.328	532.126	574.785	495.639	502.256	614.236	527.6	418.777	488.571	493.861	487.126	561.168	560.647	524.058	481.68	503.851	489.461	537.196	ZNF3
ENSG00000167695	TLCD3A	713.181	866.398	726.982	632.862	628.204	747.543	659.966	620.301	702.839	720.49	749.206	572.193	824.788	741.848	1014.43	1170.77	754.093	790.752	TLCD3A
ENSG00000174373	RALGAPA1	960.85	686.614	761.793	881.706	832.485	898.282	1175.45	1094.13	1051.67	944.286	923.926	918.375	954.248	893.524	941.329	1073.12	891.787	715.544	RALGAPA1
ENSG00000171960	PPIH	801.763	733.593	702.695	727.074	698.858	643.974	766.232	633.08	727.682	756.373	739.71	800.408	791.379	710.736	825.165	794.834	722.896	730.586	PPIH
ENSG00000160188	RSPH1	10.8469	8.13095	7.28601	13.3126	3.0719	6.15262	0.932156	4.91522	2.07022	8.49857	0	9.92242	6.26421	1.94456	9.01273	14.6468	6.45443	6.44635	RSPH1
ENSG00000278195	SSTR3	13.5586	11.7447	2.42867	0	0.767975	2.05087	4.66078	1.96609	4.14044	5.66571	1.89913	4.40996	3.13211	0	2.00283	7.81164	2.15148	3.22317	SSTR3
ENSG00000268750		53.3304	59.627	52.6212	44.0341	29.951	18.4578	25.1682	44.237	21.7373	85.93	55.0747	70.5594	68.9063	49.5862	57.0806	63.4696	61.3171	62.3147
ENSG00000275300	MCCC2	72.3124	0	0	199.689	220.409	0	0	173.016	0	193.579	142.435	0	0	0	329.465	0	0	0	MCCC2
ENSG00000278555	LILRB4	0	1.80688	0.809556	0	0	0	0	0	0	0	0.949564	4.40996	0	0.972278	0	0	0	0	LILRB4
ENSG00000171119	NRTN	97.6217	102.992	111.719	219.146	207.353	268.664	175.245	165.151	174.933	75.5429	70.2677	112.454	206.719	183.761	198.28	276.337	160.285	194.465	NRTN
ENSG00000147874	HAUS6	2299.53	1874.64	1746.21	1721.43	2159.55	1763.75	1912.78	2021.14	1818.69	2283.28	1747.2	1782.73	2390.84	1976.64	1872.64	960.832	2316.07	2119.77	HAUS6
ENSG00000166866	MYO1A	37.964	19.8757	47.7638	1.02405	0.767975	18.4578	22.3717	4.91522	11.3862	21.7186	35.1339	8.81993	3.13211	45.6971	5.00707	0	0	4.29756	MYO1A
ENSG00000152242	C18orf25	459.183	602.594	607.167	965.677	819.43	904.434	1056.13	960.434	901.58	577.903	630.51	508.248	767.366	680.595	763.077	678.636	740.108	622.072	C18orf25
ENSG00000168813	ZNF507	1795.15	1767.13	1898.41	1829.97	1827.78	1763.75	1940.75	1967.07	1761.76	1872.52	1791.83	1809.19	2055.71	1890.11	1823.57	1137.57	2029.92	1807.13	ZNF507
ENSG00000111732	AICDA	1.80781	0.903439	0.809556	2.0481	2.30393	7.17805	0.932156	2.94913	0	0	1.89913	1.10249	3.13211	0.972278	1.00141	0	0	3.22317	AICDA
ENSG00000244588	RAD21L1	0.903904	3.61376	2.42867	6.14429	3.0719	1.02544	5.59293	8.8474	1.03511	1.88857	4.74782	3.30747	0	0.972278	0	0	0	3.22317	RAD21L1
ENSG00000186298	PPP1CC	6321.91	6647.51	6707.18	7002.44	6983.2	6405.9	7063.88	7498.66	7145.36	6340.88	6235.79	6291.92	7617.28	7817.12	7597.73	7911.24	8752.21	7806.53	PPP1CC
ENSG00000175221	MED16	2195.58	2301.06	2231.14	1769.56	1828.55	1902.18	1619.15	1809.78	2018.46	2225.68	2009.28	2041.81	1433.46	1507.03	1892.67	2272.21	1821.23	1602.99	MED16
ENSG00000119777	TMEM214	816.226	661.318	822.509	749.603	620.524	743.441	708.438	701.894	646.943	709.159	690.333	816.946	867.593	982.974	820.158	1027.23	784.213	796.124	TMEM214
ENSG00000123989	CHPF	924.694	825.743	926.942	1182.78	1145.82	1076.71	1112.06	1075.45	1290.78	1032.1	839.414	949.245	872.814	952.833	756.068	1267.44	814.334	905.712	CHPF
ENSG00000205795	CYS1	61.4655	74.9855	63.1454	111.621	137.468	104.594	101.605	93.3892	110.757	58.5457	86.4103	71.6619	66.8183	143.897	61.0863	84.9516	39.8023	62.3147	CYS1
ENSG00000142661	MYOM3	16.2703	9.93783	14.572	278.541	254.2	263.537	217.192	235.931	226.689	26.44	12.3443	16.5374	20.8807	30.1406	38.0537	12.6939	30.1207	25.7854	MYOM3
ENSG00000151025	GPR158	29.8288	28.9101	17.0007	18.4329	59.1341	7.17805	1.86431	8.8474	11.3862	37.7714	31.3356	24.2548	2.08807	9.72278	12.017	11.7175	3.22722	17.1903	GPR158
ENSG00000177425	PAWR	1434.5	1472.61	1302.58	1065.01	957.665	894.18	975.967	838.537	1229.71	1166.19	1761.44	1428.83	1548.3	1856.08	1643.32	1067.27	1156.42	1231.25	PAWR
ENSG00000068878	PSME4	1984.97	2195.36	2156.66	2229.35	2192.57	2025.24	2469.28	2418.29	2157.17	1976.39	2270.41	2158.68	2707.18	2556.12	2827.99	1759.57	3184.19	2847.14	PSME4
ENSG00000187550	SBK2	39.7718	27.1032	34.0014	9.21643	13.0556	17.4324	9.32156	9.83044	2.07022	18.8857	44.6295	22.0498	18.7926	18.4733	6.00848	7.81164	11.8331	19.339	SBK2
ENSG00000118369	USP35	140.105	144.55	140.863	171.016	241.144	176.375	174.313	209.388	136.634	131.256	153.829	155.451	102.315	183.761	120.17	118.151	77.4532	71.9842	USP35
ENSG00000072958	AP1M1	2194.68	2105.92	2211.71	2107.49	2242.49	2127.78	1888.55	2542.15	1915.99	2215.29	2036.81	2023.07	2016.03	2001.92	1942.74	2917.65	2012.71	2116.55	AP1M1
ENSG00000167394	ZNF668	290.153	388.479	263.915	472.086	392.435	326.089	399.895	255.591	254.637	252.124	286.768	274.52	347.664	411.274	423.598	621.025	751.941	379.26	ZNF668
ENSG00000188227	ZNF793	342.58	284.583	238.01	417.812	368.628	382.488	345.83	476.776	402.657	303.116	237.391	338.465	277.713	319.88	323.457	269.502	409.856	328.764	ZNF793
ENSG00000233198	RNF224	16.2703	13.5516	21.0485	23.5531	18.4314	21.5342	13.0502	9.83044	19.6671	16.0529	8.54607	5.51246	3.13211	6.80595	18.0255	5.85873	15.0603	4.29756	RNF224
ENSG00000242372	EIF6	1604.43	1569.27	1532.49	1904.73	1737.93	1807.84	1858.72	1621.04	1705.86	1627	1583.87	1541.28	1864.65	1956.22	2253.18	3276.01	1967.53	2069.28	EIF6
ENSG00000134285	FKBP11	171.742	155.392	167.578	115.717	89.8531	121.001	165.924	109.118	115.932	174.693	127.242	142.221	273.537	228.485	224.317	165.997	257.102	192.316	FKBP11
ENSG00000058272	PPP1R12A	1437.21	1864.7	1743.78	1533	1371.6	1185.4	1446.71	1615.14	1485.38	1234.18	1653.19	1456.39	1366.64	1198.82	1117.58	790.929	1327.46	1158.19	PPP1R12A
ENSG00000198046	ZNF667	612.847	610.725	527.831	669.728	641.26	813.171	762.503	796.266	664.54	542.964	711.223	707.799	723.516	563.922	519.734	543.885	641.14	747.776	ZNF667
ENSG00000177839	PCDHB9	84.967	27.1032	25.9058	40.9619	7.67975	7.17805	13.9823	20.6439	9.31598	45.3257	14.2435	47.4071	46.9816	1.94456	12.017	12.6939	4.30295	10.7439	PCDHB9
ENSG00000177697	CD151	2934.98	3339.11	3123.27	3335.33	3041.95	3436.24	2973.58	2573.61	3166.4	3133.14	3006.32	3028.54	2856.48	3230.88	3226.56	4782.68	2165.46	2573.17	CD151
ENSG00000057019	DCBLD2	1912.66	2544.99	1916.22	1202.23	1727.18	1234.62	1408.49	1469.65	1416.03	1842.3	2391.95	1724.3	1404.23	1343.69	1498.12	712.812	1405.99	1578.28	DCBLD2
ENSG00000110076	NRXN2	115.7	107.509	254.201	406.547	340.213	243.028	201.346	289.998	253.602	207.743	301.961	174.194	56.3779	158.481	99.14	647.39	141.998	124.629	NRXN2
ENSG00000175489	LRRC25	1.80781	5.42064	4.04778	0	0	0	0	0.983044	2.07022	3.77714	3.79826	1.10249	1.04404	0.972278	1.00141	0	3.22722	2.14878	LRRC25
ENSG00000267561		5.42343	3.61376	8.09556	0	0.767975	1.02544	12.118	2.94913	4.14044	6.61	0	4.40996	1.04404	0.972278	4.00566	0	0	1.07439
ENSG00000166451	CENPN	1120.84	997.397	1075.9	1203.26	1040.61	1001.85	1119.52	1352.67	1310.45	888.573	994.193	901.838	1309.22	1369.94	1049.48	1185.42	1471.61	1239.85	CENPN
ENSG00000285456	LTB4R	244.054	308.073	219.39	207.882	330.229	210.214	270.325	140.575	160.442	244.57	300.062	353.9	145.121	207.095	199.281	287.078	253.874	198.762	LTB4R
ENSG00000169035	KLK7	18.982	9.03439	8.90512	11.2645	3.83988	14.3561	12.118	14.7457	9.31598	6.61	2.84869	12.1274	46.9816	43.7525	34.0481	22.4585	36.5751	37.6037	KLK7
ENSG00000014914	MTMR11	92.1983	52.3995	52.6212	58.3707	66.0459	65.6279	66.1831	63.8979	108.686	108.593	67.419	51.8171	16.7046	39.8634	38.0537	52.7286	37.6509	20.4134	MTMR11
ENSG00000143013	LMO4	1176.88	1263.01	1183.57	1244.22	1433.81	1135.16	1264.94	1386.09	1172.78	1034.94	1028.38	1229.28	1138	1106.45	1093.54	1346.53	1119.84	1111.99	LMO4
ENSG00000188176	SMTNL2	122.931	169.847	51.0021	72.7074	140.54	73.8314	44.7435	147.457	89.0194	135.033	104.452	167.579	328.871	101.117	153.216	181.621	112.953	237.44	SMTNL2
ENSG00000185674	LYG2	3.61562	1.80688	1.61911	0	3.83988	3.07631	0	0.983044	0	1.88857	0	0	0	0	3.00424	0	1.07574	2.14878	LYG2
ENSG00000088926	F11	0	0.903439	0	21.505	0.767975	0	0.932156	0	0	3.77714	0.949564	1.10249	3.13211	0	0	0	1.07574	0	F11
ENSG00000144445	KANSL1L	215.129	250.253	210.485	316.431	324.854	293.275	252.614	324.405	314.673	212.464	296.264	206.166	159.737	227.513	245.346	110.339	195.784	190.167	KANSL1L
ENSG00000092203	TOX4	1191.35	1087.74	1326.05	1395.78	1490.64	1064.4	1045.88	1043.01	1064.09	1331.44	1521.2	1394.65	1063.87	1044.23	1182.67	1493	1067.13	942.241	TOX4
ENSG00000155090	KLF10	545.958	547.484	557.784	913.451	1138.91	1031.59	1199.68	1373.31	1229.71	532.577	510.865	493.916	515.753	482.25	405.573	287.078	506.673	465.211	KLF10
ENSG00000163093	BBS5	228.688	281.873	280.916	337.936	317.942	309.682	186.431	214.304	195.636	299.339	282.97	265.7	206.719	196.4	268.379	306.607	203.315	227.771	BBS5
ENSG00000119321	FKBP15	1554.72	1033.53	1431.3	1262.65	1304.79	1076.71	1141.89	895.553	1322.87	1169.03	1597.17	1844.47	791.379	915.886	708	1152.22	750.866	668.271	FKBP15
ENSG00000101230	ISM1	11.7508	33.4273	27.5249	44.0341	33.0229	26.6613	21.4396	23.5931	17.5969	45.3257	48.4278	35.2797	17.7486	33.0575	13.0184	18.5526	22.5905	29.0086	ISM1
ENSG00000136630	HLX	110.276	149.971	142.482	301.07	257.272	339.419	281.511	299.828	271.199	103.871	123.443	125.684	199.411	126.396	205.29	222.632	78.5289	178.349	HLX
ENSG00000144045	DQX1	4.51952	6.32407	0	37.8898	14.5915	3.07631	13.0502	9.83044	17.5969	20.7743	13.2939	7.71744	3.13211	5.83367	4.00566	6.83519	9.68165	7.52074	DQX1
ENSG00000177106	EPS8L2	312.751	389.382	328.68	1848.41	1886.92	2139.06	1737.54	1641.68	1946	288.951	370.33	240.343	125.284	308.212	192.271	222.632	174.27	213.804	EPS8L2
ENSG00000108669	CYTH1	819.841	967.583	837.081	950.317	889.316	921.867	823.093	886.706	867.421	1125.59	1025.53	969.09	1049.26	923.665	798.127	743.082	904.696	890.67	CYTH1
ENSG00000138735	PDE5A	375.12	314.397	310.87	360.465	404.723	318.911	410.149	489.556	371.604	328.611	511.815	390.282	371.677	192.511	251.355	359.335	278.616	467.36	PDE5A
ENSG00000005001	PRSS22	0.903904	0	0	5.12024	1.53595	10.2544	2.79647	13.7626	0	0	1.89913	0	0	0.972278	0	0	0	0	PRSS22
ENSG00000143486	EIF2D	1206.71	1089.55	1146.33	1302.59	1489.1	1364.86	1305.95	1145.25	1396.36	1186.02	1248.68	1115.72	1254.93	1375.77	1388.96	1245.96	1251.08	1298.94	EIF2D
ENSG00000139116	KIF21A	756.568	738.11	835.462	794.661	831.717	827.527	870.633	897.519	881.913	834.749	650.451	822.458	886.386	723.375	763.077	740.153	886.409	834.802	KIF21A
ENSG00000128645	HOXD1	9.03904	10.8413	6.47645	12.2886	16.8955	19.4833	18.6431	14.7457	34.1586	1.88857	3.79826	18.7423	7.30825	20.4178	22.0311	31.2466	16.1361	23.6366	HOXD1
ENSG00000138175	ARL3	615.559	642.345	638.74	621.597	636.652	548.608	587.258	509.217	608.644	673.276	693.182	691.262	648.346	642.676	745.052	639.578	664.806	571.576	ARL3
ENSG00000143771	CNIH4	1277.22	1338.9	1237	1040.43	979.937	1044.92	1214.6	1217.99	1173.81	1127.48	1296.15	1230.38	1218.39	1098.67	1426.01	1480.31	1530.78	1368.77	CNIH4
ENSG00000168306	ACOX2	7.23124	12.6481	16.1911	0	9.98368	3.07631	8.3894	31.4574	6.21065	13.22	0.949564	36.3822	32.3651	24.307	42.0594	7.81164	16.1361	6.44635	ACOX2
ENSG00000277424	HMOX2	265.748	316.204	218.58	312.335	484.593	306.605	368.202	398.133	329.165	235.127	181.367	294.365	407.174	388.911	390.551	585.873	337.782	320.169	HMOX2
ENSG00000169689	CENPX	764.703	804.061	799.842	584.732	473.073	627.567	514.55	494.471	571.38	841.359	806.18	764.026	740.221	717.542	901.273	1007.7	794.971	792.901	CENPX
ENSG00000100095	SEZ6L	2.71171	7.22751	0.809556	2.0481	2.30393	5.12718	5.59293	0.983044	1.03511	42.4929	1.89913	1.10249	0	2.91684	0	0	2.15148	0	SEZ6L
ENSG00000230700	CSNK2B	9.03904	2.71032	0	15.3607	19.9674	13.3307	3.72862	6.88131	10.3511	9.44286	14.2435	6.61495	11.4844	22.3624	12.017	0	0	0	CSNK2B
ENSG00000137726	FXYD6	351.619	417.389	408.016	762.916	812.518	783.433	813.772	929.96	833.263	362.606	521.311	388.077	340.356	409.329	430.608	501.898	421.69	443.724	FXYD6
ENSG00000196391	ZNF774	253.997	129.192	159.483	191.497	127.484	107.671	109.062	101.254	191.495	132.2	144.334	163.169	109.624	94.311	144.204	93.7397	258.177	68.761	ZNF774
ENSG00000268350	FAM156A	560.421	495.085	790.937	389.138	345.589	230.723	318.797	155.321	438.886	549.574	433.951	598.653	290.242	491.001	455.643	734.294	399.099	464.137	FAM156A
ENSG00000171928	TVP23B	460.991	587.236	510.83	369.681	407.027	380.437	514.55	492.505	472.01	522.19	457.69	518.171	779.894	755.46	613.867	388.629	713.215	658.602	TVP23B
ENSG00000113319	RASGRF2	103.045	65.9511	85.813	250.892	172.027	228.672	266.597	271.32	237.04	71.7657	82.6121	66.1495	320.519	269.321	177.25	195.291	220.526	209.506	RASGRF2
ENSG00000283018	MRPS12	329.925	240.315	366.729	338.96	175.098	284.046	224.65	179.897	308.462	292.729	350.389	323.03	505.313	375.299	403.57	600.52	357.145	357.772	MRPS12
ENSG00000132329	RAMP1	65.0811	66.8545	59.0976	119.814	67.5818	84.0857	68.9795	75.6944	83.8438	72.71	43.6799	60.637	86.6549	70.9763	135.191	142.562	51.6355	91.3232	RAMP1
ENSG00000118762	PKD2	756.568	637.828	736.696	964.653	676.586	760.873	785.807	764.808	620.03	710.103	746.357	801.511	447.891	485.167	516.73	406.205	481.931	573.725	PKD2
ENSG00000196684	HSH2D	0	0	0.809556	8.19239	2.30393	3.07631	0	1.96609	3.10533	0	1.89913	0	1.04404	0	6.00848	0	0	0	HSH2D
ENSG00000160714	UBE2Q1	1970.51	1663.23	1797.22	1801.3	1873.86	1734.01	1904.39	1548.29	2056.76	1802.64	1840.25	1748.55	2575.64	2024.28	1947.75	1653.14	1854.57	1788.86	UBE2Q1
ENSG00000111276	CDKN1B	1806	1753.58	1842.55	1934.43	1803.21	2061.13	2097.35	1922.83	2135.43	1892.35	1882.99	1809.19	1536.82	1596.48	1681.37	922.75	1115.54	1316.13	CDKN1B
ENSG00000108604	SMARCD2	2690.92	2723.87	2847.21	2374.77	2280.12	2384.14	1945.41	2012.29	2171.66	2838.52	2708.16	2879.71	2852.3	2988.78	2668.77	3568.94	3269.17	2858.95	SMARCD2
ENSG00000170345	FOS	42.4835	48.7857	29.144	132.102	254.968	262.512	2503.77	2428.12	2586.74	73.6543	56.9738	51.8171	1620.34	1749.13	1823.57	199.197	140.922	146.117	FOS
ENSG00000124217	MOCS3	407.661	426.423	442.827	948.269	797.927	970.062	811.908	743.181	794.964	475.92	439.648	492.813	721.428	800.185	696.984	511.662	623.928	720.916	MOCS3
ENSG00000149639	SOGA1	2763.24	2775.37	2621.34	3002.51	2655.66	2601.53	2622.15	2710.25	2279.31	2754.48	2767.98	2879.71	3506.91	3273.66	3102.38	4372.57	3257.34	3269.37	SOGA1
ENSG00000176597	B3GNT5	759.28	917.894	808.747	855.08	898.531	991.596	1118.59	1082.33	1067.2	780.924	832.768	750.796	907.267	1074.37	1013.43	399.37	998.285	957.282	B3GNT5
ENSG00000124164	VAPB	2043.73	1687.62	1779.41	2987.15	2833.83	2934.8	2855.19	2594.25	2615.72	1832.86	1789.93	2174.11	2276	2407.36	2146.03	1907.99	2454.84	2731.1	VAPB
ENSG00000100325	ASCC2	2940.4	2797.95	2796.21	1045.55	1195.74	979.291	868.769	1038.09	1035.11	2881.02	2830.65	2720.95	1985.76	1860.94	1730.44	2366.93	1878.24	1858.7	ASCC2
ENSG00000166579	NDEL1	576.691	477.016	539.165	441.365	546.031	434.785	590.987	479.726	528.941	500.471	479.53	563.373	778.85	749.627	747.055	646.413	684.17	648.932	NDEL1
ENSG00000131591	C1orf159	852.382	692.938	689.742	651.295	609.005	633.719	511.753	497.42	477.185	657.223	621.015	648.265	557.515	685.456	721.018	827.057	551.854	618.849	C1orf159
ENSG00000158050	DUSP2	46.0991	48.7857	34.8109	12.2886	18.4314	31.7885	103.469	117.965	106.616	36.8271	40.8312	34.1772	15.6605	39.8634	31.0438	49.7992	17.2118	16.1159	DUSP2
ENSG00000171388	APLN	9.03904	14.455	15.3816	5.12024	5.37583	11.2798	15.8466	8.8474	9.31598	10.3871	13.2939	12.1274	36.5412	41.808	58.082	29.2937	34.4236	29.0086	APLN
ENSG00000146701	MDH2	5765.1	5300.48	5373.03	4097.22	4248.44	4325.29	4058.61	4511.19	4508.93	5503.3	5049.78	5474.97	5685.82	6446.21	6216.78	8112.39	5909.03	5862.95	MDH2
ENSG00000038002	AGA	413.084	406.548	421.779	572.443	439.282	422.48	410.149	537.725	415.079	657.223	413.06	410.127	554.383	682.539	468.662	685.471	541.097	497.443	AGA
ENSG00000101290	CDS2	1657.76	1530.43	1450.73	1280.06	1611.21	1338.19	1440.18	1645.62	1205.9	1457.98	1385.41	1330.71	1314.44	1280.49	1122.59	1172.72	1254.31	1399.93	CDS2
ENSG00000112379	ARFGEF3	577.595	524.898	511.64	835.623	761.064	711.653	833.347	733.351	622.1	554.296	512.764	592.038	1104.59	948.944	950.342	873.927	1112.31	1018.52	ARFGEF3
ENSG00000128266	GNAZ	627.31	649.573	608.786	595.996	615.916	594.753	631.069	632.097	632.452	542.02	503.269	553.45	872.814	841.993	998.41	973.526	925.135	882.075	GNAZ
ENSG00000158792	SPATA2L	345.292	437.265	361.872	343.056	291.831	313.783	475.399	414.845	480.291	416.43	358.935	409.024	657.742	634.898	764.079	864.163	447.507	537.196	SPATA2L
ENSG00000136891	TEX10	1148.86	945.901	1028.95	903.211	960.737	911.612	993.678	870.977	776.332	985.834	944.816	996.652	671.315	691.29	764.079	386.676	801.425	817.612	TEX10
ENSG00000109084	TMEM97	1994.92	1946.91	2240.04	2399.34	2841.51	2367.73	2021.85	2171.54	2156.13	2035.88	2232.42	2074.89	2971.32	3308.66	2880.07	2858.08	3077.69	3000.77	TMEM97
ENSG00000162438	CTRC	5.42343	11.7447	10.5242	22.5291	6.1438	6.15262	6.52509	4.91522	27.9479	0	0	23.1523	6.26421	5.83367	5.00707	1.95291	1.07574	2.14878	CTRC
ENSG00000128536	CDHR3	88.5826	75.8889	93.099	57.3467	54.5263	56.399	48.4721	44.237	57.9661	95.3728	56.9738	80.4818	100.227	71.9486	43.0608	36.1288	51.6355	55.8683	CDHR3
ENSG00000123411	IKZF4	355.234	355.955	391.825	315.407	314.87	276.868	282.443	164.168	172.863	386.213	497.571	297.673	199.411	169.176	164.232	342.736	230.208	90.2489	IKZF4
ENSG00000119969	HELLS	2569.8	2378.76	2324.24	1952.86	1742.54	1971.91	1651.78	2384.87	2207.89	1847.97	2502.1	2584.24	2090.16	2345.14	2005.83	1142.45	1876.09	1871.59	HELLS
ENSG00000024862	CCDC28A	444.721	452.623	459.828	393.235	484.593	441.963	489.382	446.302	429.57	564.683	450.093	467.456	435.363	397.662	432.611	307.583	447.507	466.286	CCDC28A
ENSG00000092871	RFFL	823.457	407.451	403.159	423.956	665.835	420.429	452.096	502.336	462.694	504.249	458.639	325.235	576.307	818.658	724.022	625.908	498.067	565.13	RFFL
ENSG00000128016	ZFP36	87.6787	162.619	104.433	174.088	177.402	141.51	346.762	281.151	394.377	100.094	105.402	94.8142	104.404	138.064	95.1343	96.6691	63.4686	56.9427	ZFP36
ENSG00000089248	ERP29	2067.23	2105.01	1963.17	2118.76	1634.25	1877.57	1599.58	1347.75	1669.63	2014.16	2219.13	2165.29	1938.77	1964	2196.1	2592.49	1911.59	1823.24	ERP29
ENSG00000205531	NAP1L4	1785.21	1840.31	2086.23	2289.77	2189.5	2822	2592.33	2451.71	2401.45	1921.62	2036.81	1819.11	1957.57	1664.54	1730.44	1463.71	2392.44	1756.63	NAP1L4
ENSG00000118058	KMT2A	3438.45	3752.89	3553.14	3346.59	3290.77	2613.84	2739.61	2825.27	2297.94	2881.96	3429.82	3501.51	2856.48	2496.81	3279.63	5519.9	3162.67	3524	KMT2A
ENSG00000178761	FAM219B	805.379	974.811	830.605	820.263	784.103	631.669	574.208	437.455	540.327	977.336	618.166	856.636	520.974	674.761	602.851	879.786	422.765	513.559	FAM219B
ENSG00000116212	LRRC42	723.124	703.779	705.124	614.429	584.429	541.43	587.258	515.115	587.942	795.089	721.669	659.29	520.974	544.476	647.915	528.262	609.944	641.412	LRRC42
ENSG00000196878	LAMB3	352.523	452.623	384.539	538.649	648.939	681.915	651.577	681.25	526.87	301.227	428.253	399.102	100.227	137.091	107.151	96.6691	97.8922	113.885	LAMB3
ENSG00000101191	DIDO1	2938.59	2821.44	3045.55	6398.25	6037.06	5651.18	4902.21	5041.05	4580.36	2998.11	3135.46	3131.07	3854.58	3893.98	3503.95	4440.92	3953.34	4038.64	DIDO1
ENSG00000160917	CPSF4	956.331	870.915	972.277	887.85	781.031	968.011	767.164	821.825	883.983	931.066	935.32	867.66	688.019	750.599	882.246	895.409	730.427	820.835	CPSF4
ENSG00000105185	PDCD5	1143.44	1179.89	1269.38	1103.92	1078.24	1010.05	1208.07	1032.2	1198.66	1121.81	1237.28	1293.22	1187.07	1360.22	1377.95	860.257	1275.83	1293.57	PDCD5
ENSG00000180875	GREM2	8.13514	11.7447	9.71468	5.12024	4.60785	14.3561	6.52509	6.88131	6.21065	8.49857	10.4452	5.51246	15.6605	11.6673	11.0156	2.92937	9.68165	5.37196	GREM2
ENSG00000124795	DEK	1064.8	785.089	1018.42	1217.59	2144.96	1130.03	614.291	1720.33	688.347	762.983	598.225	1603.02	840.448	912.969	571.807	1992.94	1209.13	737.032	DEK
ENSG00000160213	CSTB	1022.32	1021.79	1092.9	1000.5	833.253	1018.26	948.002	828.706	951.265	1083.1	1085.35	1133.36	787.203	864.356	857.21	1119.02	684.17	793.975	CSTB
ENSG00000174473	GALNTL6	27.1171	46.0754	20.2389	14.3367	5.37583	17.4324	7.45725	9.83044	10.3511	44.3814	38.9321	44.0996	2.08807	1.94456	5.00707	0	2.15148	0	GALNTL6
ENSG00000172236	TPSAB1	1.80781	0	0	0	3.0719	0	0	0	0	0	0	0	0	0	1.00141	3.90582	3.22722	0	TPSAB1
ENSG00000196352	CD55	963.562	1031.73	1125.28	1205.3	1400.79	1146.44	2060.06	1969.04	1598.21	954.673	1170.81	1125.64	2071.37	1895.94	1676.37	1249.86	1879.32	1697.54	CD55
ENSG00000096092	TMEM14A	334.445	302.652	331.918	311.311	293.367	310.707	329.051	309.659	381.955	375.826	344.692	305.39	315.299	257.654	329.465	165.997	294.752	319.094	TMEM14A
ENSG00000103316	CRYM	3.61562	9.03439	0.809556	16.3848	10.7517	6.15262	16.7788	10.8135	18.632	5.66571	2.84869	0	3.13211	3.88911	12.017	18.5526	8.60591	13.9671	CRYM
ENSG00000087191	PSMC5	2407.1	2298.35	2435.15	2172.01	1985.98	2253.91	2080.57	1939.55	2084.71	2357.88	2423.29	2391.3	2755.21	2737.94	3024.27	3199.84	2383.84	2795.57	PSMC5
ENSG00000158164	TMSB15A	233.207	201.467	196.722	150.535	125.948	126.129	127.705	120.914	136.634	187.913	190.862	220.498	91.8751	89.4496	92.1301	45.8934	79.6047	109.588	TMSB15A
ENSG00000151718	WWC2	1219.37	1143.75	1383.53	1197.11	1088.22	1005.95	1432.72	1085.28	1129.3	1109.54	1177.46	1136.67	1366.64	1472.03	1490.1	1343.6	1415.67	1515.97	WWC2
ENSG00000147679	UTP23	520.649	532.126	637.121	426.004	384.756	575.27	361.676	541.657	463.729	524.079	582.083	661.495	599.276	872.134	570.806	520.451	722.896	487.774	UTP23
ENSG00000185033	SEMA4B	468.223	493.278	467.924	522.265	536.815	402.996	337.44	393.218	376.78	439.093	545.999	426.664	231.776	519.197	332.469	434.523	258.177	318.02	SEMA4B
ENSG00000103485	QPRT	608.328	566.456	678.408	719.906	713.449	617.312	698.185	755.961	744.243	533.521	549.797	575.5	1052.39	953.805	1146.62	901.268	1167.18	1031.42	QPRT
ENSG00000273431	TAS2R50	0	1.80688	4.85734	0	0	0	0	0.983044	0	0.944286	0	1.10249	1.04404	0	0	0	0	1.07439	TAS2R50
ENSG00000163320	CGGBP1	3495.4	3774.57	3687.53	4229.32	4104.06	4101.74	4979.58	4822.81	4675.59	3710.1	3606.44	3540.1	3425.48	3619.79	3740.28	1390.47	3973.78	3465.99	CGGBP1
ENSG00000176490	DIRAS1	562.229	680.29	733.458	720.93	883.172	789.586	650.645	685.182	599.328	576.959	660.896	653.777	925.015	930.47	1041.47	1523.27	820.789	845.546	DIRAS1
ENSG00000158427	TMSB15B	244.958	304.459	317.346	166.92	163.579	209.189	213.464	181.863	214.268	344.664	303.86	318.62	179.574	195.428	265.375	145.492	223.754	214.878	TMSB15B
ENSG00000101276	SLC52A3	7.23124	4.5172	2.42867	4.09619	7.67975	12.3052	11.1859	8.8474	22.7724	9.44286	13.2939	4.40996	3.13211	0	3.00424	5.85873	2.15148	0	SLC52A3
ENSG00000273088		0	3.61376	1.61911	0	1.53595	0	8.3894	0	2.07022	0	0	0	6.26421	0	0	0	8.60591	0
ENSG00000186451	SPATA12	3.61562	5.42064	4.04778	2.0481	5.37583	2.05087	0.932156	0	0	9.44286	4.74782	6.61495	0	1.94456	1.00141	0	1.07574	1.07439	SPATA12
ENSG00000181378	CFAP65	3.61562	2.71032	0	4.09619	1.53595	4.10174	3.72862	2.94913	7.24576	2.83286	0.949564	3.30747	0	0	4.00566	6.83519	1.07574	3.22317	CFAP65
ENSG00000177688	SUMO4	0.903904	0	1.61911	0	0	1.02544	0	1.96609	3.10533	6.61	2.84869	3.30747	0	0	2.00283	0	0	0	SUMO4
ENSG00000128342	LIF	80.4475	56.9167	58.2881	51.2024	40.7027	30.7631	145.416	87.4909	136.634	69.8771	71.2173	91.5068	127.372	150.703	155.219	56.6344	61.3171	60.1659	LIF
ENSG00000131475	VPS25	1172.36	1154.6	1289.62	1666.13	1731.02	1736.06	1648.98	1615.14	1636.51	1204.91	1175.56	1166.44	1542.04	1649.96	1823.57	1761.52	1593.17	1682.5	VPS25
ENSG00000136448	NMT1	2782.22	2671.47	2822.92	2319.47	2127.29	2042.67	2130.91	2504.8	2400.42	2942.39	2867.68	2617.31	3134.19	2935.31	2548.6	3532.81	3467.11	3240.36	NMT1
ENSG00000100650	SRSF5	4162.48	4161.24	3978.97	4706.53	4543.34	5122.05	4663.57	4275.26	4914.7	4226.62	4611.08	4275.46	4230.43	4233.3	5019.09	3988.82	3685.48	3788.3	SRSF5
ENSG00000285369		0	0	0	0	0	2.05087	0	2.94913	0	0	3.79826	0	0	0	0	0	3.22722	0
ENSG00000146414	SHPRH	1299.81	1153.69	1202.19	998.447	1039.84	978.266	1160.53	1128.53	944.019	1181.3	1299.95	1176.36	1222.57	1169.65	1102.56	630.79	1280.13	1279.6	SHPRH
ENSG00000118804	STBD1	135.586	142.743	126.291	184.329	190.458	187.655	204.142	167.118	168.723	123.701	137.687	126.786	144.077	119.59	116.164	120.104	101.119	138.596	STBD1
ENSG00000158158	CNNM4	662.562	692.034	650.883	669.728	641.26	663.457	664.627	715.656	938.844	682.719	626.712	942.63	744.397	586.284	673.952	743.082	556.157	688.685	CNNM4
ENSG00000179314	WSCD1	347.099	518.574	386.158	556.058	506.864	571.168	431.588	470.878	399.552	360.717	374.128	383.667	490.697	728.237	690.976	950.091	500.218	757.446	WSCD1
ENSG00000124743	KLHL31	45.1952	27.1032	48.5734	16.3848	30.719	22.5596	18.6431	12.7796	21.7373	46.27	46.5286	48.5096	12.5284	27.2238	20.0283	2.92937	41.9538	33.3061	KLHL31
ENSG00000184588	PDE4B	9.94295	23.4894	14.572	13.3126	25.3432	30.7631	46.6078	42.2709	54.8608	4.72143	27.5374	13.2299	36.5412	44.7248	56.0792	37.1053	27.9692	29.0086	PDE4B
ENSG00000183850	ZNF730	68.6967	120.157	71.241	133.126	146.683	107.671	160.331	84.5418	141.81	93.4843	122.494	47.4071	100.227	105.978	78.1103	124.986	116.18	150.415	ZNF730
ENSG00000103121	CMC2	435.682	373.12	351.347	266.253	274.167	321.987	407.352	384.37	335.375	414.541	295.314	319.722	348.708	428.775	392.554	418.899	424.917	314.797	CMC2
ENSG00000121671	CRY2	430.259	418.292	375.634	418.836	393.971	439.912	445.57	315.557	399.552	466.477	689.383	372.642	369.588	200.289	366.518	351.524	185.027	186.944	CRY2
ENSG00000143398	PIP5K1A	2398.96	2488.98	2347.71	2897.03	2720.94	2763.55	2827.23	2910.79	2844.48	2488.19	2737.59	2339.49	2705.1	2466.67	2694.81	2177.49	2508.62	2396.97	PIP5K1A
ENSG00000142230	SAE1	4587.32	4296.76	4207.26	4303.05	4686.19	4453.47	4060.47	4430.58	4697.32	4081.2	4292.03	4211.52	4013.27	4268.3	4558.44	5604.85	3999.6	4367.4	SAE1
ENSG00000135097	MSI1	738.49	767.02	734.268	647.198	595.949	644.999	589.122	555.42	635.557	658.167	658.048	773.949	1085.8	1025.75	1018.44	1255.72	843.379	1250.59	MSI1
ENSG00000141639	MAPK4	240.439	239.411	220.199	513.048	485.361	547.583	464.214	449.251	494.782	227.573	184.215	228.216	314.255	313.074	266.376	504.827	357.145	379.26	MAPK4
ENSG00000243509	TNFRSF6B	0	0	0	0	37.6308	0	21.4396	0	11.3862	0	0	0	11.4844	8.75051	0	0	0	11.8183	TNFRSF6B
ENSG00000075945	KIFAP3	791.82	784.185	815.223	784.421	751.08	810.094	885.548	1047.93	924.352	781.869	810.928	795.999	944.852	760.322	826.167	641.531	835.849	793.975	KIFAP3
ENSG00000068745	IP6K2	1333.26	1135.62	1363.29	1122.36	1141.98	1287.95	1072.91	1004.67	1136.55	1311.61	1295.21	1303.14	902.047	837.132	934.319	1081.91	907.923	1038.94	IP6K2
ENSG00000105877	DNAH11	115.7	83.1164	116.576	17.4088	29.951	51.2718	10.2537	34.4065	50.7203	105.76	115.847	66.1495	33.4091	105.978	24.0339	0.976455	53.7869	27.9342	DNAH11
ENSG00000196778	OR52K1	1.80781	5.42064	0.809556	3.07214	3.0719	2.05087	1.86431	5.89827	1.03511	0	0.949564	0	1.04404	5.83367	2.00283	6.83519	4.30295	1.07439	OR52K1
ENSG00000105996	HOXA2	11.7508	18.9722	17.8102	37.8898	73.7256	46.1446	57.7937	56.0335	43.4746	21.7186	21.84	17.6399	48.0256	41.808	34.0481	35.1524	62.3928	58.0171	HOXA2
ENSG00000112796	ENPP5	75.928	53.3029	38.0492	62.4669	69.8858	57.4244	55.9293	66.847	69.3523	69.8771	67.419	72.7644	27.1449	22.3624	24.0339	19.5291	39.8023	18.2646	ENPP5
ENSG00000171824	EXOSC10	2703.58	2574.8	2685.3	2953.36	3098.78	3034.26	2967.05	2996.32	2958.34	2541.07	2586.61	2574.32	2596.52	2616.4	2602.67	2706.73	2923.86	2771.93	EXOSC10
ENSG00000235107	RING1	401.334	327.948	538.355	401.427	655.083	218.418	489.382	317.523	275.339	382.436	218.4	444.304	337.223	383.078	394.557	0	176.421	424.384	RING1
ENSG00000109790	KLHL5	647.196	730.882	811.176	747.555	903.907	874.697	996.474	936.841	862.246	629.839	753.954	640.547	667.139	590.173	717.012	832.916	729.351	616.701	KLHL5
ENSG00000164692	COL1A2	0	9.93783	0	0	0	1.02544	0	0	0	0.944286	2.84869	1.10249	0	0	0	0.976455	0	0	COL1A2
ENSG00000130649	CYP2E1	100.333	128.288	148.958	72.7074	143.611	189.706	71.776	121.897	164.582	138.81	98.7546	130.094	209.851	257.654	147.208	133.774	267.859	183.721	CYP2E1
ENSG00000197077	KIAA1671	1252.81	1245.84	1173.86	1055.79	869.348	837.781	973.171	966.332	960.581	1127.48	1431.94	1221.56	1394.83	1358.27	1324.87	1124.88	1241.4	1485.88	KIAA1671
ENSG00000172215	CXCR6	2.71171	3.61376	4.04778	14.3367	0	0	0	1.96609	1.03511	10.3871	0.949564	4.40996	3.13211	1.94456	6.00848	0	1.07574	0	CXCR6
ENSG00000250317	SMIM20	272.979	260.191	289.012	282.637	268.791	276.868	268.461	235.931	299.146	277.62	299.113	297.673	248.48	287.794	291.411	208.961	261.404	292.234	SMIM20
ENSG00000160211	G6PD	745.721	704.683	683.266	667.679	612.844	639.872	556.497	648.809	677.996	774.314	727.366	669.212	891.606	805.047	995.406	1157.1	831.546	836.951	G6PD
ENSG00000167910	CYP7A1	0	2.71032	4.85734	5.12024	0.767975	5.12718	1.86431	0	0	2.83286	6.64695	1.10249	0	0	0	0	0	1.07439	CYP7A1
ENSG00000178988	MRFAP1L1	1231.12	1348.83	1298.53	1330.24	1366.23	1492.01	1442.98	1265.18	1285.61	1176.58	1234.43	1292.12	1032.55	1019.92	1120.58	886.621	968.165	989.514	MRFAP1L1
ENSG00000127720	METTL25	60.5616	47.8823	108.481	68.6112	77.5655	47.1701	78.3011	67.83	67.2821	77.4314	57.9234	61.7395	57.4219	55.4199	78.1103	120.104	82.8319	66.6123	METTL25
ENSG00000154640	BTG3	613.751	552.905	573.976	393.235	479.985	366.081	591.919	699.927	740.103	574.126	533.655	605.268	668.183	601.84	748.056	248.996	587.353	532.898	BTG3
ENSG00000130829	DUSP9	324.502	364.086	333.537	730.146	668.139	749.594	622.68	649.792	655.224	344.664	272.525	358.31	1311.31	1392.3	1563.21	2031.03	1134.9	1479.44	DUSP9
ENSG00000185372	OR2V1	0.903904	0.903439	0	0	1.53595	1.02544	0.932156	1.96609	0	0	0	2.20498	0	0	0	0	0	0	OR2V1
ENSG00000095485	CWF19L1	1044.91	1077.8	1096.95	864.297	959.201	918.791	1023.51	1101.01	963.686	982.057	1103.39	1106.9	1100.41	1198.82	1097.55	855.375	1165.02	1108.77	CWF19L1
ENSG00000137693	YAP1	2900.63	3002.13	2840.73	2459.76	2808.49	2729.71	2717.23	2742.69	2656.09	2739.37	3076.59	2658.11	1948.17	2136.1	1943.74	2707.71	2040.68	2099.36	YAP1
ENSG00000142765	SYTL1	134.682	121.964	110.1	326.671	301.046	235.85	227.446	202.507	273.269	136.921	139.586	112.454	69.9504	100.145	130.184	88.8574	109.725	105.29	SYTL1
ENSG00000188958	UTS2B	30.7328	30.7169	28.3345	55.2986	57.5982	52.2972	21.4396	29.4913	35.1937	21.7186	27.5374	38.5872	87.699	90.4219	80.1131	42.964	67.7715	41.9013	UTS2B
ENSG00000172987	HPSE2	9.94295	84.0199	4.04778	6.14429	5.37583	2.05087	7.45725	9.83044	7.24576	16.0529	12.3443	8.81993	9.39632	10.6951	5.00707	6.83519	1.07574	1.07439	HPSE2
ENSG00000119559	C19orf25	627.31	710.103	624.978	854.056	671.211	702.424	539.718	511.183	484.431	650.613	605.822	726.542	465.64	478.361	585.827	577.085	370.054	562.981	C19orf25
ENSG00000100316	RPL3	50963.9	52299.2	51090.3	46974.1	47704.3	47328	45834.1	45342.9	48581.8	51254.9	50579.5	51957.1	53172.7	53230.3	56773.2	70240.3	52288.4	52704.3	RPL3
ENSG00000117600	PLPPR4	8.13514	9.03439	12.1433	3.07214	2.30393	3.07631	0	1.96609	1.03511	19.83	18.9913	12.1274	0	1.94456	2.00283	0	1.07574	2.14878	PLPPR4
ENSG00000078124	ACER3	718.604	562.843	750.459	730.146	930.018	795.738	950.799	970.265	1059.95	812.086	647.603	795.999	798.687	659.205	732.034	344.689	1053.15	740.255	ACER3
ENSG00000178773	CPNE7	60.5616	93.0542	53.4307	112.645	89.8531	105.62	101.605	124.847	134.564	79.32	99.7042	59.5345	164.958	194.456	275.389	143.539	181.8	167.605	CPNE7
ENSG00000106144	CASP2	1392.92	1406.65	1347.1	1201.21	1312.47	1313.58	1307.81	1246.5	1301.13	1500.47	1562.98	1372.6	1103.55	1056.87	1012.43	1352.39	1091.87	980.919	CASP2
ENSG00000153086	ACMSD	0	0.903439	0.809556	3.07214	0.767975	0	0.932156	0.983044	5.17554	0	0	1.10249	1.04404	0.972278	0	0	1.07574	0	ACMSD
ENSG00000105672	ETV2	39.7718	41.5582	38.8587	52.2265	39.9347	56.399	34.4898	33.4235	51.7554	34.9386	50.3269	30.8697	33.4091	35.002	25.0353	40.0347	48.4082	37.6037	ETV2
ENSG00000118705	RPN2	4736.46	4496.42	4534.33	5333.24	6131.52	5716.81	6242.65	6061.45	6181.67	4392.82	4503.78	4391.22	6927.17	6611.49	6967.84	7585.1	7181.63	6745.03	RPN2
ENSG00000012963	UBR7	1597.2	1527.72	1507.39	1555.53	1709.51	1714.53	1762.71	1676.09	1614.77	1595.84	1715.86	1725.4	1257.02	1421.47	1335.89	990.125	1456.55	1486.96	UBR7
ENSG00000106336	FBXO24	25.3093	5.42064	8.90512	7.16834	7.67975	5.12718	7.45725	4.91522	6.21065	8.49857	24.6887	6.61495	5.22018	23.3347	11.0156	9.76455	22.5905	10.7439	FBXO24
ENSG00000183814	LIN9	396.814	590.849	401.54	724.002	696.554	572.193	506.161	481.692	457.518	464.589	451.043	587.628	370.633	411.274	401.567	370.076	470.098	453.393	LIN9
ENSG00000128563	PRKRIP1	671.601	730.882	668.694	635.934	693.482	663.457	508.025	542.64	461.659	714.824	713.122	784.974	576.307	562.949	478.676	746.012	487.31	557.609	PRKRIP1
ENSG00000188306	LRRIQ4	4.51952	5.42064	6.47645	9.21643	0.767975	11.2798	2.79647	3.93218	6.21065	4.72143	7.59651	4.40996	0	11.6673	7.0099	0	7.53017	7.52074	LRRIQ4
ENSG00000204961	PCDHA9	13.5586	7.22751	9.71468	12.2886	13.8236	27.6868	12.118	7.86435	7.24576	2.83286	14.2435	9.92242	8.35228	11.6673	12.017	0	9.68165	6.44635	PCDHA9
ENSG00000221994	ZNF630	51.5226	121.964	120.624	43.01	44.5426	34.8648	51.2686	54.0674	41.4044	60.4343	70.2677	45.2021	43.8495	49.5862	75.106	14.6468	52.7112	46.1988	ZNF630
ENSG00000171109	MFN1	1483.31	1772.55	1441.01	1701.97	1666.51	1382.29	1728.22	1785.21	1948.08	1371.1	1427.19	1682.4	1570.23	1408.83	1374.94	1146.36	1508.19	1597.62	MFN1
ENSG00000120451	SNX19	1290.78	1208.8	1015.99	1303.61	1456.85	1298.2	1286.37	1367.41	1567.15	1400.38	1115.74	1411.19	832.096	879.912	1156.63	1212.76	1128.45	1158.19	SNX19
ENSG00000226589	VARS1	0.903904	0	3.23823	1.02405	0.767975	2.05087	0	0.983044	3.10533	2.83286	0	0	2.08807	0	4.00566	0	1.07574	0	VARS1
ENSG00000182504	CEP97	805.379	776.958	970.658	587.804	657.387	512.718	669.288	569.183	612.785	838.526	876.447	721.029	682.799	596.979	543.768	311.489	584.126	530.749	CEP97
ENSG00000165188	RNF183	0	5.42064	4.85734	5.12024	0.767975	0	4.66078	0	0	18.8857	1.89913	9.92242	0	1.94456	7.0099	0.976455	3.22722	1.07439	RNF183
ENSG00000213523	SRA1	349.811	351.438	399.111	477.206	488.432	545.532	450.231	481.692	555.854	466.477	393.119	389.179	453.111	477.389	499.706	607.355	515.279	453.393	SRA1
ENSG00000185608	MRPL40	526.072	568.263	552.117	429.076	456.945	484.006	510.821	516.098	511.344	550.519	545.999	513.761	429.099	403.496	528.747	365.194	529.263	535.047	MRPL40
ENSG00000143178	TBX19	89.4865	54.2064	49.3829	46.0822	49.1504	33.8394	52.2007	61.9318	56.931	62.3229	78.8138	47.4071	42.8054	34.0297	27.0382	26.3643	24.742	38.6781	TBX19
ENSG00000116014	KISS1R	14.4625	9.03439	2.42867	11.2645	5.37583	8.20349	17.711	8.8474	16.5617	1.88857	14.2435	1.10249	2.08807	5.83367	2.00283	0	0	2.14878	KISS1R
ENSG00000141034	GID4	455.568	525.802	578.833	656.415	641.26	515.794	622.68	670.436	658.329	672.331	607.721	562.27	859.241	895.468	976.379	834.869	786.365	894.968	GID4
ENSG00000188152	NUTM2G	22.5976	14.455	25.9058	26.6253	9.98368	13.3307	23.3039	3.93218	16.5617	17.9414	20.8904	29.7673	19.8367	19.4456	9.01273	32.223	10.7574	18.2646	NUTM2G
ENSG00000196218	RYR1	113.892	35.2341	15.3816	26.6253	95.9969	7.17805	9.32156	47.1861	17.5969	21.7186	65.5199	57.3295	67.8623	38.8911	6.00848	12.6939	40.8781	12.8927	RYR1
ENSG00000197746	PSAP	14626.1	14967.3	14810.8	9151.92	10153.4	9349.92	9874.33	10082.1	9728.99	14367.3	15382.9	14471.3	9217.79	9701.39	8947.63	10959.7	9965.64	9657.7	PSAP
ENSG00000170099	SERPINA6	0	0	0.809556	4.09619	1.53595	1.02544	2.79647	6.88131	0	1.88857	0	0	0	0	0	0	1.07574	0	SERPINA6
ENSG00000141934	PLPP2	41.5796	23.4894	27.5249	177.16	164.347	136.383	172.449	144.507	121.108	30.2171	22.7895	18.7423	114.844	83.6159	92.1301	162.092	122.634	77.3562	PLPP2
ENSG00000101680	LAMA1	419.412	471.595	480.877	1028.14	933.858	950.579	927.495	843.452	861.211	541.076	462.438	497.223	1374.99	1413.69	1295.83	1735.16	1351.13	1836.13	LAMA1
ENSG00000111325	OGFOD2	293.769	426.423	388.587	333.84	301.814	453.243	277.782	312.608	333.305	348.441	344.692	366.027	241.172	299.462	369.522	304.654	266.783	307.276	OGFOD2
ENSG00000154856	APCDD1	57.8499	50.5926	105.242	319.503	327.926	323.012	317.865	439.421	244.286	68.9329	76.9147	108.044	158.693	275.155	324.458	634.696	264.632	174.051	APCDD1
ENSG00000108641	B9D1	284.73	340.597	320.584	237.579	201.978	208.163	252.614	236.914	186.32	336.166	265.878	309.8	360.192	423.913	358.506	663.989	403.402	393.227	B9D1
ENSG00000167325	RRM1	6371.62	7280.82	7135.43	7042.38	8208.12	8643.4	8816.33	10057.5	8808.78	6408.87	7482.56	5782.57	7187.14	6131.19	5691.04	5874.35	7760.38	6793.38	RRM1
ENSG00000065989	PDE4A	494.436	551.098	492.21	664.607	539.119	540.405	528.532	648.809	548.608	424.929	544.1	491.711	656.698	508.502	555.785	866.116	529.263	597.361	PDE4A
ENSG00000140682	TGFB1I1	153.664	122.868	168.388	409.619	317.942	347.623	248.886	334.235	272.234	142.587	151.93	151.041	79.3467	110.84	68.0962	151.351	118.331	67.6866	TGFB1I1
ENSG00000241370	RPP21	141.913	175.267	159.483	141.319	133.628	119.976	105.334	116.982	132.494	137.866	155.728	157.656	173.31	127.368	0	0	155.982	180.498	RPP21
ENSG00000097007	ABL1	3932.89	4060.06	4430.7	3210.39	3252.38	2954.28	3642.86	3535.03	2937.64	4292.72	3684.31	3676.81	2217.53	2310.13	2040.88	2076.92	1995.5	2344.32	ABL1
ENSG00000258315	C17orf49	629.118	698.359	688.933	628.766	828.646	787.535	709.37	821.825	680.067	677.997	683.686	619.6	716.208	791.435	891.258	818.269	722.896	752.074	C17orf49
ENSG00000116096	SPR	253.997	266.515	250.153	230.411	217.337	258.41	221.853	178.914	212.197	294.617	275.374	266.803	230.732	210.984	188.266	309.536	183.951	254.631	SPR
ENSG00000176915	ANKLE2	2596.92	2541.37	2543.63	2616.44	2564.27	2591.28	2659.44	2480.22	2398.35	2641.17	2822.1	2669.13	2383.53	2463.75	2443.45	2112.07	2197.73	2387.3	ANKLE2
ENSG00000064218	DMRT3	65.985	46.9788	56.669	74.7555	77.5655	75.8823	69.9117	67.83	98.3354	44.3814	48.4278	41.8947	52.2018	51.5308	28.0396	26.3643	47.3325	54.7939	DMRT3
ENSG00000198898	CAPZA2	1428.17	1637.94	1762.4	1738.83	1954.5	1448.94	1713.3	1838.29	1653.07	1837.58	1745.3	1482.85	1347.85	1794.83	1539.17	1059.45	1373.72	1454.73	CAPZA2
ENSG00000165521	EML5	286.538	327.045	323.013	325.647	254.2	365.055	342.101	328.337	229.794	268.177	340.893	208.371	443.715	462.805	280.396	367.147	277.541	402.897	EML5
ENSG00000164933	SLC25A32	433.874	346.017	501.115	301.07	341.749	297.376	394.302	387.319	449.237	408.876	425.405	487.301	483.388	521.141	397.561	306.607	466.871	425.459	SLC25A32
ENSG00000159267	HLCS	349.811	438.168	418.541	435.22	390.132	490.158	412.013	269.354	342.621	476.864	401.666	450.919	314.255	306.268	151.214	296.842	320.57	229.92	HLCS
ENSG00000103978	TMEM87A	493.532	482.437	519.735	532.505	628.204	644.999	758.775	678.3	701.804	497.639	529.857	522.581	735.001	607.674	637.901	319.301	687.397	725.214	TMEM87A
ENSG00000140471	LINS1	312.751	235.798	312.489	333.84	186.618	196.884	217.192	297.862	228.759	207.743	387.422	339.567	264.141	261.543	254.359	322.23	190.406	272.895	LINS1
ENSG00000116717	GADD45A	811.706	806.771	791.746	869.417	756.456	770.102	805.383	719.588	808.42	881.963	860.305	852.226	799.731	819.631	795.123	816.316	707.836	809.017	GADD45A
ENSG00000091972	CD200	10.8469	1.80688	7.28601	8.19239	3.0719	5.12718	5.59293	0	8.28087	7.55429	4.74782	6.61495	6.26421	9.72278	7.0099	0	7.53017	6.44635	CD200
ENSG00000149488	TMC2	18.0781	5.42064	6.47645	8.19239	9.21571	10.2544	0.932156	0.983044	1.03511	16.0529	4.74782	6.61495	17.7486	8.75051	5.00707	4.88228	6.45443	2.14878	TMC2
ENSG00000242866	STRC	37.964	46.0754	49.3829	45.0581	26.8791	33.8394	27.0325	25.5591	16.5617	27.3843	18.9913	30.8697	11.4844	27.2238	16.0226	65.4225	16.1361	18.2646	STRC
ENSG00000167094	TTC16	4.51952	0.903439	4.85734	0	3.83988	0	1.86431	0.983044	0	1.88857	2.84869	6.61495	1.04404	1.94456	5.00707	7.81164	1.07574	1.07439	TTC16
ENSG00000079263	SP140	3.61562	0.903439	1.61911	9.21643	12.2876	5.12718	3.72862	3.93218	11.3862	1.88857	2.84869	0	4.17614	0	2.00283	0	7.53017	0	SP140
ENSG00000189043	NDUFA4	1458.9	1462.67	1618.3	1478.73	1493.71	1490.98	1769.23	1690.84	1983.27	1660.05	1512.66	1716.58	1421.98	1464.25	1662.35	1485.19	1573.81	1546.05	NDUFA4
ENSG00000178038	ALS2CL	44.2913	39.7513	48.5734	92.1643	84.4773	108.696	68.0474	73.7283	86.9492	62.3229	38.9321	37.4847	42.8054	30.1406	99.14	52.7286	49.484	34.3805	ALS2CL
ENSG00000114859	CLCN2	301.904	283.68	234.771	216.074	198.138	251.232	243.293	209.388	201.846	237.016	268.727	381.462	193.147	214.874	207.293	192.362	287.222	219.176	CLCN2
ENSG00000166710	B2M	2666.52	2689.54	2719.3	2271.34	2531.25	2428.23	2519.62	2571.64	2654.02	2512.74	2690.11	2649.29	2274.95	2216.79	2313.27	1748.83	2412.88	2394.82	B2M
ENSG00000139266	MARCHF9	596.577	555.615	595.834	567.323	637.42	667.559	673.949	586.877	673.856	598.677	550.747	592.038	439.539	457.943	566.8	440.381	479.779	368.516	MARCHF9
ENSG00000027075	PRKCH	150.952	105.702	124.672	451.605	235.768	289.173	195.753	222.168	243.251	110.481	121.544	158.759	257.877	198.345	226.32	273.407	262.48	299.755	PRKCH
ENSG00000108465	CDK5RAP3	2481.22	2427.54	2397.1	2092.13	2271.67	2473.35	2267	2370.12	2439.75	2367.32	2530.59	2273.34	1874.04	2279.99	2029.87	3036.78	2240.76	2234.73	CDK5RAP3
ENSG00000164169	PRMT9	281.114	292.714	304.393	280.589	304.118	271.741	294.561	272.303	247.391	271.954	321.902	222.703	261.009	265.432	274.387	166.974	231.284	219.176	PRMT9
ENSG00000222009	BTBD19	138.297	177.978	157.864	115.717	112.892	147.663	78.3011	85.5248	100.406	169.027	130.09	130.094	111.712	89.4496	174.246	189.432	97.8922	109.588	BTBD19
ENSG00000204086	RPA4	15.3664	18.9722	12.9529	0	5.37583	2.05087	0.932156	2.94913	7.24576	9.44286	14.2435	19.8448	11.4844	11.6673	27.0382	9.76455	11.8331	13.9671	RPA4
ENSG00000123843	C4BPB	0.903904	0.903439	1.61911	1.02405	2.30393	0	1.86431	2.94913	3.10533	0	1.89913	1.10249	1.04404	0	5.00707	0	1.07574	0	C4BPB
ENSG00000167526	RPL13	38976.4	40737	38521.1	38576.9	37220.7	43817.9	37564.9	35298.2	40027.7	41128.4	37385.3	35630.3	34344.6	34752.1	38294.1	46931.4	32345.3	37661.7	RPL13
ENSG00000198816	ZNF358	2070.85	2081.52	2049.8	2015.33	2614.96	2147.26	1914.65	2160.73	1883.9	1932.01	1788.03	2040.71	1738.32	1644.12	1808.55	2308.34	2289.17	2142.34	ZNF358
ENSG00000149573	MPZL2	57.8499	53.3029	75.2887	80.8998	119.036	91.2638	118.384	102.237	104.546	93.4843	64.5703	57.3295	81.4348	75.8377	55.0778	47.8463	80.6804	68.761	MPZL2
ENSG00000166986	MARS1	2662	2455.55	2448.1	2189.42	2469.04	2204.69	2087.1	2145.99	2285.52	3015.1	2711.95	2695.59	3356.57	3027.68	3149.45	3301.39	2857.16	3068.46	MARS1
ENSG00000137871	ZNF280D	184.397	106.606	218.58	200.713	182.778	200.985	234.903	231.015	217.373	152.974	130.09	137.811	261.009	309.185	214.303	90.8103	304.434	395.376	ZNF280D
ENSG00000173511	VEGFB	501.667	487.857	501.925	960.557	734.185	888.027	826.822	681.25	774.262	434.371	477.631	664.802	441.627	569.755	632.894	782.141	509.9	565.13	VEGFB
ENSG00000171988	JMJD1C	3291.12	2596.48	3287.61	1732.69	1755.59	2073.43	1934.22	2206.93	1998.8	2872.52	3076.59	2954.68	2162.2	1854.14	1725.44	1161.01	2093.39	2511.93	JMJD1C
ENSG00000180917	CMTR2	347.099	338.79	398.302	249.868	413.939	243.028	261.936	384.37	284.655	481.586	397.867	368.232	218.203	306.268	246.348	93.7397	271.086	466.286	CMTR2
ENSG00000066405	CLDN18	8.13514	0.903439	11.3338	7.16834	4.60785	7.17805	10.2537	2.94913	5.17554	3.77714	2.84869	12.1274	6.26421	3.88911	4.00566	1.95291	7.53017	5.37196	CLDN18
ENSG00000169026	SLC49A3	9.03904	10.8413	11.3338	5.12024	4.60785	2.05087	7.45725	14.7457	20.7022	5.66571	17.0921	19.8448	5.22018	3.88911	8.01131	3.90582	6.45443	10.7439	SLC49A3
ENSG00000248933	USP17L22	0	0	0	4.09619	2.30393	4.10174	1.86431	0	0	0	0.949564	0	0	1.94456	0	0	0	0	USP17L22
ENSG00000277015	SALL3	378.736	296.328	302.774	359.441	535.279	475.802	532.261	463.014	444.062	339.943	314.306	362.72	435.363	386.967	461.652	276.337	396.948	395.376	SALL3
ENSG00000137812	KNL1	1051.24	941.384	1078.33	959.533	1102.04	1016.21	1160.53	1037.11	1004.06	910.291	1118.59	1232.58	813.304	675.734	731.032	504.827	853.061	732.735	KNL1
ENSG00000166415	WDR72	124.739	114.737	96.3372	136.198	94.461	143.561	122.112	70.7792	54.8608	106.704	88.3094	127.889	103.359	69.0318	66.0933	119.128	60.2414	52.6452	WDR72
ENSG00000169122	FAM110B	347.099	342.403	373.206	249.868	251.896	222.52	230.242	271.32	260.847	233.239	201.308	280.033	681.755	564.894	458.648	313.442	534.642	515.708	FAM110B
ENSG00000284814	ADCY4	21.6937	11.7447	8.09556	20.481	13.0556	11.2798	5.59293	5.89827	11.3862	4.72143	12.3443	15.4349	6.26421	7.77823	1.00141	2.92937	6.45443	5.37196	ADCY4
ENSG00000116138	DNAJC16	557.709	402.934	420.969	401.427	354.805	572.193	440.91	464.98	526.87	497.639	400.716	595.345	413.438	346.131	347.491	464.793	599.186	380.334	DNAJC16
ENSG00000161036	LRWD1	1027.74	1029.92	989.278	677.92	820.966	774.204	764.368	634.063	798.069	1105.76	1024.58	1009.88	1149.48	981.029	1063.5	1723.44	1062.83	1127.04	LRWD1
ENSG00000146409	SLC18B1	631.829	665.835	646.026	568.347	575.982	547.583	658.102	595.725	657.294	676.109	612.469	625.112	754.838	717.542	751.06	499.945	735.805	711.247	SLC18B1
ENSG00000106733	NMRK1	48.8108	54.2064	46.9543	108.549	52.9903	78.9586	111.859	77.6605	95.23	51.9357	69.3182	71.6619	34.4532	55.4199	39.0551	80.0693	57.0141	98.844	NMRK1
ENSG00000179988	PSTK	252.189	267.418	258.249	263.18	324.854	307.631	316.933	307.693	336.41	214.353	244.038	265.7	180.618	167.232	209.296	183.574	261.404	189.093	PSTK
ENSG00000140374	ETFA	1876.51	2147.48	2038.46	2297.96	2412.21	2287.75	2420.81	2308.19	2365.22	1972.61	1968.45	1950.31	2618.44	2248.88	2701.81	2545.62	2389.22	2560.27	ETFA
ENSG00000145879	SPINK7	1.80781	4.5172	0	6.14429	4.60785	3.07631	6.52509	0	0	6.61	1.89913	5.51246	0	0	0	0	7.53017	0	SPINK7
ENSG00000187243	MAGED4B	1084.69	927.832	922.894	690.209	671.979	592.702	424.131	627.182	824.982	905.57	442.497	822.458	657.742	496.834	479.677	964.738	671.261	465.211	MAGED4B
ENSG00000080561	MID2	549.574	474.306	560.213	416.788	543.727	525.023	565.819	939.79	430.605	527.856	513.714	438.791	688.019	779.767	624.882	632.743	720.745	877.778	MID2
ENSG00000188997	KCTD21	244.054	189.722	206.437	173.064	181.242	131.256	137.959	130.745	120.073	155.807	153.829	255.778	82.4788	131.258	110.156	64.446	132.316	89.1745	KCTD21
ENSG00000276880	IFI27L1	104.853	107.509	107.671	67.5872	86.0133	72.8059	42.8792	84.5418	41.4044	63.2671	93.0573	120.172	35.4972	50.5585	84.1188	52.7286	49.484	36.5293	IFI27L1
ENSG00000196678	ERI2	671.601	795.027	776.365	1079.35	1237.21	956.732	1111.13	1092.16	1170.71	667.61	787.188	654.88	818.524	814.769	843.191	700.118	925.135	845.546	ERI2
ENSG00000169783	LINGO1	129.258	136.419	135.196	363.537	321.782	385.564	331.847	397.15	284.655	114.259	106.351	136.709	454.155	452.109	422.597	640.555	461.492	517.857	LINGO1
ENSG00000130283	GDF1	263.94	262.901	267.154	354.321	19.1994	357.877	0	0	0	277.62	41.7808	110.249	562.735	667.955	22.0311	0	0	239.589	GDF1
ENSG00000102452	NALCN	131.066	170.75	173.245	60.4188	77.5655	98.4418	87.6226	79.6266	66.247	145.42	195.61	162.066	56.3779	50.5585	65.0919	38.0817	65.6201	54.7939	NALCN
ENSG00000166619	BLCAP	784.589	825.743	869.464	1214.52	1288.66	1317.69	1118.59	1174.74	1123.09	780.924	832.768	833.483	886.386	803.102	973.374	1089.72	896.09	900.34	BLCAP
ENSG00000198948	MFAP3L	156.375	199.66	119.814	169.992	175.866	104.594	163.127	254.608	224.619	119.924	91.1581	59.5345	193.147	309.185	280.396	447.216	240.965	212.729	MFAP3L
ENSG00000107651	SEC23IP	1441.73	1568.37	1371.39	1433.67	2025.15	1080.81	1832.62	1602.36	1254.55	1948.06	1400.61	1195.1	1576.49	1627.59	1653.33	714.765	2581.77	1596.55	SEC23IP
ENSG00000135249	RINT1	358.85	391.189	471.162	421.908	516.848	487.082	549.972	591.793	603.469	396.6	396.918	367.13	667.139	514.335	478.676	535.097	662.655	583.394	RINT1
ENSG00000040275	SPDL1	1233.83	1255.78	1406.2	1727.57	1967.55	2086.76	2015.32	1805.85	1691.37	1532.58	1487.02	1477.34	1452.25	1401.05	1361.92	639.578	1686.76	1484.81	SPDL1
ENSG00000276914	CEP20	57.8499	59.627	37.2396	67.5872	59.1341	55.3735	64.3187	87.4909	50.7203	67.9886	49.3773	62.842	32.3651	63.1981	49.0693	0	37.6509	40.8269	CEP20
ENSG00000188937	NYX	0	4.5172	0.809556	10.2405	18.4314	5.12718	1.86431	5.89827	7.24576	0.944286	0.949564	4.40996	1.04404	9.72278	6.00848	0.976455	2.15148	1.07439	NYX
ENSG00000120055	C10orf95	98.5256	80.4061	93.099	65.5391	62.974	79.984	54.9972	36.3726	62.1065	76.4871	94.0068	102.532	32.3651	43.7525	34.0481	37.1053	40.8781	45.1244	C10orf95
ENSG00000118600	RXYLT1	355.234	477.016	441.208	402.451	318.71	393.767	355.151	485.624	341.586	440.037	470.984	486.199	807.039	561.977	585.827	510.686	616.398	543.642	RXYLT1
ENSG00000163702	IL17RC	319.982	205.081	277.678	309.263	382.452	357.877	204.142	367.659	285.69	290.84	289.617	224.908	111.712	202.234	212.3	210.914	181.8	114.96	IL17RC
ENSG00000138617	PARP16	465.511	440.878	436.351	448.533	476.913	522.972	363.541	466.946	369.534	496.694	424.455	474.071	385.249	384.05	448.633	360.312	523.885	423.31	PARP16
ENSG00000147669	POLR2K	400.43	382.155	415.302	428.052	438.514	402.996	566.751	516.098	553.783	425.873	450.093	418.947	488.609	471.555	431.609	271.455	500.218	417.938	POLR2K
ENSG00000183337	BCOR	8808.55	9192.49	8968.27	13615.7	14336.6	13740.8	14229.4	15260.8	14093	9183.18	9545.02	9133.04	9859.87	9620.7	9527.45	11268.3	10014.1	10390.4	BCOR
ENSG00000177324	BEND2	0	0	0.809556	0	3.83988	0	0	0	0	2.83286	0	0	0	0	0	0	0	0	BEND2
ENSG00000214376	VSTM5	2.71171	0.903439	3.23823	4.09619	0.767975	1.02544	0.932156	2.94913	0	8.49857	0.949564	2.20498	3.13211	11.6673	1.00141	10.741	0	0	VSTM5
ENSG00000126870	DYNC2I1	852.382	832.068	792.556	466.966	496.88	402.996	467.942	471.861	448.202	824.361	844.162	778.359	830.008	1064.64	877.239	852.445	1017.65	937.943	DYNC2I1
ENSG00000175697	GPR156	7.23124	13.5516	15.3816	16.3848	21.5033	24.6105	21.4396	16.7118	16.5617	23.6071	24.6887	23.1523	16.7046	12.6396	7.0099	63.4696	13.9846	4.29756	GPR156
ENSG00000070831	CDC42	4999.5	5540.79	5111.54	6148.39	6363.44	5943.43	6167.14	6775.14	6494.27	5095.37	5407.77	5262.19	5512.51	5267.8	5412.64	3361.93	5698.19	5682.45	CDC42
ENSG00000130734	ATG4D	903.904	779.668	845.177	736.291	661.995	787.535	659.034	676.334	695.593	747.874	843.213	786.076	888.474	687.401	791.117	1248.89	552.93	699.429	ATG4D
ENSG00000278268	MOAP1	525.169	275.549	267.963	101.381	272.631	261.486	80.1654	161.219	181.144	128.423	100.654	556.758	583.616	130.285	505.714	54.6815	176.421	25.7854	MOAP1
ENSG00000172164	SNTB1	270.267	327.948	338.395	280.589	294.903	277.893	250.75	414.845	302.252	339.943	454.841	329.645	297.55	359.743	333.471	233.373	279.692	302.978	SNTB1
ENSG00000198837	DENND4B	1426.36	1422.01	1368.15	869.417	880.868	1064.4	1031.9	963.383	915.036	1745.04	1688.32	1542.38	1091.02	771.017	1052.49	1105.35	834.773	1150.67	DENND4B
ENSG00000231256	CFAP97D1	21.6937	10.8413	9.71468	30.7214	12.2876	21.5342	16.7788	6.88131	13.4564	9.44286	12.3443	15.4349	12.5284	14.5842	18.0255	11.7175	16.1361	20.4134	CFAP97D1
ENSG00000088876	ZNF343	442.009	306.266	416.112	365.585	421.619	236.876	291.765	226.1	171.828	354.107	360.834	546.836	286.066	311.129	428.605	377.888	359.297	300.83	ZNF343
ENSG00000164220	F2RL2	3.61562	0.903439	1.61911	15.3607	6.1438	2.05087	4.66078	0	5.17554	9.44286	10.4452	13.2299	21.9247	6.80595	15.0212	10.741	11.8331	17.1903	F2RL2
ENSG00000203780	FANK1	17.1742	27.1032	18.6198	10.2405	5.37583	24.6105	16.7788	18.6778	8.28087	18.8857	5.69738	25.3573	4.17614	0.972278	10.0141	0	4.30295	1.07439	FANK1
ENSG00000137403	HLA-F	0	0	0	0	0.767975	0	0	0	0	0	0	2.20498	0	0	0	0	11.8331	0	HLA-F
ENSG00000119139	TJP2	1251.91	1075.09	1237.81	1327.17	1122.78	1425.36	1183.84	1235.69	1233.85	1242.68	1031.23	1336.22	714.12	752.544	525.742	889.551	843.379	614.552	TJP2
ENSG00000107282	APBA1	111.18	61.4339	68.8123	161.8	93.693	92.2892	147.281	97.3214	116.967	108.593	59.8225	46.3046	79.3467	131.258	100.141	2.92937	45.181	119.257	APBA1
ENSG00000135185	TMEM243	237.727	201.467	221.009	157.703	190.458	160.993	184.567	216.27	185.285	207.743	214.601	192.936	268.317	235.291	298.421	255.831	308.737	298.681	TMEM243
ENSG00000177202	SPACA4	1.80781	0.903439	0	0	0	0	0	0	3.10533	0.944286	0	0	0	0	0	0	0	0	SPACA4
ENSG00000163904	SENP2	2676.46	2524.21	2122.66	2018.4	2691.75	2424.13	2320.14	3065.13	2077.46	2287.06	2166.9	2470.68	2700.92	2537.65	1867.64	1907.02	2496.79	2214.32	SENP2
ENSG00000070882	OSBPL3	1383.88	974.811	1182.76	1235	1416.91	1296.15	1552.97	1314.33	1178.99	1100.09	848.91	1714.37	1175.58	1338.83	910.285	780.188	1052.07	1053.98	OSBPL3
ENSG00000174236	REP15	6.32733	3.61376	0	2.0481	3.0719	3.07631	4.66078	2.94913	2.07022	3.77714	1.89913	5.51246	11.4844	4.86139	2.00283	2.92937	12.9089	11.8183	REP15
ENSG00000147099	HDAC8	591.154	744.434	556.975	547.866	367.092	465.548	508.025	464.98	539.292	673.276	656.149	578.808	513.665	575.589	563.796	434.523	744.411	609.18	HDAC8
ENSG00000284953	CACNA2D4	4.51952	18.9722	0.809556	19.4569	5.37583	1.02544	27.0325	2.94913	1.03511	9.44286	0.949564	1.10249	3.13211	0	27.0382	35.1524	4.30295	8.59513	CACNA2D4
ENSG00000136160	EDNRB	4.51952	8.13095	1.61911	1.02405	0	0	0	0	1.03511	1.88857	4.74782	9.92242	0	1.94456	1.00141	0	6.45443	1.07439	EDNRB
ENSG00000188162	OTOG	61.4655	12.6481	39.6683	25.6012	52.2223	21.5342	72.7081	69.7961	63.1416	25.4957	20.8904	36.3822	19.8367	60.2813	22.0311	65.4225	25.8177	23.6366	OTOG
ENSG00000281665	KIAA1143	1141.63	1124.78	1105.04	1497.16	2052.03	1440.74	1592.12	1733.11	1608.56	1051.93	1149.92	1609.64	1436.59	1412.72	1364.93	576.108	2053.59	1324.72	KIAA1143
ENSG00000065802	ASB1	693.295	635.118	607.977	538.649	512.24	700.373	490.314	785.452	417.149	769.593	604.872	654.88	546.03	707.819	669.946	1394.38	623.928	704.801	ASB1
ENSG00000215218	UBE2QL1	192.532	184.302	208.056	305.166	329.461	328.139	493.11	422.709	420.254	208.687	229.794	191.833	252.657	245.014	234.331	220.679	229.132	254.631	UBE2QL1
ENSG00000165410	CFL2	1434.5	1237.71	1312.29	1060.91	1928.39	1115.67	1331.12	1494.23	1553.7	1957.5	1905.77	1747.45	1494.01	1818.16	1490.1	1084.84	1850.27	1861.92	CFL2
ENSG00000259956	RBM15B	2595.11	2738.32	2637.53	3251.35	3116.44	3117.33	2961.46	2947.17	3000.78	2797.92	2655.93	2694.49	3111.23	3035.45	3168.47	3740.8	2723.77	2901.93	RBM15B
ENSG00000283887	LTC4S	11.7508	17.1653	15.3816	33.7936	35.3269	28.7122	26.1004	12.7796	26.9128	13.22	7.59651	8.81993	1.04404	7.77823	9.01273	6.83519	12.9089	1.07439	LTC4S
ENSG00000061337	LZTS1	405.853	436.361	375.634	464.918	390.132	405.047	388.709	395.184	390.236	435.316	413.06	423.357	281.89	276.127	293.414	348.594	253.874	302.978	LZTS1
ENSG00000090932	DLL3	188.012	197.853	173.245	329.744	321.014	265.588	282.443	228.066	281.55	204.91	161.426	191.833	297.55	307.24	341.482	268.525	282.919	292.234	DLL3
ENSG00000204264	PSMB8	0	1.80688	0	0	0	0	0	0	0	3.77714	0	0	0	0	0	0	0	0	PSMB8
ENSG00000149256	TENM4	94.0061	128.288	199.96	277.517	313.334	171.248	691.66	264.439	84.8789	84.9857	272.525	112.454	90.8311	45.6971	75.106	103.504	22.5905	415.789	TENM4
ENSG00000132570	PCBD2	196.147	359.569	410.445	314.383	268.791	257.384	293.629	256.575	370.569	252.124	253.534	302.083	130.504	139.036	176.249	144.515	209.769	283.639	PCBD2
ENSG00000071242	RPS6KA2	413.084	426.423	480.877	589.852	609.773	674.737	476.332	566.233	429.57	384.324	414.01	382.564	460.42	412.246	333.471	547.791	396.948	461.988	RPS6KA2
ENSG00000162722	TRIM58	141.009	146.357	151.387	150.535	183.546	164.07	166.856	161.219	178.039	182.247	163.325	177.501	134.681	91.3942	118.167	105.457	134.467	132.15	TRIM58
ENSG00000158773	USF1	781.877	654.993	694.599	602.14	582.125	626.541	571.411	487.59	562.064	681.774	696.98	695.672	513.665	583.367	550.778	776.282	506.673	530.749	USF1
ENSG00000147127	RAB41	9.94295	5.42064	10.5242	9.21643	0.767975	5.12718	0.932156	9.83044	4.14044	3.77714	18.9913	5.51246	8.35228	5.83367	2.00283	7.81164	1.07574	2.14878	RAB41
ENSG00000037280	FLT4	639.06	647.766	591.786	561.178	556.782	537.328	603.105	749.08	596.223	529.744	610.57	628.42	591.968	488.084	618.874	805.575	598.111	840.174	FLT4
ENSG00000159915	ZNF233	75.928	114.737	103.623	77.8277	102.141	82.0349	59.658	70.7792	43.4746	75.5429	84.5112	76.0719	73.0825	51.5308	68.0962	61.5167	48.4082	69.8354	ZNF233
ENSG00000134049	IER3IP1	531.496	621.566	565.07	887.85	955.362	845.985	1078.5	1007.62	1082.72	559.961	541.251	643.855	1013.76	940.193	1125.59	456.005	1084.34	1109.85	IER3IP1
ENSG00000198189	HSD17B11	772.838	792.316	684.885	668.703	781.799	637.821	849.194	795.283	810.49	634.56	790.987	706.697	762.146	580.45	659.932	375.935	777.759	603.808	HSD17B11
ENSG00000115484	CCT4	5841.93	5941.02	5555.18	5703.95	5407.32	5318.94	6278.07	6439.92	6437.34	5968.83	5836.02	6012.99	6634.84	7162.78	7016.91	5945.63	7194.54	7361.73	CCT4
ENSG00000025293	PHF20	1196.77	1153.69	1198.14	1098.8	1370.84	1464.32	1126.04	1232.74	1271.11	1218.13	1203.1	1077.13	1184.98	1455.5	1229.74	1609.2	1433.96	1486.96	PHF20
ENSG00000277865	GOLGA6L22	0	7.22751	0	0	0	6.15262	0	0	0	0	1.89913	2.20498	2.08807	0	0	0	0	6.44635	GOLGA6L22
ENSG00000278839	SERF1B	75.928	284.583	129.529	304.142	209.657	246.105	272.189	132.711	366.429	214.353	80.7129	188.526	458.332	278.072	345.488	288.054	277.541	206.283	SERF1B
ENSG00000147256	ARHGAP36	9.03904	4.5172	2.42867	15.3607	18.4314	22.5596	16.7788	28.5083	21.7373	7.55429	10.4452	7.71744	5.22018	0	2.00283	3.90582	2.15148	1.07439	ARHGAP36
ENSG00000136943	CTSV	105.757	79.5027	72.0505	148.487	152.827	115.874	159.399	132.711	152.161	80.2643	91.1581	77.1744	140.945	182.788	209.296	141.586	209.769	190.167	CTSV
ENSG00000276130	SLC22A18	47.003	46.0754	58.2881	53.2505	39.9347	88.1875	78.3011	89.457	79.7034	66.1	34.1843	38.5872	14.6165	15.5565	23.0325	47.8463	2.15148	29.0086	SLC22A18
ENSG00000162804	SNED1	120.219	133.709	202.389	253.964	397.811	277.893	239.564	246.744	219.443	141.643	125.342	76.0719	224.468	220.707	202.286	434.523	157.058	111.737	SNED1
ENSG00000164850	GPER1	50.6187	33.4273	54.2403	54.2746	28.4151	53.3227	15.8466	29.4913	39.3341	35.8829	53.1756	45.2021	7.30825	9.72278	21.0297	19.5291	6.45443	20.4134	GPER1
ENSG00000126264	HCST	0	2.71032	0	0	1.53595	2.05087	2.79647	0.983044	0	0	0	0	0	0	5.00707	9.76455	0	0	HCST
ENSG00000160796	NBEAL2	231.4	276.452	268.773	294.926	212.729	221.494	201.346	287.049	239.11	275.731	357.986	256.88	357.06	372.383	298.421	783.117	289.374	382.483	NBEAL2
ENSG00000275591	XKR5	0.903904	0	0	1.02405	0	4.10174	1.86431	0	0	0	3.79826	0	0	0	0	0	0	0	XKR5
ENSG00000115808	STRN	1850.29	1871.93	1718.69	1602.64	1806.28	1502.26	1680.68	1877.61	1371.52	1681.77	1674.08	1681.3	1544.13	1392.3	1276.8	2138.44	1730.86	1682.5	STRN
ENSG00000105698	USF2	2413.42	2654.3	2626.2	2419.83	2198.71	2246.73	2113.2	2160.73	2106.45	2539.18	2421.39	2645.98	2383.53	2292.63	2592.66	3418.57	2100.92	2259.44	USF2
ENSG00000142303	ADAMTS10	222.361	298.135	165.15	285.709	287.991	404.022	317.865	307.693	292.936	243.626	210.803	238.138	311.123	373.355	340.481	745.035	354.994	370.665	ADAMTS10
ENSG00000143149	ALDH9A1	2351.96	2493.49	2382.52	2388.08	2348.47	2399.52	2408.69	2449.75	2499.79	2387.15	2487.86	2412.25	2119.39	2101.09	2312.26	1654.11	2277.34	2370.11	ALDH9A1
ENSG00000103343	ZNF174	383.255	477.919	372.396	587.804	534.511	477.853	542.515	540.674	509.274	402.266	419.707	399.102	525.15	465.721	565.799	582.944	381.887	532.898	ZNF174
ENSG00000269096	CT45A3	0	7.22751	3.23823	2.0481	0	6.15262	0.932156	0	0	2.83286	5.69738	1.10249	0	4.86139	12.017	0	0	2.14878	CT45A3
ENSG00000124789	NUP153	4353.2	4244.36	4291.46	4391.12	4786.79	4700.6	4490.19	4695.02	4270.86	4311.61	4363.25	4358.15	4348.41	4322.75	3930.55	3259.41	4390.09	4606.99	NUP153
ENSG00000228594	FNDC10	300.096	284.583	292.25	964.653	906.211	949.554	736.403	928.977	939.879	294.617	273.474	275.623	478.168	512.391	536.758	729.412	450.735	494.22	FNDC10
ENSG00000119929	CUTC	494.436	565.553	570.737	384.018	416.243	451.192	450.231	376.506	475.115	580.736	587.78	626.215	766.322	702.957	753.063	688.401	704.609	694.057	CUTC
ENSG00000179002	TAS1R2	1.80781	0	0.809556	0	1.53595	0	0	0	0	0.944286	0	2.20498	1.04404	2.91684	0	0	0	1.07439	TAS1R2
ENSG00000153896	ZNF599	87.6787	102.089	93.099	133.126	118.268	158.943	133.298	142.541	195.636	101.039	78.8138	88.1993	63.6862	92.3665	170.24	26.3643	119.407	92.3976	ZNF599
ENSG00000089041	P2RX7	28.9249	12.6481	55.8594	28.6734	16.8955	19.4833	17.711	18.6778	15.5266	20.7743	29.4365	25.3573	36.5412	46.6694	51.0721	82.0222	48.4082	53.7196	P2RX7
ENSG00000102048	ASB9	69.6006	70.4683	42.0969	26.6253	98.3009	63.577	35.4219	34.4065	44.5097	69.8771	46.5286	89.3018	32.3651	4.86139	13.0184	18.5526	17.2118	10.7439	ASB9
ENSG00000049860	HEXB	1767.13	1787	1731.64	1950.81	2200.25	2016.01	1948.21	2344.56	2288.63	1666.66	1801.32	1894.08	2497.33	2570.7	2744.88	2110.12	2890.51	2466.8	HEXB
ENSG00000116095	PLEKHA3	352.523	522.188	344.061	307.214	602.861	292.249	306.679	748.097	732.857	377.714	395.968	481.789	784.071	393.773	278.393	663.013	502.37	626.37	PLEKHA3
ENSG00000164040	PGRMC2	1420.94	1299.15	1510.63	1285.18	1552.08	1521.75	1473.74	1559.11	1424.31	1283.28	1291.41	1373.7	1593.2	1540.09	1769.5	760.658	2039.6	1598.69	PGRMC2
ENSG00000138061	CYP1B1	1038.59	1122.07	1052.42	1199.16	1279.45	1189.51	1669.49	1439.18	1451.22	926.344	1176.51	948.142	1410.49	1224.1	1108.57	1344.58	1287.66	1280.67	CYP1B1
ENSG00000162129	CLPB	2185.64	1937.88	1545.44	1530.95	1923.78	2385.16	1648.05	2230.53	1855.95	1657.22	1768.09	1533.57	2180.99	1871.64	2046.89	3702.72	1852.42	1537.45	CLPB
ENSG00000183020	AP2A2	905.712	899.826	986.04	949.293	1012.96	778.306	772.757	801.181	837.403	983.946	950.513	1035.24	743.353	816.714	749.058	902.244	625.004	839.099	AP2A2
ENSG00000159167	STC1	99.4295	53.3029	59.0976	113.669	100.605	97.4164	367.269	354.879	397.482	85.93	56.0243	65.047	103.359	87.5051	69.0976	56.6344	74.226	53.7196	STC1
ENSG00000167895	TMC8	1.80781	3.61376	3.23823	26.6253	13.8236	27.6868	5.59293	7.86435	32.0884	11.3314	6.64695	11.0249	15.6605	0.972278	6.00848	5.85873	7.53017	2.14878	TMC8
ENSG00000262660		0	0	0	4.09619	0	0	0	0	0	0	3.79826	0	0	30.1406	0	0	0	0
ENSG00000171004	HS6ST2	1745.44	1950.53	1879.79	1559.63	1707.21	1667.36	1680.68	1746.87	1783.49	1968.84	1829.81	1853.29	2106.86	2373.33	2109.98	3006.51	2398.9	2254.07	HS6ST2
ENSG00000228425	VPS52	121.123	62.3373	103.623	175.112	390.132	21.5342	99.7407	106.169	12.4213	112.37	263.979	229.318	241.172	288.767	250.353	76.1635	67.7715	25.7854	VPS52
ENSG00000116704	SLC35D1	727.643	696.552	735.887	805.926	688.874	731.136	893.937	898.502	810.49	759.206	699.829	705.594	847.757	849.771	829.171	512.639	862.742	790.752	SLC35D1
ENSG00000153721	CNKSR3	765.607	636.021	650.883	612.381	553.71	700.373	572.344	545.59	595.188	679.886	740.66	726.542	804.951	697.124	691.977	663.989	828.319	681.164	CNKSR3
ENSG00000124177	CHD6	1743.63	2114.05	1883.84	2200.68	1985.98	2266.21	1757.11	2318.02	1776.25	2104.81	1769.99	1923.85	2240.5	1743.3	1661.35	1507.65	1558.75	1914.56	CHD6
ENSG00000078142	PIK3C3	913.847	708.296	886.464	807.974	988.384	1040.82	1060.79	1335.96	1043.39	777.147	780.542	953.655	1009.58	986.863	912.288	956.926	1289.81	1105.55	PIK3C3
ENSG00000156959	LHFPL4	1.80781	0.903439	1.61911	3.07214	3.0719	5.12718	2.79647	2.94913	4.14044	0.944286	0.949564	2.20498	1.04404	0.972278	4.00566	0	2.15148	1.07439	LHFPL4
ENSG00000167491	GATAD2A	3923.85	3611.05	3969.26	3331.23	2717.1	2833.28	2595.12	2515.61	2271.03	4028.32	3799.21	3998.73	3650.99	3217.27	3371.76	3971.24	3024.98	3389.7	GATAD2A
ENSG00000189171	S100A13	366.081	415.582	418.541	548.89	636.652	547.583	715.896	578.03	639.697	453.257	404.514	324.132	395.689	304.323	364.515	533.144	354.994	374.963	S100A13
ENSG00000004660	CAMKK1	771.031	767.923	778.793	731.17	657.387	767.026	652.509	616.369	657.294	827.194	755.853	855.533	895.782	909.08	968.367	1252.79	815.41	834.802	CAMKK1
ENSG00000103653	CSK	2500.2	2545.89	2449.72	1894.49	1693.39	1849.89	1698.39	1921.85	2050.55	2297.45	2423.29	2279.95	2414.85	2543.48	2648.74	3417.59	2236.46	2402.34	CSK
ENSG00000198369	SPRED2	614.655	674.869	741.554	748.579	703.466	670.635	702.845	664.538	865.351	657.223	628.611	598.653	762.146	672.817	663.937	787.023	754.093	797.198	SPRED2
ENSG00000224398	CSNK2B	20.7898	20.7791	34.8109	21.505	0	3.07631	6.52509	4.91522	16.5617	16.0529	13.2939	18.7423	21.9247	9.72278	10.0141	0	0	2.14878	CSNK2B
ENSG00000204604	ZNF468	827.073	765.213	774.746	885.802	965.345	1053.12	1062.66	1031.21	1020.62	810.197	926.774	822.458	1080.58	911.025	911.287	937.397	1108.01	983.068	ZNF468
ENSG00000159873	CCDC117	3367.04	3351.76	3447.09	1766.48	1918.4	1814	1927.7	1905.14	1872.51	3189.8	3370.95	3357.09	2913.9	3068.51	2783.93	1284.04	3123.95	2932.01	CCDC117
ENSG00000165269	AQP7	8.13514	0	1.61911	4.09619	29.1831	20.5087	3.72862	5.89827	6.21065	11.3314	2.84869	6.61495	2.08807	4.86139	1.00141	0	2.15148	1.07439	AQP7
ENSG00000114648	KLHL18	707.757	486.05	467.924	428.052	300.278	382.488	443.706	414.845	714.225	423.04	496.622	374.847	596.144	483.222	946.336	887.598	425.993	647.858	KLHL18
ENSG00000171016	PYGO1	424.835	347.824	420.969	476.182	420.083	330.19	388.709	508.234	321.919	452.313	433.001	500.531	527.238	509.474	503.711	225.561	528.188	388.93	PYGO1
ENSG00000167617	CDC42EP5	0	0	29.9536	45.0581	0	31.7885	0	11.7965	20.7022	32.1057	0	0	0	0	0	0	0	0	CDC42EP5
ENSG00000276996	SLC6A3	11.7508	4.5172	0.809556	74.7555	73.7256	71.7805	0	96.3383	75.563	2.83286	1.89913	0	124.24	167.232	165.233	134.751	132.316	146.117	SLC6A3
ENSG00000124785	NRN1	368.793	352.341	357.824	293.902	302.582	263.537	343.033	277.218	308.462	368.271	422.556	442.099	296.506	298.489	314.444	294.889	315.191	294.383	NRN1
ENSG00000165685	TMEM52B	0	0	0	0	2.30393	1.02544	19.5753	0.983044	1.03511	0	0	0	0	0	0	0	0	0	TMEM52B
ENSG00000074181	NOTCH3	1073.84	1044.38	986.04	967.726	777.959	891.104	803.518	1122.64	862.246	994.333	932.472	958.065	1178.72	1262.02	1016.44	2025.17	1233.87	957.282	NOTCH3
ENSG00000157823	AP3S2	964.466	824.84	918.037	605.213	632.044	816.247	746.657	1005.65	803.245	1117.09	842.263	1058.39	783.026	637.815	667.943	633.719	975.695	775.71	AP3S2
ENSG00000077238	IL4R	81.3514	158.102	121.433	284.685	275.703	292.249	213.464	222.168	159.407	112.37	112.049	203.961	231.776	296.545	226.32	275.36	210.845	246.036	IL4R
ENSG00000157014	TATDN2	1090.11	1516.87	1190.05	1376.32	1812.42	1457.14	1259.34	1041.04	1196.59	1316.33	1302.8	1358.27	1317.57	1262.02	1573.22	905.174	1326.39	1327.95	TATDN2
ENSG00000111676	ATN1	5237.22	5256.21	5271.02	4427.98	4208.51	4460.65	4111.74	3788.65	4188.05	5325.77	5139.04	5603.96	5413.32	5467.12	5478.74	7108.59	4945.17	5847.91	ATN1
ENSG00000113851	CRBN	715.892	800.447	809.556	756.772	783.335	877.773	826.822	827.723	856.035	858.356	719.769	910.658	700.548	662.122	656.928	730.388	749.79	671.494	CRBN
ENSG00000105227	PRX	0	14.455	17.0007	32.7695	16.1275	16.407	5.59293	0	14.4915	17.9414	1.89913	16.5374	21.9247	25.2792	81.1145	43.9405	3.22722	0	PRX
ENSG00000122133	PAEP	2.71171	4.5172	2.42867	3.07214	1.53595	2.05087	0	1.96609	3.10533	6.61	4.74782	1.10249	0	0.972278	0	0	2.15148	0	PAEP
ENSG00000172986	GXYLT2	428.451	574.587	392.635	625.693	698.858	593.727	529.464	835.588	823.947	531.633	413.06	556.758	547.075	413.218	701.991	214.82	510.976	475.955	GXYLT2
ENSG00000274944		6.32733	0.903439	1.61911	7.16834	3.0719	4.10174	2.79647	0	1.03511	5.66571	2.84869	3.30747	4.17614	0	2.00283	0	172.118	0
ENSG00000248487	ABHD14A	115.7	110.22	121.433	158.727	133.628	170.222	121.18	152.372	187.355	146.364	159.527	132.299	160.781	214.874	199.281	284.148	204.39	174.051	ABHD14A
ENSG00000110435	PDHX	1296.2	1249.46	1339.01	1259.58	1338.58	1401.77	1579.07	1340.87	1564.05	1317.28	1193.6	1222.66	1219.43	1136.59	1136.6	670.825	1298.42	1104.47	PDHX
ENSG00000170322	NFRKB	1668.61	1614.45	1739.74	1337.41	1319.38	1359.73	1361.88	1357.58	1589.93	1653.44	1768.09	1433.24	1694.47	1816.22	1826.58	1947.05	1731.94	2073.57	NFRKB
ENSG00000152192	POU4F1	559.517	523.995	535.926	750.627	698.09	715.754	626.409	715.656	640.732	577.903	559.293	518.171	727.693	726.292	740.045	489.204	744.411	710.173	POU4F1
ENSG00000180532	ZSCAN4	1.80781	0	5.6669	2.0481	3.0719	10.2544	5.59293	1.96609	2.07022	1.88857	1.89913	1.10249	2.08807	5.83367	1.00141	0	0	0	ZSCAN4
ENSG00000108823	SGCA	0	39.7513	1.61911	2.0481	2.30393	2.05087	3.72862	5.89827	1.03511	2.83286	0.949564	3.30747	1.04404	3.88911	1.00141	5.85873	3.22722	4.29756	SGCA
ENSG00000177409	SAMD9L	6.32733	35.2341	4.04778	0	1.53595	4.10174	2.79647	0.983044	10.3511	2.83286	6.64695	23.1523	0	0	3.00424	0	0	0	SAMD9L
ENSG00000152661	GJA1	870.46	722.751	805.509	635.934	713.449	714.729	837.076	797.249	809.455	822.473	705.526	801.511	1570.23	1540.09	1455.05	1132.69	1428.58	1499.85	GJA1
ENSG00000167644	C19orf33	0.903904	2.71032	1.61911	82.9479	70.6537	41.0174	51.2686	57.9996	68.3172	8.49857	4.74782	3.30747	0	0.972278	0	0	0	0	C19orf33
ENSG00000172752	COL6A5	1.80781	0.903439	1.61911	0	0.767975	0	0	0	0	6.61	0	0	0	0	2.00283	0	0	0	COL6A5
ENSG00000284933	ARHGEF5	178.069	116.544	135.196	147.463	190.458	216.367	234.903	159.253	255.672	107.649	183.266	144.426	123.196	141.953	124.175	223.608	126.937	113.885	ARHGEF5
ENSG00000204175	GPRIN2	0	0	0.809556	0	0	4.10174	0	3.93218	3.10533	3.77714	1.89913	5.51246	1.04404	0.972278	8.01131	0	6.45443	2.14878	GPRIN2
ENSG00000285772		25.3093	28.0066	25.9058	13.3126	16.8955	13.3307	15.8466	22.61	6.21065	24.5514	29.4365	34.1772	16.7046	5.83367	9.01273	6.83519	18.2876	17.1903
ENSG00000118972	FGF23	2.71171	3.61376	2.42867	3.07214	3.83988	2.05087	1.86431	0.983044	2.07022	3.77714	4.74782	5.51246	7.30825	7.77823	5.00707	6.83519	5.37869	7.52074	FGF23
ENSG00000171574	ZNF584	259.421	233.087	201.58	295.95	170.491	160.993	181.77	247.727	202.881	291.784	297.213	254.675	236.996	280.016	286.404	300.748	210.845	339.508	ZNF584
ENSG00000048342	CC2D2A	330.829	344.21	388.587	284.685	305.654	276.868	278.715	286.066	232.9	330.5	425.405	463.046	143.033	196.4	420.594	278.29	296.904	201.986	CC2D2A
ENSG00000103005	USB1	587.538	479.726	587.738	645.15	340.213	531.176	341.169	360.777	470.975	685.551	475.731	581.013	351.84	397.662	473.669	667.895	304.434	388.93	USB1
ENSG00000170522	ELOVL6	952.715	574.587	790.937	684.064	619.756	734.212	992.746	716.639	1203.83	1139.75	2161.21	597.55	750.661	700.041	702.993	934.467	1301.64	1490.18	ELOVL6
ENSG00000276497	APBA1	0	18.9722	101.195	0	40.7027	71.7805	26.1004	193.66	118.002	59.49	28.4869	44.0996	15.6605	2.91684	43.0608	52.7286	39.8023	0	APBA1
ENSG00000158169	FANCC	1363.99	1327.15	1509.01	959.533	1064.41	1104.39	813.772	1022.37	917.107	1411.71	1540.19	1465.21	944.852	770.045	930.314	1154.17	763.774	888.521	FANCC
ENSG00000033178	UBA6	1382.07	1764.42	1534.92	1342.53	861.668	855.214	1751.52	1523.72	1054.78	1174.69	2485.96	1788.24	1307.13	1077.28	1683.38	1414.88	1169.33	659.676	UBA6
ENSG00000085511	MAP3K4	588.442	803.158	1122.05	1525.83	989.92	1540.2	1315.27	1013.52	753.559	826.25	772.945	797.101	713.076	1398.14	977.38	1051.64	1124.15	1145.3	MAP3K4
ENSG00000253313	C1orf210	3.61562	2.71032	3.23823	4.09619	6.91178	11.2798	8.3894	4.91522	8.28087	0.944286	8.54607	5.51246	10.4404	3.88911	4.00566	3.90582	2.15148	3.22317	C1orf210
ENSG00000144130	NT5DC4	0.903904	0.903439	0	0	0	2.05087	157.534	1.96609	0	2.83286	0	0	0	0	0	0	0	0	NT5DC4
ENSG00000140749	IGSF6	1.80781	0.903439	0.809556	2.0481	4.60785	3.07631	4.66078	4.91522	0	0	0	0	3.13211	0	1.00141	2.92937	0	5.37196	IGSF6
ENSG00000134283	PPHLN1	1013.28	1030.82	1166.57	1181.75	1059.81	854.188	1077.57	1164.91	984.389	999.054	1107.19	1009.88	1056.56	1145.34	990.398	863.186	1119.84	1128.11	PPHLN1
ENSG00000185201	IFITM2	296.481	282.776	326.251	385.042	377.844	356.852	406.42	413.862	408.868	264.4	265.878	309.8	224.468	242.097	228.322	435.499	331.328	255.705	IFITM2
ENSG00000060688	SNRNP40	1146.15	1069.67	1122.05	1215.55	1243.35	1206.94	1415.01	1293.69	1290.78	1163.36	1229.69	1302.04	1526.38	1527.45	1455.05	1489.09	1473.76	1488.03	SNRNP40
ENSG00000186184	POLR1D	2086.21	2244.14	2202.8	2017.38	2022.85	2230.32	2297.76	2207.92	2348.66	2203.96	2272.31	2251.29	3359.71	3566.32	3367.76	3331.66	3825.33	3777.56	POLR1D
ENSG00000198380	GFPT1	1064.8	917.894	1029.76	1503.3	1551.31	1404.85	1688.13	1433.28	1830.07	1041.55	1089.15	973.5	2427.38	2146.79	2272.21	895.409	2312.84	2104.73	GFPT1
ENSG00000119318	RAD23B	6771.15	6980.88	7071.48	7771.5	8762.6	7519.52	7641.81	8168.11	7463.14	6690.26	6993.54	7344.8	6055.4	6063.13	6183.73	5059.01	6049.95	6175.6	RAD23B
ENSG00000188037	CLCN1	2.71171	2.71032	4.85734	2.0481	6.91178	5.12718	12.118	8.8474	12.4213	64.2114	4.74782	3.30747	0	0	1.00141	0	2.15148	1.07439	CLCN1
ENSG00000179059	ZFP42	14.4625	17.1653	13.7625	11.2645	7.67975	12.3052	15.8466	6.88131	6.21065	14.1643	4.74782	4.40996	12.5284	10.6951	7.0099	0	8.60591	4.29756	ZFP42
ENSG00000079739	PGM1	959.947	1090.45	1071.04	1427.52	1415.38	1356.65	1346.96	1417.55	1348.75	1004.72	1007.49	1016.5	1187.07	1343.69	1323.87	1488.12	1274.75	1381.67	PGM1
ENSG00000043039	BARX2	22.5976	43.3651	25.0962	211.978	215.033	258.41	246.089	213.321	185.285	7.55429	27.5374	13.2299	106.492	92.3665	97.1372	127.916	90.362	88.1001	BARX2
ENSG00000154727	GABPA	1286.26	1402.14	1396.48	1546.31	1641.93	1532	1647.12	1741.95	1624.09	1298.39	1304.7	1427.73	1702.82	1662.6	1648.33	740.153	1881.47	1826.46	GABPA
ENSG00000006747	SCIN	41.5796	58.7236	104.433	96.2605	62.974	50.2464	69.9117	78.6435	61.0714	60.4343	47.4782	77.1744	34.4532	70.9763	25.0353	23.4349	65.6201	67.6866	SCIN
ENSG00000105695	MAG	0	0	0	0	0	12.3052	0	0	0	0	0	1.10249	0	7.77823	15.0212	0	0	1.07439	MAG
ENSG00000166111	SVOP	16.2703	15.3585	15.3816	24.5772	22.2713	25.6359	13.0502	30.4744	26.9128	18.8857	22.7895	16.5374	11.4844	16.5287	11.0156	0.976455	11.8331	20.4134	SVOP
ENSG00000132434	LANCL2	827.073	862.785	768.269	697.377	691.178	673.711	770.893	704.843	702.839	740.32	789.088	819.151	699.504	634.898	625.884	729.412	585.202	650.007	LANCL2
ENSG00000114204	SERPINI2	6.32733	0	6.47645	0	0	0	0	0	0	0	0.949564	0	0	0	0	0	1.07574	0	SERPINI2
ENSG00000068697	LAPTM4A	1871.08	1915.29	1916.22	1789.01	1857.73	2002.68	2062.86	2017.21	2115.76	1876.3	2011.18	1933.77	1878.22	1566.34	1882.66	1064.34	1980.43	1683.57	LAPTM4A
ENSG00000106268	NUDT1	520.649	441.782	408.016	401.427	363.252	411.2	417.606	302.778	381.955	476.864	460.538	465.251	300.682	365.577	460.65	575.132	283.995	374.963	NUDT1
ENSG00000130584	ZBTB46	120.219	110.22	110.909	389.138	407.795	351.725	410.149	326.371	419.219	88.7629	93.0573	162.066	123.196	173.066	171.242	266.572	157.058	153.638	ZBTB46
ENSG00000196832	OR11G2	9.03904	11.7447	13.7625	9.21643	3.0719	3.07631	12.118	0.983044	10.3511	5.66571	6.64695	8.81993	4.17614	13.6119	9.01273	1.95291	3.22722	4.29756	OR11G2
ENSG00000204291	COL15A1	2.71171	7.22751	4.85734	3.07214	1.53595	13.3307	5.59293	6.88131	12.4213	4.72143	6.64695	6.61495	7.30825	6.80595	3.00424	2.92937	4.30295	3.22317	COL15A1
ENSG00000117519	CNN3	3535.17	3541.48	3255.23	3202.2	3449.75	3003.5	3201.02	3182.11	3333.05	3191.69	3504.84	3453	3690.66	3486.59	3375.77	3484.97	3624.16	3665.82	CNN3
ENSG00000273707	CDKN1C	33.4445	46.9788	38.8587	87.0441	205.049	62.5516	119.316	198.575	132.494	32.1057	34.1843	39.6897	4.17614	7.77823	16.0226	106.434	139.846	83.8025	CDKN1C
ENSG00000284765	CARMIL3	32.5406	23.4894	25.0962	16.3848	52.2223	43.0683	23.3039	21.627	31.0533	28.3286	11.3948	31.9722	31.3211	21.3901	37.0523	43.9405	26.8935	37.6037	CARMIL3
ENSG00000184933	OR6A2	1.80781	0	2.42867	0	0	3.07631	0	0	6.21065	0	0	0	0	1.94456	0	0	0	0	OR6A2
ENSG00000077232	DNAJC10	1647.82	1779.78	1985.84	2061.41	2260.92	1899.11	2253.02	1874.67	1980.16	1801.7	2355.87	2238.06	2296.88	2314.02	2068.92	1152.22	2827.04	2259.44	DNAJC10
ENSG00000036549	ZZZ3	1791.54	1890.9	1707.35	1489.99	1797.83	1476.63	1526.87	1446.06	1799.02	1745.04	1503.16	1823.52	1461.65	1627.59	1266.79	1230.33	1463	1723.32	ZZZ3
ENSG00000280689	BORCS5	174.454	108.413	157.054	216.074	231.161	159.968	202.278	234.948	151.126	112.37	182.316	140.016	223.424	163.343	166.235	380.817	292.601	241.738	BORCS5
ENSG00000182973	CNOT10	1249.2	1245.84	1024.09	878.633	987.616	1012.11	916.309	1275.01	1076.51	940.508	1154.67	967.987	1178.72	1033.53	1272.8	928.609	1157.49	1178.61	CNOT10
ENSG00000158941	CCAR2	2783.12	2844.03	2468.34	3511.46	2753.19	2477.45	2930.7	2469.41	2613.65	3333.33	3600.75	4080.32	3194.75	2571.68	2993.23	2683.3	2809.83	2421.68	CCAR2
ENSG00000135547	HEY2	378.736	408.355	290.631	294.926	324.854	363.004	380.32	428.607	373.674	320.113	329.499	393.589	534.546	447.248	375.53	412.064	399.099	412.566	HEY2
ENSG00000130713	EXOSC2	2370.94	2142.96	1970.46	1649.74	1503.7	1730.94	1603.31	1584.67	1526.79	2247.4	2335.93	2185.14	1401.1	1604.26	1306.85	1683.41	1483.44	1618.03	EXOSC2
ENSG00000242950	ERVW-1	118.411	92.1508	94.7181	189.449	81.4054	146.637	63.3866	119.931	59.0012	125.59	137.687	155.451	76.2146	110.84	85.1202	95.6926	101.119	81.6537	ERVW-1
ENSG00000006704	GTF2IRD1	844.247	836.585	801.461	631.838	545.263	964.935	788.604	739.249	901.58	908.403	791.936	750.796	799.731	885.746	828.169	1086.79	1127.37	844.471	GTF2IRD1
ENSG00000135709	KIAA0513	110.276	257.48	148.149	152.583	268.023	136.383	113.723	117.965	152.161	137.866	207.005	99.2242	147.209	234.319	132.187	198.22	110.801	171.903	KIAA0513
ENSG00000196151	WDSUB1	239.535	252.963	268.773	187.401	249.592	181.502	219.989	259.524	252.567	246.459	244.038	263.495	273.537	264.46	265.375	168.927	357.145	330.912	WDSUB1
ENSG00000118193	KIF14	1023.22	988.363	1145.52	1069.11	1236.44	1173.1	1305.02	1178.67	1239.03	1009.44	1078.7	1049.57	1009.58	867.272	821.159	380.817	954.18	845.546	KIF14
ENSG00000172725	CORO1B	2013	2201.68	2216.57	1942.62	1857.73	1877.57	1854.06	1681.01	1641.68	2111.42	2027.32	1918.33	1028.37	1056.87	1145.62	1683.41	931.59	1245.22	CORO1B
ENSG00000137642	SORL1	452.856	501.409	471.971	825.383	810.214	680.889	845.465	750.063	590.012	561.85	500.42	520.376	389.425	491.001	519.734	801.67	496.991	629.593	SORL1
ENSG00000126460	PRRG2	5.42343	17.1653	10.5242	28.6734	9.98368	13.3307	27.9647	21.627	17.5969	7.55429	4.74782	12.1274	15.6605	14.5842	27.0382	20.5056	13.9846	15.0415	PRRG2
ENSG00000162430	SELENON	5813.01	5672.7	5469.36	4680.92	4617.84	4583.7	4381.13	4479.73	4586.57	5893.29	5770.5	5793.59	4747.23	4952.79	4943.98	6646.73	4959.16	4957.24	SELENON
ENSG00000039068	CDH1	18.0781	26.1997	57.4785	189.449	165.115	159.968	141.688	161.219	152.161	24.5514	16.1426	16.5374	12.5284	16.5287	32.0452	10.741	50.5597	18.2646	CDH1
ENSG00000092978	GPATCH2	381.448	457.14	476.829	407.571	498.416	476.828	535.057	513.149	544.467	434.371	443.446	399.102	401.954	391.828	394.557	140.61	359.297	425.459	GPATCH2
ENSG00000167930	FAM234A	2285.07	2176.39	2414.1	2877.58	2892.2	2736.89	2838.41	2692.56	2693.35	2348.44	2215.33	2185.14	1666.28	1711.21	1945.75	2719.43	1650.18	1836.13	FAM234A
ENSG00000181704	YIPF6	2067.23	2748.26	2006.08	1638.48	1283.29	1329.99	1606.1	1394.94	1294.92	2396.6	2193.49	2210.49	1830.19	1747.18	1890.67	1857.22	1861.03	1759.85	YIPF6
ENSG00000079337	RAPGEF3	91.2944	88.537	100.385	67.5872	45.3106	37.9411	123.045	46.2031	41.4044	74.5986	116.796	102.532	135.725	69.0318	88.1244	199.197	69.923	117.109	RAPGEF3
ENSG00000124766	SOX4	9802.84	10339.9	10219	6820.16	6113.08	6385.39	7774.18	7707.07	8133.89	10379.6	9817.54	10550.8	8881.61	9057.75	9483.39	4167.51	6584.6	6452.79	SOX4
ENSG00000180901	KCTD2	1124.46	1124.78	1087.23	1072.18	1069.02	1031.59	1013.25	1089.21	1183.13	1053.82	1068.26	1134.46	1344.72	1325.22	1222.73	1260.6	1157.49	1210.84	KCTD2
ENSG00000169918	OTUD7A	66.8889	114.737	76.9079	117.766	72.9577	113.823	70.8438	90.4401	97.3002	100.094	98.7546	88.1993	100.227	101.117	119.168	118.151	91.4378	87.0257	OTUD7A
ENSG00000125457	MIF4GD	479.069	515.864	633.073	520.216	460.785	549.634	465.146	623.25	552.748	517.469	545.999	452.021	670.271	704.902	803.134	921.774	678.791	712.321	MIF4GD
ENSG00000178175	ZNF366	1.80781	1.80688	0	7.16834	1.53595	3.07631	0.932156	1.96609	1.03511	0	0	1.10249	2.08807	0	5.00707	0	2.15148	1.07439	ZNF366
ENSG00000127743	IL17B	1.80781	5.42064	0	0	1.53595	0	0	1.96609	1.03511	1.88857	1.89913	1.10249	1.04404	1.94456	3.00424	0	6.45443	1.07439	IL17B
ENSG00000169855	ROBO1	3530.65	3338.21	3414.71	4636.89	7056.16	4177.63	5121.26	5118.71	4564.83	2974.5	3463.06	3695.55	4385.99	5862.84	4187.91	4213.4	4075.97	4020.37	ROBO1
ENSG00000187109	NAP1L1	16235.9	16593.5	16691.4	13643.4	17293.3	16561.8	16705.2	18602.1	17440.6	15869.7	16231.8	16114	19758.4	18393.6	17945.3	11549.5	22899.2	20094.3	NAP1L1
ENSG00000162576	MXRA8	276.595	351.438	430.684	1012.78	578.286	698.322	688.863	497.42	690.418	438.149	278.222	364.925	496.961	630.036	732.034	847.563	595.959	696.205	MXRA8
ENSG00000180376	CCDC66	328.117	279.163	357.014	324.623	271.095	280.969	329.983	373.557	266.023	387.157	338.994	265.7	575.263	491.973	254.359	246.067	398.023	410.417	CCDC66
ENSG00000110171	TRIM3	195.243	151.778	191.055	243.723	420.851	197.909	216.26	289.015	194.6	162.417	168.073	211.678	178.53	187.65	194.274	500.921	160.285	191.242	TRIM3
ENSG00000129221	AIPL1	13.5586	0.903439	1.61911	8.19239	3.83988	3.07631	4.66078	1.96609	0	6.61	4.74782	2.20498	2.08807	14.5842	4.00566	0.976455	2.15148	4.29756	AIPL1
ENSG00000008086	CDKL5	75.928	80.4061	89.8608	46.0822	46.8465	101.518	96.9442	88.474	119.038	60.4343	87.3599	102.532	203.587	155.565	138.195	80.0693	203.315	76.2818	CDKL5
ENSG00000163914	RHO	1.80781	0	0.809556	0	0	1.02544	0	0	0	5.66571	0	1.10249	0	0	0	0	0	0	RHO
ENSG00000205138	SDHAF1	347.099	312.59	337.585	336.912	358.645	442.988	313.204	326.371	338.481	335.221	330.448	321.927	276.669	274.183	307.434	457.957	261.404	251.408	SDHAF1
ENSG00000173915	ATP5MK	808.091	908.86	851.653	585.756	458.481	585.524	1205.28	1148.2	1236.96	839.47	887.842	833.483	828.964	755.46	830.172	564.391	1317.78	1329.02	ATP5MK
ENSG00000120549	KIAA1217	282.922	306.266	308.441	330.768	316.406	321.987	259.139	420.743	290.866	294.617	310.507	384.769	367.5	271.266	350.495	508.733	373.281	339.508	KIAA1217
ENSG00000162068	NTN3	100.333	106.606	129.529	285.709	200.442	223.545	175.245	192.677	162.512	112.37	92.1077	117.967	91.8751	94.311	72.1018	113.269	75.3017	58.0171	NTN3
ENSG00000104112	SCG3	22.5976	13.5516	18.6198	32.7695	37.6308	28.7122	8.3894	29.4913	20.7022	16.0529	24.6887	19.8448	11.4844	18.4733	15.0212	14.6468	15.0603	12.8927	SCG3
ENSG00000174516	PELI3	404.045	408.355	399.111	429.076	446.194	477.853	412.945	392.235	350.902	437.204	367.481	425.562	372.721	373.355	382.54	703.048	381.887	466.286	PELI3
ENSG00000157540	DYRK1A	1749.06	1809.59	1808.55	1301.57	1523.66	1272.57	1882.02	1421.48	1552.66	1548.63	1727.26	1607.43	1189.16	1309.66	1296.83	1310.4	1098.33	1143.15	DYRK1A
ENSG00000171150	SOCS5	363.37	449.913	455.78	334.864	344.821	350.699	405.488	373.557	395.412	419.263	448.194	474.071	347.664	363.632	352.498	261.69	357.145	429.756	SOCS5
ENSG00000138796	HADH	1476.98	1656.91	1623.16	1479.75	1592.01	1503.29	1598.65	1760.63	1628.23	1711.99	1567.73	1468.52	1693.43	1599.4	1653.33	1820.11	2010.56	1912.42	HADH
ENSG00000115459	ELMOD3	268.46	306.266	288.202	236.555	208.889	223.545	247.021	220.202	322.954	237.96	291.516	233.728	255.789	220.707	226.32	334.924	154.906	186.944	ELMOD3
ENSG00000130731	METTL26	1049.43	1095.87	1013.56	792.613	828.646	888.027	832.415	823.791	859.14	950.896	1001.79	990.037	1139.04	1071.45	1176.66	1855.26	1057.45	1180.76	METTL26
ENSG00000243147	MRPL33	244.958	281.873	300.345	286.734	245.752	182.528	250.75	236.914	295.006	342.776	245.937	332.952	273.537	186.677	339.479	198.22	290.449	289.011	MRPL33
ENSG00000114302	PRKAR2A	1566.47	2304.67	1696.83	2221.16	1947.59	2088.81	2099.21	1516.84	1696.54	1896.13	2114.68	1707.76	2287.48	2174.99	1958.77	2265.38	2165.46	1755.56	PRKAR2A
ENSG00000135932	CAB39	1533.02	1354.26	1436.96	1415.23	1493.71	1498.16	1709.57	1607.28	1637.54	1349.38	1502.21	1443.16	1472.09	1365.08	1291.82	966.691	1514.64	1346.21	CAB39
ENSG00000164066	INTU	605.616	483.34	596.643	342.032	367.092	434.785	393.37	349.964	409.903	396.6	679.888	446.509	493.829	434.608	291.411	189.432	453.962	559.758	INTU
ENSG00000123737	EXOSC9	797.244	848.329	837.891	943.148	1098.2	871.62	1118.59	964.366	1003.02	866.854	864.103	897.428	985.569	999.502	983.389	851.469	1142.43	1058.28	EXOSC9
ENSG00000013810	TACC3	2800.3	2717.55	2614.06	2283.63	2453.68	2528.72	2423.6	2287.54	2162.34	2917.84	2507.8	2653.7	2424.25	2212.91	2209.12	2382.55	2203.11	2358.29	TACC3
ENSG00000180658	OR2A4	0	0	0.809556	0	3.0719	0	0	0	0	0	0	0	1.04404	8.75051	0	0	0	3.22317	OR2A4
ENSG00000237114	CDSN	0	0	0	2.0481	0	3.07631	0	4.91522	0	6.61	0	0	0	0.972278	0	0.976455	0	0	CDSN
ENSG00000167785	ZNF558	486.301	665.835	611.215	671.776	687.338	635.77	647.848	738.266	531.011	565.627	504.218	740.874	431.187	500.723	529.748	656.178	499.143	414.715	ZNF558
ENSG00000010361	FUZ	1111.8	949.515	939.895	1115.19	912.355	1021.33	770.893	940.773	852.93	1052.88	922.027	930.502	744.397	831.298	802.133	1172.72	642.216	830.504	FUZ
ENSG00000082641	NFE2L1	4755.44	5001.44	4990.11	4551.89	4934.24	4718.03	4697.13	4380.44	4013.12	5073.65	5196.96	4821.19	4687.72	5152.1	5188.33	7382.98	4812.85	5031.37	NFE2L1
ENSG00000185652	NTF3	66.8889	94.8611	77.7174	107.525	62.974	119.976	93.2156	122.881	100.406	72.71	76.9147	93.7117	33.4091	35.9743	29.041	41.0111	22.5905	38.6781	NTF3
ENSG00000091831	ESR1	4.51952	5.42064	6.47645	7.16834	3.0719	5.12718	8.3894	5.89827	3.10533	31.1614	2.84869	19.8448	1.04404	0.972278	1.00141	0	5.37869	2.14878	ESR1
ENSG00000105248	YJU2	601.096	569.167	571.547	702.497	660.459	694.22	591.919	591.793	677.996	586.401	621.964	581.013	587.792	593.09	644.911	802.646	561.536	667.197	YJU2
ENSG00000138892	TTLL8	1.80781	0	1.61911	0	4.60785	1.02544	3.72862	0.983044	2.07022	0.944286	0.949564	2.20498	0	0	0	0	0	1.07439	TTLL8
ENSG00000101180	HRH3	4.51952	1.80688	4.85734	5.12024	6.91178	7.17805	2.79647	1.96609	0	4.72143	1.89913	0	2.08807	6.80595	0	2.92937	0	7.52074	HRH3
ENSG00000090539	CHRD	155.472	105.702	95.5277	153.607	152.827	203.036	115.587	120.914	137.669	78.3757	78.8138	104.737	73.0825	96.2556	189.267	158.186	160.285	103.142	CHRD
ENSG00000162733	DDR2	689.679	542.967	569.118	25.6012	19.1994	50.2464	97.8763	68.8131	27.9479	705.381	733.063	771.744	375.853	355.854	321.454	404.252	319.494	385.706	DDR2
ENSG00000155329	ZCCHC10	368.793	298.135	290.631	374.802	506.096	263.537	682.338	547.556	573.45	396.6	280.121	345.08	267.273	276.127	318.45	221.655	348.539	338.433	ZCCHC10
ENSG00000155229	MMS19	2352.86	2425.73	2167.18	1694.8	1886.15	1682.74	1590.26	1789.14	1838.35	2463.64	2354.92	2522.5	2017.08	1761.77	2037.88	2172.61	2013.78	1854.4	MMS19
ENSG00000137070	IL11RA	173.55	148.164	123.862	114.693	152.059	121.001	124.909	99.2875	110.757	170.916	150.031	116.864	147.209	112.784	73.1032	182.597	107.574	125.704	IL11RA
ENSG00000274523	RCC1L	993.391	988.363	935.038	1095.73	1128.16	1131.06	1015.12	955.519	991.634	955.617	986.597	927.195	1080.58	942.138	1108.57	1313.33	918.681	1061.5	RCC1L
ENSG00000132429	POPDC3	78.6397	84.0199	73.6696	118.79	120.572	158.943	152.874	175.965	153.196	75.5429	73.1164	88.1993	133.637	127.368	144.204	112.292	180.724	174.051	POPDC3
ENSG00000179148	ALOXE3	5.42343	17.1653	18.6198	3.07214	19.9674	31.7885	21.4396	25.5591	5.17554	8.49857	39.8817	27.5623	36.5412	15.5565	7.0099	46.8698	19.3633	6.44635	ALOXE3
ENSG00000184113	CLDN5	5.42343	3.61376	4.85734	11.2645	16.1275	4.10174	3.72862	13.7626	5.17554	7.55429	9.49564	16.5374	7.30825	35.9743	12.017	20.5056	15.0603	13.9671	CLDN5
ENSG00000185917	SETD4	355.234	342.403	448.494	187.401	290.295	230.723	235.835	160.236	295.006	361.661	404.514	338.465	263.097	239.181	238.337	210.914	246.344	227.771	SETD4
ENSG00000180423	HARBI1	142.817	153.585	113.338	157.703	167.419	110.747	117.452	92.4062	80.7385	99.15	105.402	122.377	80.3907	110.84	69.0976	121.08	79.6047	69.8354	HARBI1
ENSG00000161996	WDR90	2301.34	2017.38	2313.71	1748.05	1648.08	1812.97	1639.66	1594.5	1705.86	2391.88	2236.22	2046.22	1359.33	1578.01	1760.49	2115	1340.37	1392.41	WDR90
ENSG00000086475	SEPHS1	1465.23	1674.07	1581.06	1598.54	1607.37	1471.5	1196.89	1547.31	1305.27	1647.78	1371.17	1402.37	1925.2	1730.66	1549.19	2068.13	1528.62	1907.04	SEPHS1
ENSG00000067167	TRAM1	2760.52	2977.74	2880.4	3379.36	3652.49	3061.95	3601.85	3911.53	3648.76	2712.93	3031.01	2954.68	4924.71	4289.69	4365.16	3727.13	5352.88	5148.48	TRAM1
ENSG00000137200	CMTR1	1757.19	2133.92	1967.22	1801.3	1687.24	1719.66	1678.81	1360.53	1558.87	1948.06	1979.84	1894.08	1906.41	1871.64	1762.49	2091.57	1490.97	1544.97	CMTR1
ENSG00000277278	HERC2	27.1171	23.4894	21.858	23.5531	19.9674	21.5342	11.1859	11.7965	28.9831	21.7186	18.0417	16.5374	22.9688	4.86139	22.0311	7.81164	16.1361	24.711	HERC2
ENSG00000204856	FAM216A	799.955	887.177	798.223	762.916	714.985	789.586	775.554	704.843	751.489	770.537	871.7	835.688	1101.46	1196.87	1173.66	705.001	1215.58	1145.3	FAM216A
ENSG00000104827	CGB3	0	0	2.42867	0	0	0	0	2.94913	3.10533	4.72143	0.949564	0	0	7.77823	6.00848	0	0	1.07439	CGB3
ENSG00000160396	HIPK4	6.32733	0	0.809556	2.0481	7.67975	11.2798	1.86431	7.86435	5.17554	0.944286	8.54607	4.40996	9.39632	8.75051	1.00141	5.85873	6.45443	0	HIPK4
ENSG00000135336	ORC3	842.439	898.922	1206.24	859.176	990.688	920.841	1053.34	953.553	969.897	906.514	1086.3	864.353	943.808	970.334	983.389	609.308	1006.89	889.596	ORC3
ENSG00000198429	ZNF69	11.7508	13.5516	4.85734	30.7214	19.1994	36.9157	19.5753	47.1861	15.5266	10.3871	9.49564	7.71744	5.22018	3.88911	1.00141	15.6233	6.45443	9.66952	ZNF69
ENSG00000151893	CACUL1	1797.87	2171.87	2122.66	1518.66	1704.14	1754.52	1691.86	1681.99	1828	2092.54	2425.19	1910.62	1858.38	1891.08	1605.27	1184.44	1749.15	1664.23	CACUL1
ENSG00000074803	SLC12A1	0	0	7.28601	3.07214	1.53595	4.10174	0.932156	2.94913	1.03511	4.72143	0	9.92242	0	0.972278	0	0	1.07574	1.07439	SLC12A1
ENSG00000188827	SLX4	935.541	877.24	791.746	818.215	810.982	866.493	726.149	758.91	650.048	844.191	858.406	814.741	669.227	631.981	646.913	721.6	577.672	612.403	SLX4
ENSG00000133943	DGLUCY	262.132	196.95	257.439	228.363	278.775	297.376	187.363	279.185	201.846	214.353	262.08	302.083	139.901	207.095	222.314	248.996	188.254	139.671	DGLUCY
ENSG00000204271	SPIN3	734.874	599.884	675.17	495.639	422.387	628.592	377.523	403.048	391.271	568.46	644.754	718.824	576.307	568.783	525.742	674.73	541.097	503.889	SPIN3
ENSG00000184481	FOXO4	1119.94	966.68	1127.71	816.166	717.289	1014.16	781.146	825.757	573.45	943.341	1093.9	986.729	982.437	874.078	1091.54	1339.7	895.015	684.387	FOXO4
ENSG00000007923	DNAJC11	2060	1881.86	1949.41	1920.09	2043.58	2011.91	2022.78	1942.5	1935.65	2230.4	2295.1	1955.82	2392.93	2357.78	2581.65	2415.75	2091.24	2260.52	DNAJC11
ENSG00000164494	PDSS2	276.595	279.163	286.583	351.249	348.661	344.546	481.924	441.387	408.868	200.189	260.181	263.495	320.519	347.103	337.477	371.053	473.325	367.442	PDSS2
ENSG00000146410	MTFR2	226.88	341.5	251.772	215.05	257.272	232.774	230.242	305.727	272.234	190.746	262.08	202.858	262.053	215.846	233.329	194.315	265.707	310.499	MTFR2
ENSG00000157800	SLC37A3	727.643	695.648	743.173	581.659	554.478	592.702	567.683	639.962	590.012	678.941	681.787	587.628	653.566	666.983	692.978	572.203	958.483	872.406	SLC37A3
ENSG00000234012	MDC1	286.538	301.749	288.202	220.17	226.553	268.664	186.431	165.151	483.396	675.164	236.441	326.337	212.983	213.901	197.279	414.993	188.254	234.217	MDC1
ENSG00000176769	TCERG1L	0	3.61376	8.90512	0	0	0	1.86431	0	0	0	1.89913	3.30747	2.08807	0	0	6.83519	4.30295	6.44635	TCERG1L
ENSG00000255690	TRIL	11.7508	4.5172	4.04778	28.6734	43.0066	28.7122	27.0325	30.4744	41.4044	4.72143	4.74782	9.92242	24.0128	19.4456	23.0325	29.2937	21.5148	32.2317	TRIL
ENSG00000074621	SLC24A1	554.997	582.718	561.023	504.856	538.351	509.642	460.485	388.302	494.782	647.78	775.794	563.373	491.741	292.656	397.561	506.78	231.284	311.573	SLC24A1
ENSG00000055163	CYFIP2	3066.04	3153	3377.47	4381.9	4939.62	4593.95	4894.75	4912.27	4421.99	2812.08	3312.08	3267.78	4332.75	4405.39	4946.99	6129.21	4860.19	4555.42	CYFIP2
ENSG00000245680	ZNF585B	777.358	641.442	646.026	816.166	787.175	795.738	654.373	664.538	545.502	807.364	654.25	620.702	679.667	561.005	670.947	415.97	570.141	724.14	ZNF585B
ENSG00000198715	GLMP	496.244	580.911	480.067	669.728	527.599	614.236	511.753	572.132	627.276	455.146	522.26	508.248	452.067	469.611	485.686	356.406	406.629	451.244	GLMP
ENSG00000041988	THAP3	442.913	380.348	391.825	379.922	375.54	390.691	274.986	340.133	391.271	346.553	413.06	421.152	418.658	482.25	432.611	532.168	466.871	439.426	THAP3
ENSG00000159261	CLDN14	0	0	2.42867	0	0	0	0	2.94913	0	1.88857	0	0	7.30825	0	0	0	0	0	CLDN14
ENSG00000284099	SQSTM1	3340.83	3207.21	3260.89	3465.38	3122.59	3791.04	3170.26	3230.28	3454.16	3186.96	3488.7	2932.63	2119.39	2276.1	2315.27	2572.96	2327.9	2677.38	SQSTM1
ENSG00000280477	RASA3	401.334	389.382	425.017	534.553	565.23	561.939	516.414	512.166	421.289	377.714	421.606	438.791	364.368	371.41	357.505	531.192	359.297	464.137	RASA3
ENSG00000284753	EEF1AKMT4	168.126	154.488	148.149	111.621	184.314	165.095	149.145	124.847	177.004	168.083	156.678	143.324	242.216	255.709	232.328	327.112	212.996	252.482	EEF1AKMT4
ENSG00000249158	PCDHA11	39.7718	56.0132	32.3823	20.481	41.4707	33.8394	32.6254	24.5761	22.7724	23.6071	32.2852	42.9972	12.5284	1.94456	12.017	120.104	4.30295	8.59513	PCDHA11
ENSG00000109572	CLCN3	1820.46	2221.56	2056.27	1796.18	1947.59	1969.86	1976.17	2220.7	1690.33	1681.77	2074.8	2121.19	2290.61	2094.29	1817.57	1662.9	2161.16	2649.45	CLCN3
ENSG00000186452	TMPRSS12	0	0	0	0	0	2.05087	0	0.983044	0	0	0	0	1.04404	2.91684	0	0	0	0	TMPRSS12
ENSG00000277363	SRCIN1	13.5586	4.5172	14.572	11.2645	6.91178	4.10174	18.6431	2.94913	11.3862	3.77714	2.84869	3.30747	19.8367	29.1684	14.0198	3.90582	2.15148	15.0415	SRCIN1
ENSG00000171467	ZNF318	2219.09	2002.92	2318.57	2027.62	1865.41	2006.78	1679.74	1900.22	1692.4	2157.69	2321.68	2287.67	1841.68	2002.89	1907.69	1600.41	2081.55	2132.67	ZNF318
ENSG00000140905	GCSH	602.904	691.131	697.838	550.938	711.145	656.279	783.011	760.876	775.297	786.59	670.392	747.489	854.021	796.296	888.254	394.488	1240.33	902.489	GCSH
ENSG00000179044	EXOC3L1	4.51952	10.8413	3.23823	6.14429	5.37583	7.17805	16.7788	2.94913	11.3862	18.8857	6.64695	12.1274	14.6165	5.83367	0	13.6704	4.30295	12.8927	EXOC3L1
ENSG00000145675	PIK3R1	655.331	776.958	633.073	895.018	718.825	694.22	670.22	931.926	587.942	879.13	824.221	616.292	672.359	484.195	472.667	353.477	771.305	492.071	PIK3R1
ENSG00000143183	TMCO1	1755.38	1801.46	1766.45	1837.14	2138.81	1916.54	1938.88	1978.87	1909.78	1734.65	1594.32	1751.86	2075.54	1787.05	2307.26	1441.25	1965.37	1716.88	TMCO1
ENSG00000241127	YAE1	216.937	207.791	246.105	235.531	307.958	269.69	311.34	306.71	310.533	236.071	206.055	196.243	232.82	189.594	195.276	129.869	291.525	180.498	YAE1
ENSG00000143614	GATAD2B	1589.97	1479.83	2336.38	1175.61	1258.71	1510.47	2486.99	1345.79	875.702	1653.44	4550.31	1555.61	1059.7	980.057	648.916	1435.39	818.637	1132.41	GATAD2B
ENSG00000189433	GJB4	2.71171	0.903439	1.61911	9.21643	6.1438	4.10174	5.59293	9.83044	10.3511	0	0	3.30747	0	3.88911	0	3.90582	0	0	GJB4
ENSG00000125818	PSMF1	2452.29	2605.52	2618.92	1296.45	1588.94	1400.75	1334.85	1421.48	1486.42	2608.12	2599.91	2131.12	2363.7	2136.1	2446.45	2668.65	2249.37	2244.4	PSMF1
ENSG00000157426	AASDH	398.622	372.217	362.681	360.465	369.396	364.03	452.096	383.387	391.271	390.934	372.229	397.999	277.713	302.379	301.426	164.044	314.116	358.847	AASDH
ENSG00000153029	MR1	422.123	479.726	481.686	241.675	350.965	285.071	230.242	410.912	333.305	485.363	501.37	440.996	200.455	259.598	181.256	369.1	259.253	256.779	MR1
ENSG00000064205	CCN5	7.23124	3.61376	1.61911	6.14429	0	5.12718	0	2.94913	3.10533	4.72143	7.59651	1.10249	0	10.6951	4.00566	0.976455	6.45443	2.14878	CCN5
ENSG00000113119	TMCO6	412.18	340.597	394.254	354.321	324.086	424.53	288.968	293.93	260.847	483.474	383.624	335.157	278.757	372.383	348.492	441.358	462.568	531.824	TMCO6
ENSG00000006016	CRLF1	142.817	149.971	165.959	323.599	255.736	299.427	339.305	389.285	588.977	153.919	168.073	181.911	200.455	119.59	124.175	93.7397	122.634	102.067	CRLF1
ENSG00000073111	MCM2	9423.2	9551.16	9541.43	9822.67	10040.5	9874.95	8791.16	9486.38	9305.63	9469.3	9555.46	9583.95	9431.81	9577.92	9583.53	13223.2	9031.9	9682.41	MCM2
ENSG00000168026	TTC21A	47.003	69.5648	108.481	50.1784	28.4151	27.6868	25.1682	20.6439	50.7203	81.2086	53.1756	29.7673	82.4788	86.5328	25.0353	43.9405	30.1207	32.2317	TTC21A
ENSG00000153982	GDPD1	152.76	109.316	137.625	131.078	169.723	163.044	169.652	155.321	217.373	175.637	144.334	198.448	340.356	235.291	285.403	282.196	324.873	276.119	GDPD1
ENSG00000134668	SPOCD1	36.1562	25.2963	17.8102	15.3607	16.1275	10.2544	2.79647	74.7114	32.0884	23.6071	12.3443	47.4071	62.6421	13.6119	6.00848	0.976455	2.15148	26.8598	SPOCD1
ENSG00000215193	PEX26	1710.19	1422.92	1388.39	866.345	1054.43	1376.13	990.882	903.418	980.248	1357.88	1313.25	1561.13	1473.13	1592.59	1684.38	1859.17	1788.95	1594.4	PEX26
ENSG00000125999	BPIFB1	1.80781	3.61376	4.04778	5.12024	6.1438	5.12718	14.9145	11.7965	12.4213	0	0	4.40996	0	0.972278	9.01273	0	0	1.07439	BPIFB1
ENSG00000156453	PCDH1	56.946	80.4061	85.813	99.3327	109.053	115.874	90.4191	106.169	94.1949	73.6543	78.8138	78.2769	45.9376	49.5862	62.0877	52.7286	70.9988	41.9013	PCDH1
ENSG00000123213	NLN	860.517	948.611	1041.09	965.677	903.139	917.765	838.94	1043.01	848.789	846.08	910.632	907.35	956.336	803.102	739.044	751.87	1017.65	932.572	NLN
ENSG00000125657	TNFSF9	192.532	209.598	158.673	413.715	330.997	373.259	521.075	442.37	586.907	210.576	185.165	184.116	333.047	357.798	386.546	222.632	266.783	298.681	TNFSF9
ENSG00000088986	DYNLL1	1533.93	1609.93	1590.78	1625.16	1597.39	1678.64	1846.6	1929.72	2146.82	1474.03	1357.88	1623.97	1094.15	982.974	1365.93	1037	1183.31	1292.49	DYNLL1
ENSG00000118263	KLF7	94.0061	168.04	102.004	180.232	63.742	190.731	96.012	84.5418	57.9661	96.3171	112.049	59.5345	75.1705	93.3387	86.1216	150.374	100.044	77.3562	KLF7
ENSG00000204314	PRRT1	5.42343	26.1997	16.1911	5.12024	19.1994	27.6868	0	11.7965	7.24576	0	12.3443	0	0	0	50.0707	0	0	0	PRRT1
ENSG00000166823	MESP1	65.0811	51.496	68.8123	64.515	66.8139	57.4244	41.0149	54.0674	105.581	46.27	71.2173	39.6897	80.3907	92.3665	122.173	161.115	52.7112	98.844	MESP1
ENSG00000089818	NECAP1	560.421	570.974	663.027	777.253	526.063	413.251	566.751	721.554	480.291	645.891	576.385	586.525	997.054	768.1	912.288	973.526	713.215	573.725	NECAP1
ENSG00000187753	C9orf153	0.903904	0	5.6669	2.0481	0	0	0.932156	0	0	0	3.79826	2.20498	7.30825	6.80595	5.00707	0.976455	5.37869	0	C9orf153
ENSG00000101132	PFDN4	395.91	487.857	476.019	625.693	809.446	700.373	881.819	1101.01	769.086	448.536	495.672	411.229	619.113	644.621	641.906	302.701	869.197	772.487	PFDN4
ENSG00000275594	ADAM32	66.8889	62.3373	71.241	53.2505	79.8695	34.8648	108.13	68.8131	108.686	50.0471	92.1077	49.6121	88.743	55.4199	86.1216	16.5997	129.089	79.5049	ADAM32
ENSG00000196589	MBD3L2B	0	0	0	2.0481	0	0	0	0	5.17554	0	0	0	0	0	0	7.81164	1.07574	0	MBD3L2B
ENSG00000281709	ZNF197	710.469	729.075	898.608	683.04	581.357	827.527	620.816	542.64	483.396	769.593	869.801	759.616	406.13	469.611	534.755	292.937	505.597	565.13	ZNF197
ENSG00000259024	TVP23C-CDRT4	123.835	181.591	112.528	131.078	91.3891	94.3401	193.888	28.5083	132.494	185.08	192.761	145.529	266.229	194.456	205.29	29.2937	108.65	213.804	TVP23C-CDRT4
ENSG00000284956		6.32733	7.22751	3.23823	10.2405	13.8236	5.12718	14.9145	11.7965	17.5969	11.3314	9.49564	1.10249	15.6605	23.3347	12.017	8.7881	17.2118	11.8183
ENSG00000171055	FEZ2	461.895	458.044	650.074	699.425	552.174	662.432	818.433	765.791	571.38	661.944	456.74	402.409	551.251	592.118	500.707	262.666	552.93	521.08	FEZ2
ENSG00000196110	ZNF699	338.06	139.13	185.388	262.156	248.056	334.292	258.207	220.202	231.864	198.3	157.628	208.371	164.958	185.705	131.185	581.967	160.285	209.506	ZNF699
ENSG00000175868	CALCB	25.3093	27.1032	26.7154	31.7455	56.0622	33.8394	49.4043	39.3218	57.9661	16.9971	20.8904	24.2548	93.9632	76.81	107.151	61.5167	44.1053	90.2489	CALCB
ENSG00000100162	CENPM	768.319	769.73	744.792	552.986	516.08	482.98	517.346	501.353	537.222	672.331	728.315	739.771	646.258	569.755	722.019	1014.54	654.049	681.164	CENPM
ENSG00000132004	FBXW9	332.637	418.292	386.158	404.499	450.034	454.268	403.623	390.269	361.253	404.154	431.102	382.564	347.664	280.988	328.464	574.156	373.281	412.566	FBXW9
ENSG00000185246	PRPF39	1016.89	984.749	947.181	663.583	671.979	652.177	757.843	665.521	805.315	881.963	952.413	884.198	779.894	759.349	628.888	577.085	820.789	696.205	PRPF39
ENSG00000154359	LONRF1	67.7928	79.5027	71.241	151.559	145.915	106.645	215.328	114.033	121.108	74.5986	103.502	71.6619	282.934	281.961	118.167	118.151	173.194	163.307	LONRF1
ENSG00000069702	TGFBR3	514.322	761.599	653.312	886.826	911.587	942.376	970.374	1081.35	1008.2	617.563	644.754	706.697	850.889	1066.59	994.404	656.178	1171.48	1123.81	TGFBR3
ENSG00000266826	IGBP1P2	0	2.71032	3.23823	0	1.53595	0	0.932156	0	0	0.944286	8.54607	2.20498	0	0	1.00141	0	3.22722	1.07439	IGBP1P2
ENSG00000105974	CAV1	1166.04	1206.09	1134.19	548.89	817.126	610.134	663.695	599.657	653.154	1043.44	1163.22	1093.67	707.856	584.339	555.785	1045.78	504.521	582.32	CAV1
ENSG00000105486	LIG1	3206.15	2933.47	3207.46	3148.95	3088.03	3307.03	2959.59	3178.18	3201.59	3305.94	3368.1	3161.94	2389.8	2959.62	2981.21	4045.45	2460.21	2814.9	LIG1
ENSG00000143811	PYCR2	1394.72	1380.46	1370.58	1278.01	1201.11	1375.11	1134.43	1198.33	1313.55	1442.87	1433.84	1369.29	1435.55	1593.56	1585.24	2219.48	1244.63	1293.57	PYCR2
ENSG00000182934	SRPRA	1441.73	1366	1463.68	1284.16	1165.79	1375.11	1339.51	1360.53	1546.45	1376.77	1602.86	1264.56	1848.99	1842.47	1747.47	1934.36	1547.99	1590.1	SRPRA
ENSG00000154889	MPPE1	200.667	223.149	208.866	346.128	296.439	235.85	278.715	279.185	361.253	239.849	185.165	287.75	174.354	315.991	180.255	261.69	181.8	312.648	MPPE1
ENSG00000178860	MSC	29.8288	20.7791	29.9536	24.5772	24.5752	19.4833	14.9145	9.83044	13.4564	30.2171	22.7895	25.3573	27.1449	4.86139	27.0382	66.3989	24.742	21.4878	MSC
ENSG00000181061	HIGD1A	1110.9	1325.35	1265.34	1329.21	1460.69	1287.95	1517.55	1472.6	1520.58	1183.19	1360.73	1317.48	1302.96	1095.76	1296.83	534.121	1259.69	1204.39	HIGD1A
ENSG00000139428	MMAB	1777.98	1567.47	1353.58	1721.43	1554.38	1660.18	1400.1	1376.26	1518.5	1634.56	1614.26	1630.58	1647.49	1537.17	1729.44	1576	1507.11	1474.06	MMAB
ENSG00000102780	DGKH	930.118	737.206	777.174	744.483	641.26	623.465	1064.52	712.707	602.433	987.723	776.743	754.104	562.735	451.137	557.788	288.054	713.215	516.782	DGKH
ENSG00000178460	MCMDC2	9.94295	7.22751	6.47645	13.3126	13.0556	16.407	20.5074	12.7796	12.4213	2.83286	2.84869	3.30747	8.35228	8.75051	8.01131	6.83519	5.37869	9.66952	MCMDC2
ENSG00000179477	ALOX12B	7.23124	0	6.47645	12.2886	13.0556	5.12718	12.118	11.7965	5.17554	5.66571	9.49564	2.20498	8.35228	9.72278	14.0198	31.2466	12.9089	20.4134	ALOX12B
ENSG00000266094	RASSF5	342.58	321.624	329.489	240.651	236.536	210.214	234.903	200.541	230.829	321.057	295.314	293.263	307.99	320.852	325.46	342.736	308.737	298.681	RASSF5
ENSG00000131143	COX4I1	4381.22	4374.45	4186.22	3902.65	3747.72	4135.58	4043.69	3774.89	4150.79	4307.83	4183.78	4203.8	3913.04	3855.08	4216.95	5532.59	4040.47	4001.03	COX4I1
ENSG00000273494	PANK4	709.565	669.448	704.314	507.928	609.773	736.263	176.177	521.996	603.469	679.886	690.333	712.209	182.706	545.448	618.874	852.445	496.991	400.748	PANK4
ENSG00000140632	GLYR1	3694.26	3718.56	3606.57	3875	3873.67	3908.96	3920.65	3743.43	3692.23	3898.96	3497.24	3725.32	3155.07	3306.72	2993.23	3361.93	2828.12	3171.6	GLYR1
ENSG00000159640	ACE	232.303	226.763	278.487	288.782	253.432	363.004	231.175	339.15	239.11	237.96	169.022	246.958	95.0072	170.149	151.214	280.243	175.345	113.885	ACE
ENSG00000118508	RAB32	492.628	522.188	565.07	496.663	645.867	575.27	583.529	600.64	608.644	535.41	519.411	547.938	523.062	579.478	670.947	462.84	640.065	596.287	RAB32
ENSG00000196353	CPNE4	14.4625	9.03439	6.47645	1.02405	1.53595	2.05087	8.3894	3.93218	14.4915	1.88857	6.64695	5.51246	2.08807	0	0	4.88228	2.15148	0	CPNE4
ENSG00000033122	LRRC7	268.46	264.708	182.96	52.2265	57.5982	68.7042	84.8262	69.7961	210.127	235.127	282.02	208.371	70.9944	82.6437	98.1386	40.0347	67.7715	75.2074	LRRC7
ENSG00000155903	RASA2	663.466	539.353	630.644	488.471	824.038	651.152	723.353	665.521	700.769	586.401	609.62	712.209	674.447	563.922	532.752	250.949	685.246	786.454	RASA2
ENSG00000169129	AFAP1L2	50.6187	58.7236	51.0021	172.04	137.468	164.07	141.688	206.439	137.669	32.1057	58.873	125.684	72.0384	87.5051	68.0962	85.928	112.953	63.3891	AFAP1L2
ENSG00000182158	CREB3L2	1770.75	1522.3	1541.4	1420.35	1452.24	1553.54	1781.35	1754.73	1657.21	1676.11	1816.52	1577.66	2102.69	1792.88	1739.46	1654.11	1915.89	1864.07	CREB3L2
ENSG00000163249	CCNYL1	323.598	412.872	408.826	438.293	492.272	496.311	539.718	472.844	524.8	312.559	408.312	336.26	439.539	526.003	477.674	234.349	587.353	483.476	CCNYL1
ENSG00000239927	RPP21	289.249	253.866	253.391	241.675	250.36	248.155	253.546	217.253	241.18	223.796	289.617	255.778	223.424	251.82	246.348	325.16	188.254	238.515	RPP21
ENSG00000186197	EDARADD	63.2733	65.9511	69.6219	160.776	163.579	157.917	157.534	148.44	114.897	60.4343	73.1164	59.5345	76.2146	105.006	97.1372	145.492	130.164	103.142	EDARADD
ENSG00000196139	AKR1C3	38.8679	48.7857	35.6205	9.21643	10.7517	8.20349	5.59293	14.7457	10.3511	28.3286	50.3269	30.8697	2.08807	8.75051	1.00141	3.90582	12.9089	7.52074	AKR1C3
ENSG00000205189	ZBTB10	2321.23	2426.64	2443.24	2225.26	2094.27	1927.82	2696.73	2814.46	2493.58	2492.91	2550.53	2579.83	2410.68	2283.88	2031.87	1266.46	2494.64	1956.47	ZBTB10
ENSG00000160888	IER2	1525.79	1459.05	1405.39	1753.17	1541.33	1674.54	4314.95	4497.43	4695.25	1661.94	1485.12	1476.24	2143.4	2431.67	2445.45	1895.3	1282.28	1538.53	IER2
ENSG00000004975	DVL2	1883.74	1912.58	1669.31	1650.77	1419.99	1613.01	1362.81	1483.41	1549.56	1740.32	1887.73	1907.31	1633.92	1811.35	1929.72	2515.35	1766.36	1850.1	DVL2
ENSG00000177602	HASPIN	627.31	601.691	666.265	736.291	658.155	632.694	564.886	572.132	593.117	632.671	602.973	574.398	653.566	587.256	584.826	741.129	625.004	607.031	HASPIN
ENSG00000124159	MATN4	1.80781	0.903439	2.42867	4.09619	7.67975	9.22892	3.72862	2.94913	2.07022	3.77714	1.89913	1.10249	4.17614	1.94456	16.0226	14.6468	5.37869	3.22317	MATN4
ENSG00000234852	ZBTB12	290.153	299.942	206.437	173.064	427.762	347.623	192.024	386.336	417.149	75.5429	297.213	425.562	427.01	240.153	444.628	1014.54	303.358	358.847	ZBTB12
ENSG00000197070	ARRDC1	696.91	906.15	765.031	843.816	935.394	1114.65	903.259	771.69	777.367	757.317	680.837	870.968	493.829	520.169	574.812	841.704	591.656	533.972	ARRDC1
ENSG00000166126	AMN	8.13514	0	2.42867	5.12024	0	3.07631	2.79647	1.96609	1.03511	5.66571	0	8.81993	2.08807	13.6119	0	0	12.9089	2.14878	AMN
ENSG00000107745	MICU1	1920.8	2020.99	2036.84	1856.6	2005.95	1933.97	2051.67	2324.9	2177.87	2001.89	1961.8	1986.69	1760.24	1595.51	1612.28	1294.78	1743.77	1680.35	MICU1
ENSG00000197532	OR6Y1	5.42343	5.42064	6.47645	25.6012	12.2876	4.10174	11.1859	9.83044	4.14044	3.77714	0	2.20498	4.17614	5.83367	3.00424	0	5.37869	15.0415	OR6Y1
ENSG00000157954	WIPI2	3110.34	3162.04	3154.84	3880.12	4021.89	4063.8	3750.99	3966.58	3976.89	3240.79	3115.52	3286.53	2875.27	2859.47	3005.24	3843.33	2921.71	3034.08	WIPI2
ENSG00000132297	HHLA1	181.685	178.881	152.197	1054.77	1245.66	1198.73	1285.44	1511.92	1298.03	121.813	187.064	143.324	68.9063	55.4199	51.0721	49.7992	74.226	53.7196	HHLA1
ENSG00000198077	CYP2A7	0.903904	0	0	2.0481	0	1.02544	0.932156	0	0	8.49857	0	1.10249	0	0	0	1.95291	0	0	CYP2A7
ENSG00000119608	PROX2	10.8469	0	4.85734	0	0	1.02544	1.86431	1.96609	0	9.44286	10.4452	6.61495	6.26421	0.972278	1.00141	0	4.30295	6.44635	PROX2
ENSG00000173660	UQCRH	4646.07	4530.75	4509.23	3628.2	2926.75	3597.23	4046.49	2645.37	3956.19	4537.29	4282.53	4663.54	4108.28	4106.9	4863.87	5135.18	3551.01	4646.74	UQCRH
ENSG00000101457	DNTTIP1	608.328	584.525	569.118	808.998	751.848	769.077	678.609	711.724	700.769	620.396	559.293	607.473	551.251	650.454	749.058	784.093	685.246	619.924	DNTTIP1
ENSG00000148053	NTRK2	31.6367	41.5582	33.1918	104.453	112.892	75.8823	67.1152	84.5418	94.1949	36.8271	34.1843	18.7423	54.2898	44.7248	38.0537	47.8463	27.9692	44.05	NTRK2
ENSG00000138080	EMILIN1	53.3304	82.213	70.4314	57.3467	47.6145	36.9157	61.5223	66.847	36.2288	45.3257	56.9738	31.9722	34.4532	53.4753	42.0594	43.9405	34.4236	65.5379	EMILIN1
ENSG00000117122	MFAP2	465.511	479.726	419.35	637.982	567.534	627.567	608.698	469.895	569.31	428.706	415.909	412.332	459.376	634.898	678.959	803.623	561.536	587.692	MFAP2
ENSG00000148483	TMEM236	24.4054	37.041	18.6198	39.9379	23.0393	39.992	31.6933	29.4913	36.2288	18.8857	28.4869	26.4598	29.233	42.7803	31.0438	12.6939	31.1964	16.1159	TMEM236
ENSG00000142657	PGD	4314.34	4187.44	4334.37	3723.44	3716.23	3779.76	3354.83	3483.91	3642.55	4438.14	4288.23	4099.06	4197.02	4376.23	4542.41	4929.15	4021.11	4207.32	PGD
ENSG00000157703	SVOPL	0	1.80688	0	0	1.53595	1.02544	1.86431	0.983044	7.24576	0.944286	0	0	0	0	1.00141	0	0	0	SVOPL
ENSG00000101000	PROCR	224.168	203.274	167.578	286.734	215.033	285.071	229.31	271.32	226.689	165.25	205.106	199.551	330.959	469.611	362.512	442.334	396.948	394.302	PROCR
ENSG00000153294	ADGRF4	8.13514	2.71032	1.61911	3.07214	4.60785	4.10174	7.45725	0.983044	14.4915	0.944286	0.949564	5.51246	5.22018	5.83367	3.00424	0	5.37869	0	ADGRF4
ENSG00000140983	RHOT2	3752.11	3434.88	3619.53	2970.76	2845.35	3171.67	2830.02	2454.66	2795.83	3854.57	3678.61	3555.53	3154.03	2976.14	2821.98	5061.94	2424.71	2841.76	RHOT2
ENSG00000108306	FBXL20	1091.01	1149.17	1118	1116.21	844.773	902.384	1049.61	799.215	950.23	963.171	1209.74	996.652	1279.99	1198.82	1238.75	1327	887.484	1179.68	FBXL20
ENSG00000130818	ZNF426	1134.4	1276.56	1060.52	1271.87	1234.14	1212.07	1103.67	1238.64	1237.99	987.723	1145.17	1214.95	1053.43	1127.84	1011.43	772.376	1058.53	1065.8	ZNF426
ENSG00000278787	UBR7	51.5226	20.7791	42.9065	68.6112	10.7517	18.4578	36.3541	15.7287	12.4213	71.7657	38.9321	23.1523	50.1137	57.3644	41.058	33.1995	24.742	9.66952	UBR7
ENSG00000145536	ADAMTS16	50.6187	54.2064	72.0505	148.487	147.451	153.815	117.452	147.457	151.126	56.6571	49.3773	82.6868	27.1449	32.0852	27.0382	25.3878	23.6663	48.3476	ADAMTS16
ENSG00000164403	SHROOM1	376.024	437.265	458.209	644.126	543.727	508.616	577.004	505.285	555.854	520.301	333.297	357.207	281.89	348.076	410.58	507.757	401.251	320.169	SHROOM1
ENSG00000168769	TET2	551.382	631.504	607.977	632.862	654.315	581.422	647.848	641.928	507.203	697.827	626.712	672.52	505.313	473.5	377.533	270.478	502.37	499.592	TET2
ENSG00000179954	SSC5D	14.4625	10.8413	14.572	10.2405	9.98368	9.22892	14.9145	7.86435	11.3862	79.32	11.3948	18.7423	4.17614	98.2001	28.0396	0	4.30295	10.7439	SSC5D
ENSG00000079335	CDC14A	302.808	263.804	238.819	386.066	341.749	414.276	310.408	377.489	339.516	299.339	310.507	374.847	617.025	545.448	478.676	373.006	586.278	536.121	CDC14A
ENSG00000116922	C1orf109	925.598	757.082	820.89	903.211	743.4	871.62	776.486	639.962	710.085	898.016	814.726	800.408	843.581	878.94	868.226	961.808	886.409	842.323	C1orf109
ENSG00000134444	RELCH	816.226	574.587	584.5	565.275	791.015	603.982	622.68	803.147	690.418	739.376	664.695	747.489	459.376	767.128	443.626	452.099	892.863	616.701	RELCH
ENSG00000187642	PERM1	35.2523	8.13095	9.71468	69.6353	23.8072	38.9666	13.0502	15.7287	21.7373	9.44286	9.49564	4.40996	6.26421	5.83367	3.00424	0	1.07574	9.66952	PERM1
ENSG00000090372	STRN4	3565.9	3579.43	3462.47	3197.08	3211.67	3321.39	3422.88	3160.49	3282.33	3755.42	3853.33	3726.42	3846.23	3441.87	3452.88	5334.37	2970.11	3547.64	STRN4
ENSG00000091137	SLC26A4	76.8319	22.586	11.3338	11.2645	10.7517	21.5342	13.9823	18.6778	18.632	13.22	42.7304	63.9445	8.35228	17.501	11.0156	11.7175	10.7574	9.66952	SLC26A4
ENSG00000274646	RPS9	14.4625	3.61376	5.6669	6.14429	13.0556	0	12.118	11.7965	0	17.9414	3.79826	5.51246	0	5.83367	7.0099	0	2.15148	12.8927	RPS9
ENSG00000126214	KLC1	1907.24	2086.04	2037.65	1866.84	1763.27	1988.32	1576.28	1574.84	1488.49	1858.35	2067.2	2186.24	1520.12	1493.42	1573.22	1708.8	1468.38	1782.41	KLC1
ENSG00000283918	MRNIP	826.169	714.62	963.372	850.984	886.244	776.255	704.71	803.147	817.736	697.827	773.895	792.691	510.533	604.757	597.844	627.861	521.733	602.733	MRNIP
ENSG00000173166	RAPH1	583.018	537.546	568.309	837.671	520.687	625.516	612.426	641.928	588.977	584.513	717.87	726.542	678.623	622.258	518.732	412.064	718.593	580.171	RAPH1
ENSG00000158290	CUL4B	4388.46	3975.13	4193.5	2805.89	3347.61	3089.64	3937.43	4192.68	3859.92	3647.78	4633.87	4565.42	3567.47	3799.66	3500.94	1716.61	4819.31	4387.81	CUL4B
ENSG00000094661	OR1I1	13.5586	9.03439	12.1433	23.5531	10.7517	15.3815	15.8466	8.8474	10.3511	16.9971	16.1426	11.0249	4.17614	19.4456	12.017	4.88228	11.8331	7.52074	OR1I1
ENSG00000270882	H4C14	2094.35	2203.49	2091.89	880.681	780.263	899.307	676.745	830.672	865.351	2187.91	2100.44	2056.15	503.225	424.886	505.714	408.158	414.159	478.104	H4C14
ENSG00000164934	DCAF13	780.973	790.509	814.414	465.942	425.458	384.538	600.308	517.081	576.556	825.306	743.509	762.924	691.151	623.231	577.816	491.157	674.488	640.337	DCAF13
ENSG00000166398	GARRE1	1167.84	1307.28	1202.19	1280.06	1398.48	1377.16	1149.35	1383.14	1132.41	1164.3	1132.83	1179.67	1060.74	1090.9	1167.65	860.257	1064.98	1077.61	GARRE1
ENSG00000273780	ARHGAP23	15.3664	27.1032	40.4778	70.6593	49.1504	57.4244	59.658	40.3048	77.6332	68.9329	59.8225	37.4847	52.2018	26.2515	54.0764	93.7397	35.4994	53.7196	ARHGAP23
ENSG00000282932	PTPRD	319.078	425.52	358.634	206.858	182.01	398.895	315.069	418.777	169.758	440.981	356.086	335.157	648.346	462.805	252.356	192.362	722.896	494.22	PTPRD
ENSG00000179583	CIITA	29.8288	61.4339	27.5249	50.1784	33.0229	26.6613	36.3541	52.1013	23.8075	107.649	21.84	80.4818	20.8807	55.4199	22.0311	22.4585	27.9692	107.439	CIITA
ENSG00000167766	ZNF83	467.319	473.402	588.548	677.92	691.946	700.373	730.81	615.386	686.277	536.354	520.361	667.007	587.792	535.725	447.632	289.031	416.311	414.715	ZNF83
ENSG00000081087	OSTM1	425.739	645.056	688.123	584.732	439.282	683.966	692.592	554.437	750.454	441.926	443.446	574.398	476.08	604.757	463.655	470.651	703.533	545.791	OSTM1
ENSG00000165416	SUGT1	915.655	842.005	969.039	885.802	883.172	755.746	1085.03	1217.01	1019.58	949.951	991.345	1020.91	666.095	597.951	596.843	388.629	586.278	583.394	SUGT1
ENSG00000271254		1953.34	1865.6	2016.61	1221.69	1380.05	1357.68	1527.8	1352.67	1266.97	1891.4	2283.7	2246.88	1555.61	1623.71	1350.91	1707.82	1751.3	1536.38
ENSG00000135426	TESPA1	0	11.7447	2.42867	0	0	0	0	0.983044	6.21065	0	0	0	0	0	1.00141	0	1.07574	0	TESPA1
ENSG00000166343	MSS51	26.2132	24.3929	19.4294	29.6974	19.9674	20.5087	14.9145	13.7626	7.24576	19.83	23.7391	19.8448	12.5284	26.2515	13.0184	28.3172	10.7574	21.4878	MSS51
ENSG00000254901	BORCS8	338.964	386.672	430.684	334.864	383.988	388.64	376.591	449.251	331.235	347.497	381.725	421.152	315.299	339.325	270.382	553.65	351.767	301.904	BORCS8
[truncated: 15,768 more rows]
