# Supplementary material for: Gαs is dispensable for β-arrestin coupling but dictates GRK selectivity and is predominant for gene expression regulation by β2-adrenergic receptor
Source: J Biol Chem. 2023 Sep 27;299(11):105293. doi: 10.1016/j.jbc.2023.105293 (PMC10641165; doi:10.1016/j.jbc.2023.105293)
Supplement: Supporting Table S3 [file mmc3.xlsx]

## Sheet: WT
Genesets	Score	Normalized Score	Pval	FDR
REACTOME_EUKARYOTIC_TRANSLATION_ELONGATION	-0.608885	-2.38487	0	0.000116769
WP_CYTOPLASMIC_RIBOSOMAL_PROTEINS	-0.610365	-2.37673	0	5.83843e-05
NIKOLSKY_BREAST_CANCER_16P13_AMPLICON	-0.557969	-2.25959	0	0.000483808
REACTOME_SRP_DEPENDENT_COTRANSLATIONAL_PROTEIN_TARGETING_TO_MEMBRANE	-0.555527	-2.24401	0	0.000556245
KEGG_RIBOSOME	-0.574813	-2.22872	0	0.000693791
REACTOME_EUKARYOTIC_TRANSLATION_INITIATION	-0.542474	-2.21755	0	0.000840592
REACTOME_SELENOAMINO_ACID_METABOLISM	-0.525798	-2.14041	0	0.00365556
REACTOME_NONSENSE_MEDIATED_DECAY_NMD	-0.528888	-2.13824	0	0.00336716
WP_MIRNA_TARGETS_IN_ECM_AND_MEMBRANE_RECEPTORS	-0.719518	-2.08881	0	0.00693257
COLIN_PILOCYTIC_ASTROCYTOMA_VS_GLIOBLASTOMA_UP	-0.645388	-2.06723	0	0.00866191
REACTOME_RESPONSE_OF_EIF2AK4_GCN2_TO_AMINO_ACID_DEFICIENCY	-0.507427	-2.02106	0	0.0167849
KIM_ALL_DISORDERS_DURATION_CORR_DN	-0.476686	-2.00416	0	0.0198677
LUI_THYROID_CANCER_CLUSTER_3	-0.646518	-1.97487	0	0.0286338
REACTOME_INFLUENZA_INFECTION	-0.46301	-1.96688	0	0.0298174
GINESTIER_BREAST_CANCER_ZNF217_AMPLIFIED_DN	-0.423438	-1.95839	0	0.0317788
MOOTHA_VOXPHOS	-0.505913	-1.95564	0	0.0308661
REACTOME_REGULATION_OF_EXPRESSION_OF_SLITS_AND_ROBOS	-0.454133	-1.94995	0	0.0315629
CHICAS_RB1_TARGETS_LOW_SERUM	-0.491951	-1.93103	0	0.0389829
TONKS_TARGETS_OF_RUNX1_RUNX1T1_FUSION_ERYTHROCYTE_DN	-0.715509	-1.92817	0.000464792	0.0383873
ABE_INNER_EAR	-0.583787	-1.92785	0	0.0366024
MANNE_COVID19_ICU_VS_HEALTHY_DONOR_PLATELETS_UP	-0.46666	-1.91393	0	0.0417854
LI_AMPLIFIED_IN_LUNG_CANCER	-0.442538	-1.90162	0	0.0463923
MAHADEVAN_IMATINIB_RESISTANCE_UP	-0.676267	-1.90152	0.000951022	0.0444196
REACTOME_ACTIVATION_OF_THE_MRNA_UPON_BINDING_OF_THE_CAP_BINDING_COMPLEX_AND_EIFS_AND_SUBSEQUENT_BINDING_TO_43S	-0.523726	-1.89338	0	0.0471721
CREIGHTON_AKT1_SIGNALING_VIA_MTOR_DN	-0.632877	-1.87906	0.000702247	0.0539909
BLANCO_MELO_HUMAN_PARAINFLUENZA_VIRUS_3_INFECTION_A594_CELLS_DN	-0.468284	-1.86876	0	0.0586472
PECE_MAMMARY_STEM_CELL_UP	-0.45026	-1.86708	0	0.0577041
PID_IL2_PI3K_PATHWAY	-0.586824	-1.86332	0.00123732	0.058277
MANNE_COVID19_COMBINED_COHORT_VS_HEALTHY_DONOR_PLATELETS_UP	-0.429609	-1.84655	0	0.0685536
WP_EGFR_TYROSINE_KINASE_INHIBITOR_RESISTANCE	-0.473034	-1.82686	0	0.0834359
DIRMEIER_LMP1_RESPONSE_LATE_DN	-0.58435	-1.82618	0.00243546	0.0814042
REACTOME_CELLULAR_RESPONSE_TO_STARVATION	-0.429598	-1.82414	0	0.0805853
REACTOME_PKA_ACTIVATION_IN_GLUCAGON_SIGNALLING	-0.694748	-1.81939	0.00297619	0.082574
KUUSELO_PANCREATIC_CANCER_19Q13_AMPLIFICATION	-0.588024	-1.81337	0.00170316	0.0860156
YAO_TEMPORAL_RESPONSE_TO_PROGESTERONE_CLUSTER_12	-0.473974	-1.8047	0.000286944	0.0920547
REACTOME_NR1H3_NR1H2_REGULATE_GENE_EXPRESSION_LINKED_TO_CHOLESTEROL_TRANSPORT_AND_EFFLUX	-0.560135	-1.80288	0.0027027	0.0912774
CHEMELLO_SOLEUS_VS_EDL_MYOFIBERS_UP	-0.655954	-1.78829	0.0040066	0.10404
REACTOME_RORA_ACTIVATES_GENE_EXPRESSION	-0.644618	-1.78105	0.00445486	0.109369
REACTOME_PKA_MEDIATED_PHOSPHORYLATION_OF_CREB	-0.639101	-1.77589	0.00585754	0.112545
HOLLEMAN_VINCRISTINE_RESISTANCE_B_ALL_DN	-0.659413	-1.76656	0.00949734	0.120725
BIOCARTA_HER2_PATHWAY	-0.593336	-1.74827	0.00662408	0.14199
REACTOME_SIGNALING_BY_ROBO_RECEPTORS	-0.394076	-1.73934	0	0.151741
REACTOME_SIGNALING_BY_NOTCH1	-0.459675	-1.73915	0.00111732	0.148483
POMEROY_MEDULLOBLASTOMA_PROGNOSIS_DN	-0.503898	-1.73812	0.00300752	0.146511
REACTOME_FCGR3A_MEDIATED_IL10_SYNTHESIS	-0.531798	-1.73659	0.00569025	0.145531
REACTOME_ACTIVATED_NOTCH1_TRANSMITS_SIGNAL_TO_THE_NUCLEUS	-0.546191	-1.73643	0.00441176	0.142606
PID_INTEGRIN1_PATHWAY	-0.473571	-1.7352	0.00133618	0.141264
FAELT_B_CLL_WITH_VH3_21_UP	-0.511512	-1.73394	0.00255951	0.139893
REACTOME_NOTCH3_ACTIVATION_AND_TRANSMISSION_OF_SIGNAL_TO_THE_NUCLEUS	-0.573573	-1.7329	0.00552752	0.138321
POOLA_INVASIVE_BREAST_CANCER_DN	-0.423843	-1.72969	0.000313873	0.13982
REACTOME_INITIAL_TRIGGERING_OF_COMPLEMENT	-0.644219	-1.72858	0.00915751	0.138646
HUMMERICH_SKIN_CANCER_PROGRESSION_DN	-0.437408	-1.72663	0.000581226	0.138621
VERRECCHIA_RESPONSE_TO_TGFB1_C2	-0.597088	-1.72259	0.00678839	0.141502
CHNG_MULTIPLE_MYELOMA_HYPERPLOID_UP	-0.485344	-1.72169	0.00259875	0.140029
REACTOME_METABOLISM_OF_AMINO_ACIDS_AND_DERIVATIVES	-0.366791	-1.71021	0	0.15359
WILENSKY_RESPONSE_TO_DARAPLADIB	-0.567654	-1.70757	0.00615093	0.154461
WOOD_EBV_EBNA1_TARGETS_UP	-0.422456	-1.70358	0.000303582	0.157471
BILANGES_SERUM_AND_RAPAMYCIN_SENSITIVE_GENES	-0.453455	-1.69339	0.00110375	0.170268
SCHLOSSER_MYC_AND_SERUM_RESPONSE_SYNERGY	-0.523493	-1.68295	0.0072692	0.184658
REACTOME_DISEASES_OF_CARBOHYDRATE_METABOLISM	-0.527547	-1.67115	0.00759618	0.201815
DEBIASI_APOPTOSIS_BY_REOVIRUS_INFECTION_DN	-0.366564	-1.6692	0	0.202129
BIOCARTA_CARM_ER_PATHWAY	-0.549998	-1.66889	0.0124611	0.199453
PID_IL2_STAT5_PATHWAY	-0.548644	-1.66777	0.00932973	0.198275
REACTOME_RRNA_PROCESSING	-0.380876	-1.66647	0	0.197479
REACTOME_NOTCH1_INTRACELLULAR_DOMAIN_REGULATES_TRANSCRIPTION	-0.47749	-1.66054	0.00539014	0.205324
WANG_IMMORTALIZED_BY_HOXA9_AND_MEIS1_UP	-0.540139	-1.65958	0.0127803	0.203885
KEGG_DILATED_CARDIOMYOPATHY	-0.427257	-1.65695	0.0011564	0.20562
BOYAULT_LIVER_CANCER_SUBCLASS_G3_DN	-0.480435	-1.65362	0.00590652	0.208735
VERRECCHIA_DELAYED_RESPONSE_TO_TGFB1	-0.499038	-1.65138	0.00556821	0.209951
BIOCARTA_VDR_PATHWAY	-0.552503	-1.64714	0.0123606	0.21477
SCHLINGEMANN_SKIN_CARCINOGENESIS_TPA_DN	-0.555369	-1.64616	0.0162928	0.213655
WP_VITAMIN_A_AND_CAROTENOID_METABOLISM	-0.492999	-1.64557	0.00829354	0.211824
KASLER_HDAC7_TARGETS_1_UP	-0.37895	-1.64546	0	0.209106
PID_SHP2_PATHWAY	-0.461346	-1.6439	0.00369004	0.209084
REACTOME_PRE_NOTCH_PROCESSING_IN_GOLGI	-0.598142	-1.6438	0.0172013	0.206475
HOLLERN_EMT_BREAST_TUMOR_DN	-0.401326	-1.64226	0.00122699	0.206551
REACTOME_NOTCH_HLH_TRANSCRIPTION_PATHWAY	-0.529992	-1.64099	0.012001	0.206167
WP_16P112_DISTAL_DELETION_SYNDROME	-0.521683	-1.63896	0.00955414	0.20714
AMIT_EGF_RESPONSE_480_HELA	-0.381228	-1.63567	0	0.210517
HOFFMANN_IMMATURE_TO_MATURE_B_LYMPHOCYTE_UP	-0.495069	-1.63291	0.0098741	0.212822
KIM_GASTRIC_CANCER_CHEMOSENSITIVITY	-0.423024	-1.6326	0.00199772	0.210755
GARGALOVIC_RESPONSE_TO_OXIDIZED_PHOSPHOLIPIDS_GREEN_DN	-0.554507	-1.6319	0.0177239	0.209383
SUZUKI_RESPONSE_TO_TSA_AND_DECITABINE_1A	-0.591303	-1.62777	0.0215608	0.214332
REACTOME_GAMMA_CARBOXYLATION_HYPUSINE_FORMATION_AND_ARYLSULFATASE_ACTIVATION	-0.489753	-1.62637	0.00969667	0.21418
REACTOME_RESPONSE_OF_MTB_TO_PHAGOCYTOSIS	-0.557165	-1.62613	0.016459	0.21207
WP_SARS_CORONAVIRUS_AND_INNATE_IMMUNITY	-0.598285	-1.62239	0.0183422	0.216416
REACTOME_INFECTION_WITH_MYCOBACTERIUM_TUBERCULOSIS	-0.53841	-1.62209	0.0165428	0.214467
LEIN_CHOROID_PLEXUS_MARKERS	-0.411762	-1.62024	0.00118554	0.215291
BAELDE_DIABETIC_NEPHROPATHY_UP	-0.421807	-1.6168	0.00399202	0.219074
NAGY_TFTC_COMPONENTS_HUMAN	-0.582893	-1.61625	0.0209663	0.217627
JI_CARCINOGENESIS_BY_KRAS_AND_STK11_DN	-0.603169	-1.61232	0.0230769	0.222387
REACTOME_ACTIVATION_OF_IRF3_IRF7_MEDIATED_BY_TBK1_IKK_EPSILON	-0.599916	-1.60953	0.0214236	0.225046
LOCKWOOD_AMPLIFIED_IN_LUNG_CANCER	-0.363307	-1.6082	0.000372856	0.22517
REACTOME_DAG_AND_IP3_SIGNALING	-0.484022	-1.60662	0.011024	0.22564
NIKOLSKY_BREAST_CANCER_11Q12_Q14_AMPLICON	-0.379601	-1.60319	0.00064433	0.229562
REACTOME_P75NTR_SIGNALS_VIA_NF_KB	-0.598827	-1.60303	0.0218878	0.227494
WP_COMPLEMENT_ACTIVATION	-0.607978	-1.60237	0.0258386	0.226423
POMEROY_MEDULLOBLASTOMA_PROGNOSIS_UP	-0.471868	-1.60092	0.00742447	0.226855
BIOCARTA_IL7_PATHWAY	-0.598386	-1.59998	0.0245155	0.226273
ABRAHAM_ALPC_VS_MULTIPLE_MYELOMA_DN	-0.566221	-1.59595	0.0235457	0.231472
WEBER_METHYLATED_HCP_IN_FIBROBLAST_DN	-0.528246	-1.59503	0.0198327	0.230951
REACTOME_DOWNREGULATION_OF_ERBB2_SIGNALING	-0.518932	-1.59282	0.0178399	0.232831
REACTOME_TRANSLATION	-0.347833	-1.59268	0	0.230803
WP_STATIN_INHIBITION_OF_CHOLESTEROL_PRODUCTION	-0.539653	-1.58545	0.0252927	0.242539
WP_FAMILIAL_HYPERLIPIDEMIA_TYPE_4	-0.585882	-1.58436	0.0293364	0.242421
REACTOME_INTERLEUKIN_3_INTERLEUKIN_5_AND_GM_CSF_SIGNALING	-0.465139	-1.58075	0.0100128	0.247164
CROMER_METASTASIS_DN	-0.412798	-1.5802	0.00476725	0.245918
MOOTHA_GLYCOLYSIS	-0.553052	-1.57914	0.0214203	0.24567
ZHONG_SECRETOME_OF_LUNG_CANCER_AND_ENDOTHELIUM	-0.426302	-1.57904	0.00576923	0.24361
BIOCARTA_BIOPEPTIDES_PATHWAY	-0.520154	-1.57874	0.0172163	0.241951
MANNE_COVID19_NONICU_VS_HEALTHY_DONOR_PLATELETS_UP	-0.377033	-1.57652	0.000653808	0.243998
BLANCO_MELO_BETA_INTERFERON_TREATED_BRONCHIAL_EPITHELIAL_CELLS_DN	-0.367301	-1.57607	0.00104603	0.242702
VALK_AML_CLUSTER_7	-0.5213	-1.57578	0.0220641	0.241087
REACTOME_ASSEMBLY_OF_THE_HIV_VIRION	-0.592174	-1.57533	0.0262497	0.239815
SCHLOSSER_SERUM_RESPONSE_AUGMENTED_BY_MYC	-0.391585	-1.57516	0.00307125	0.238061
TSENG_ADIPOGENIC_POTENTIAL_UP	-0.50741	-1.57417	0.0237231	0.237805
JAZAG_TGFB1_SIGNALING_VIA_SMAD4_DN	-0.433417	-1.57358	0.00941873	0.236824
KEGG_FOCAL_ADHESION	-0.357912	-1.56772	0	0.245853
SCHLOSSER_SERUM_RESPONSE_UP	-0.382669	-1.56614	0.00123533	0.246716
SMID_BREAST_CANCER_NORMAL_LIKE_UP	-0.331123	-1.56417	0	0.248505
RICKMAN_METASTASIS_DN	-0.348236	-1.56181	0	0.251051
WEIGEL_OXIDATIVE_STRESS_BY_TBH_AND_H2O2	-0.47655	-1.55546	0.0177702	0.261668
WP_PLURIPOTENT_STEM_CELL_DIFFERENTIATION_PATHWAY	-0.451187	-1.55404	0.0142218	0.262358
WP_DISRUPTION_OF_POSTSYNAPTIC_SIGNALING_BY_CNV	-0.485937	-1.55145	0.0172712	0.265337
RICKMAN_HEAD_AND_NECK_CANCER_D	-0.535801	-1.54984	0.0305052	0.266548
REACTOME_PROCESSING_OF_CAPPED_INTRONLESS_PRE_MRNA	-0.50347	-1.54887	0.0271859	0.266379
MOREIRA_RESPONSE_TO_TSA_UP	-0.502708	-1.54876	0.0237864	0.264545
WP_CAMKK2_PATHWAY	-0.48166	-1.5483	0.0225767	0.263406
BIOCARTA_EDG1_PATHWAY	-0.534199	-1.54814	0.027241	0.261691
PID_ARF6_TRAFFICKING_PATHWAY	-0.450284	-1.548	0.013737	0.259954
BERTUCCI_INVASIVE_CARCINOMA_DUCTAL_VS_LOBULAR_DN	-0.453802	-1.54731	0.0143491	0.2594
REACTOME_PLATELET_CALCIUM_HOMEOSTASIS	-0.500951	-1.54519	0.024608	0.261656
REACTOME_NRIF_SIGNALS_CELL_DEATH_FROM_THE_NUCLEUS	-0.578169	-1.54457	0.0446307	0.260942
RODWELL_AGING_KIDNEY_UP	-0.323411	-1.54255	0	0.263001
REACTOME_INTERACTION_BETWEEN_L1_AND_ANKYRINS	-0.496741	-1.5419	0.0241108	0.262381
REACTOME_DOWNREGULATION_OF_SMAD2_3_SMAD4_TRANSCRIPTIONAL_ACTIVITY	-0.495551	-1.54123	0.0278954	0.261778
KEGG_ECM_RECEPTOR_INTERACTION	-0.39909	-1.54103	0.00593556	0.260263
WP_UREA_CYCLE_AND_METABOLISM_OF_AMINO_GROUPS	-0.538082	-1.54011	0.0310603	0.260181
BIOCARTA_PITX2_PATHWAY	-0.573086	-1.5387	0.0426746	0.261057
REACTOME_INTEGRIN_CELL_SURFACE_INTERACTIONS	-0.396555	-1.53696	0.0037464	0.262573
NIKOLSKY_BREAST_CANCER_1Q21_AMPLICON	-0.466462	-1.53678	0.0218593	0.261061
WP_INITIATION_OF_TRANSCRIPTION_AND_TRANSLATION_ELONGATION_AT_THE_HIV1_LTR	-0.481551	-1.53645	0.0226222	0.259852
REACTOME_PLASMA_LIPOPROTEIN_REMODELING	-0.502402	-1.53581	0.0276968	0.259271
REACTOME_SIGNALING_BY_NOTCH1_PEST_DOMAIN_MUTANTS_IN_CANCER	-0.427071	-1.53468	0.0158124	0.259652
BILD_MYC_ONCOGENIC_SIGNATURE	-0.349229	-1.53242	0.000734484	0.262298
LEE_CALORIE_RESTRICTION_MUSCLE_UP	-0.471867	-1.52976	0.0215528	0.265685
JIANG_TIP30_TARGETS_DN	-0.524826	-1.52836	0.0316869	0.266612
REACTOME_REGULATION_OF_RUNX3_EXPRESSION_AND_ACTIVITY	-0.425964	-1.52504	0.0144168	0.27155
REACTOME_ADHERENS_JUNCTIONS_INTERACTIONS	-0.485408	-1.52449	0.0267599	0.270771
HUTTMANN_B_CLL_POOR_SURVIVAL_UP	-0.336439	-1.52309	0.000405022	0.271863
WP_NOTCH_SIGNALING_PATHWAY	-0.419977	-1.51956	0.0130861	0.277252
BIOCARTA_IGF1R_PATHWAY	-0.525776	-1.51585	0.0402573	0.283234
WANG_CLASSIC_ADIPOGENIC_TARGETS_OF_PPARG	-0.507991	-1.51352	0.0326112	0.286264
REACTOME_WNT5A_DEPENDENT_INTERNALIZATION_OF_FZD4	-0.570708	-1.51062	0.0502365	0.290473
REACTOME_IRON_UPTAKE_AND_TRANSPORT	-0.421071	-1.50952	0.0144319	0.290892
HSIAO_HOUSEKEEPING_GENES	-0.321947	-1.50937	0	0.289376
WP_FOCAL_ADHESION	-0.344145	-1.50861	0.000363372	0.289067
BERTUCCI_MEDULLARY_VS_DUCTAL_BREAST_CANCER_DN	-0.351589	-1.50749	0.00101112	0.289709
LINDGREN_BLADDER_CANCER_CLUSTER_3_DN	-0.338263	-1.50497	0.000378501	0.293242
REACTOME_NOTCH2_ACTIVATION_AND_TRANSMISSION_OF_SIGNAL_TO_THE_NUCLEUS	-0.516164	-1.50485	0.0395667	0.291671
LIU_SMARCA4_TARGETS	-0.439451	-1.50401	0.024031	0.291577
REACTOME_ASSEMBLY_OF_COLLAGEN_FIBRILS_AND_OTHER_MULTIMERIC_STRUCTURES	-0.413795	-1.50349	0.0146667	0.290925
WP_NOTCH_SIGNALING	-0.439362	-1.50329	0.0223674	0.289528
TERAMOTO_OPN_TARGETS_CLUSTER_6	-0.49525	-1.50049	0.0416371	0.293757
HASLINGER_B_CLL_WITH_MUTATED_VH_GENES	-0.550257	-1.50034	0.049873	0.292292
BIOCARTA_PDZS_PATHWAY	-0.549508	-1.49864	0.050102	0.294149
PROVENZANI_METASTASIS_DN	-0.358552	-1.49742	0.00224791	0.295022
REACTOME_CA_DEPENDENT_EVENTS	-0.459707	-1.49694	0.0303106	0.29427
WP_PHOSPHODIESTERASES_IN_NEURONAL_FUNCTION	-0.425712	-1.49688	0.0204708	0.292671
TONKS_TARGETS_OF_RUNX1_RUNX1T1_FUSION_HSC_DN	-0.348011	-1.4966	0.00240137	0.291508
KOHOUTEK_CCNT1_TARGETS	-0.426698	-1.49482	0.0180879	0.293564
REACTOME_L1CAM_INTERACTIONS	-0.36607	-1.49394	0.00457178	0.293747
SAKAI_TUMOR_INFILTRATING_MONOCYTES_UP	-0.492489	-1.4933	0.0368686	0.2934
NUTT_GBM_VS_AO_GLIOMA_DN	-0.437285	-1.49271	0.0199846	0.293016
ZIRN_TRETINOIN_RESPONSE_WT1_UP	-0.504481	-1.492	0.0425733	0.292791
BOGNI_TREATMENT_RELATED_MYELOID_LEUKEMIA_UP	-0.473292	-1.48966	0.0353114	0.295992
BIOCARTA_ERK_PATHWAY	-0.48609	-1.4887	0.0439904	0.296352
BLANCO_MELO_COVID19_SARS_COV_2_INFECTION_A594_ACE2_EXPRESSING_CELLS_RUXOLITINIB_DN	-0.397275	-1.48803	0.0147622	0.296112
REACTOME_SEMAPHORIN_INTERACTIONS	-0.410213	-1.48712	0.0198604	0.296344
KEGG_HYPERTROPHIC_CARDIOMYOPATHY_HCM	-0.389063	-1.48552	0.0114351	0.298153
SYED_ESTRADIOL_RESPONSE	-0.534623	-1.48482	0.0536562	0.297996
MIKKELSEN_MEF_ICP_WITH_H3K27ME3	-0.344188	-1.48384	0.000694686	0.298462
WP_REGULATORY_CIRCUITS_OF_THE_STAT3_SIGNALING_PATHWAY	-0.392088	-1.48372	0.0116247	0.297088
ZHONG_SECRETOME_OF_LUNG_CANCER_AND_MACROPHAGE	-0.394209	-1.48344	0.0154015	0.296127
KESHELAVA_MULTIPLE_DRUG_RESISTANCE	-0.391651	-1.48155	0.010647	0.298534
REACTOME_EXTRACELLULAR_MATRIX_ORGANIZATION	-0.322503	-1.47957	0.000423191	0.301095
REACTOME_INTERLEUKIN_RECEPTOR_SHC_SIGNALING	-0.502023	-1.47923	0.0458087	0.300247
ZHAN_MULTIPLE_MYELOMA_LB_DN	-0.45423	-1.47655	0.0342618	0.304251
REACTOME_CELL_DEATH_SIGNALLING_VIA_NRAGE_NRIF_AND_NADE	-0.386922	-1.47645	0.0135019	0.302852
MAHADEVAN_IMATINIB_RESISTANCE_DN	-0.526311	-1.47638	0.0537863	0.301415
PID_RAC1_REG_PATHWAY	-0.449316	-1.47494	0.0350572	0.302909
VERRECCHIA_EARLY_RESPONSE_TO_TGFB1	-0.413376	-1.47379	0.0240577	0.303806
KEGG_LYSOSOME	-0.36098	-1.47354	0.00566216	0.302778
VILLANUEVA_LIVER_CANCER_KRT19_DN	-0.406099	-1.4723	0.020016	0.303902
REACTOME_ELEVATION_OF_CYTOSOLIC_CA2_LEVELS	-0.550492	-1.47219	0.0560364	0.302602
LU_EZH2_TARGETS_UP	-0.322995	-1.46713	0.00040833	0.312008
EBAUER_MYOGENIC_TARGETS_OF_PAX3_FOXO1_FUSION	-0.429189	-1.46613	0.029382	0.312584
MALONEY_RESPONSE_TO_17AAG_UP	-0.439626	-1.46595	0.0342727	0.311414
REACTOME_PURINERGIC_SIGNALING_IN_LEISHMANIASIS_INFECTION	-0.487964	-1.4648	0.0471856	0.31241
LUI_TARGETS_OF_PAX8_PPARG_FUSION	-0.458783	-1.46472	0.0378788	0.311017
GARGALOVIC_RESPONSE_TO_OXIDIZED_PHOSPHOLIPIDS_TURQUOISE_DN	-0.411751	-1.46352	0.0263983	0.312185
SESTO_RESPONSE_TO_UV_C8	-0.389192	-1.46347	0.0138504	0.31074
MIKKELSEN_MEF_LCP_WITH_H3K4ME3	-0.359644	-1.4623	0.00847192	0.311787
HOLLEMAN_VINCRISTINE_RESISTANCE_ALL_DN	-0.514124	-1.46133	0.0561094	0.312399
CUI_TCF21_TARGETS_2_UP	-0.307947	-1.45924	0.000512558	0.315485
NIKOLSKY_BREAST_CANCER_7P22_AMPLICON	-0.443078	-1.45634	0.0382894	0.320354
KEGG_VEGF_SIGNALING_PATHWAY	-0.386508	-1.45599	0.0226257	0.319542
WP_VITAMIN_DSENSITIVE_CALCIUM_SIGNALING_IN_DEPRESSION	-0.437601	-1.45564	0.0354539	0.318742
LUI_THYROID_CANCER_PAX8_PPARG_DN	-0.426319	-1.45159	0.0309757	0.326252
KEGG_NOTCH_SIGNALING_PATHWAY	-0.420251	-1.45153	0.0305421	0.324848
WP_INFLAMMATORY_RESPONSE_PATHWAY	-0.487743	-1.45041	0.0535585	0.325801
PID_IL8_CXCR2_PATHWAY	-0.448933	-1.44944	0.0442194	0.326423
WP_NEPHROGENESIS	-0.525383	-1.44917	0.0588912	0.325486
ZHANG_RESPONSE_TO_CANTHARIDIN_DN	-0.391606	-1.44799	0.0208785	0.326588
REACTOME_TRANSLESION_SYNTHESIS_BY_POLH	-0.515262	-1.44634	0.0635583	0.328813
REACTOME_LATE_ENDOSOMAL_MICROAUTOPHAGY	-0.452568	-1.445	0.0466699	0.330361
REACTOME_NON_INTEGRIN_MEMBRANE_ECM_INTERACTIONS	-0.398887	-1.44483	0.0264089	0.329233
KEGG_ARGININE_AND_PROLINE_METABOLISM	-0.409543	-1.44447	0.0311346	0.32854
WP_ALPHA_6_BETA_4_SIGNALING_PATHWAY	-0.447816	-1.44443	0.0433375	0.327141
REACTOME_TGF_BETA_RECEPTOR_SIGNALING_IN_EMT_EPITHELIAL_TO_MESENCHYMAL_TRANSITION	-0.539641	-1.44398	0.0696541	0.326679
KEGG_ALZHEIMERS_DISEASE	-0.341335	-1.44346	0.00607903	0.326367
CAIRO_HEPATOBLASTOMA_CLASSES_DN	-0.33148	-1.44332	0.00219459	0.325204
REACTOME_NRAGE_SIGNALS_DEATH_THROUGH_JNK	-0.397913	-1.44212	0.0261962	0.326377
HOLLERN_EMT_BREAST_TUMOR_UP	-0.348615	-1.44212	0.00742414	0.324937
MOREAUX_B_LYMPHOCYTE_MATURATION_BY_TACI_UP	-0.378223	-1.44187	0.0187075	0.324002
REACTOME_CELL_CELL_JUNCTION_ORGANIZATION	-0.399645	-1.43772	0.0279702	0.331814
BIOCARTA_MTA3_PATHWAY	-0.534734	-1.43581	0.0669437	0.334727
MARTIN_INTERACT_WITH_HDAC	-0.425342	-1.4357	0.0435435	0.33348
TIEN_INTESTINE_PROBIOTICS_6HR_UP	-0.409785	-1.43444	0.0325224	0.334894
CHARAFE_BREAST_CANCER_LUMINAL_VS_BASAL_UP	-0.306123	-1.43429	0.000479386	0.333763
PID_ECADHERIN_STABILIZATION_PATHWAY	-0.426736	-1.43409	0.0384714	0.332744
LIN_APC_TARGETS	-0.384878	-1.43381	0.0250551	0.33194
SIG_PIP3_SIGNALING_IN_B_LYMPHOCYTES	-0.439488	-1.43349	0.0513404	0.33124
KEGG_ADHERENS_JUNCTION	-0.379491	-1.43317	0.0264901	0.330564
KEGG_GLIOMA	-0.387015	-1.43252	0.0246881	0.330611
REACTOME_SIGNALING_BY_VEGF	-0.358461	-1.43122	0.0114011	0.332093
BIOCARTA_EIF4_PATHWAY	-0.481443	-1.42961	0.0654979	0.334311
MULLIGHAN_NPM1_MUTATED_SIGNATURE_2_DN	-0.378493	-1.42923	0.0243971	0.333808
REACTOME_SIGNALING_BY_ERBB2	-0.409462	-1.42863	0.0417515	0.333817
PID_ERA_GENOMIC_PATHWAY	-0.389164	-1.42843	0.027451	0.332864
REACTOME_TRAF6_MEDIATED_IRF7_ACTIVATION	-0.53466	-1.42817	0.0794872	0.332062
BIOCARTA_CREB_PATHWAY	-0.497285	-1.42812	0.0634921	0.33079
PID_SYNDECAN_3_PATHWAY	-0.544094	-1.428	0.0759721	0.329681
REACTOME_EPH_EPHRIN_MEDIATED_REPULSION_OF_CELLS	-0.403449	-1.42668	0.0392105	0.331274
TAKAO_RESPONSE_TO_UVB_RADIATION_UP	-0.37215	-1.42654	0.0200756	0.33025
WP_WNTBETACATENIN_SIGNALING_PATHWAY_IN_LEUKEMIA	-0.467835	-1.42492	0.0602172	0.332543
CREIGHTON_AKT1_SIGNALING_VIA_MTOR_UP	-0.440858	-1.4244	0.0517799	0.332361
STARK_HYPPOCAMPUS_22Q11_DELETION_DN	-0.486959	-1.42426	0.0686321	0.331362
REACTOME_CONSTITUTIVE_SIGNALING_BY_LIGAND_RESPONSIVE_EGFR_CANCER_VARIANTS	-0.505165	-1.42229	0.0757083	0.334402
REACTOME_ASSEMBLY_OF_ACTIVE_LPL_AND_LIPC_LIPASE_COMPLEXES	-0.541327	-1.42199	0.0816557	0.333725
SHEN_SMARCA2_TARGETS_DN	-0.317085	-1.42148	0.00157604	0.333479
REACTOME_SIGNALING_BY_ALK	-0.465162	-1.42038	0.060819	0.33461
WP_UREA_CYCLE_AND_ASSOCIATED_PATHWAYS	-0.476647	-1.42006	0.0603344	0.333988
GINESTIER_BREAST_CANCER_20Q13_AMPLIFICATION_DN	-0.329681	-1.41979	0.00632467	0.333297
WP_RETT_SYNDROME_CAUSING_GENES	-0.409252	-1.41746	0.0416349	0.337209
BANDRES_RESPONSE_TO_CARMUSTIN_MGMT_24HR_DN	-0.447711	-1.41491	0.0606936	0.3416
WP_ARRHYTHMOGENIC_RIGHT_VENTRICULAR_CARDIOMYOPATHY	-0.377296	-1.41478	0.0283784	0.340572
NIKOLSKY_BREAST_CANCER_21Q22_AMPLICON	-0.531709	-1.41277	0.0787726	0.343722
FERRANDO_TAL1_NEIGHBORS	-0.536709	-1.41272	0.0834106	0.34248
WP_MICRORNAS_IN_CARDIOMYOCYTE_HYPERTROPHY	-0.367609	-1.41237	0.0210766	0.341968
REACTOME_SYNTHESIS_OF_IP3_AND_IP4_IN_THE_CYTOSOL	-0.471631	-1.41223	0.0670324	0.341008
KEGG_ARRHYTHMOGENIC_RIGHT_VENTRICULAR_CARDIOMYOPATHY_ARVC	-0.377296	-1.41205	0.0256339	0.340128
PID_NOTCH_PATHWAY	-0.394892	-1.41142	0.0371639	0.340213
REACTOME_HOST_INTERACTIONS_OF_HIV_FACTORS	-0.34025	-1.40983	0.015635	0.342432
REACTOME_GAP_FILLING_DNA_REPAIR_SYNTHESIS_AND_LIGATION_IN_GG_NER	-0.469337	-1.40927	0.0693683	0.342438
NIKOLSKY_BREAST_CANCER_17Q11_Q21_AMPLICON	-0.350984	-1.40764	0.0154827	0.344712
SPIELMAN_LYMPHOBLAST_EUROPEAN_VS_ASIAN_UP	-0.293814	-1.40735	0	0.344065
WP_IL7_SIGNALING_PATHWAY	-0.473202	-1.40555	0.069762	0.34682
HUMMERICH_MALIGNANT_SKIN_TUMOR_DN	-0.522375	-1.40531	0.0853015	0.346049
REACTOME_ECM_PROTEOGLYCANS	-0.370221	-1.40524	0.0288568	0.344942
REACTOME_MRNA_SPLICING_MINOR_PATHWAY	-0.397534	-1.40361	0.0477816	0.347369
REACTOME_TRAFFICKING_OF_GLUR2_CONTAINING_AMPA_RECEPTORS	-0.524384	-1.4029	0.0895628	0.347657
REACTOME_HIV_ELONGATION_ARREST_AND_RECOVERY	-0.434921	-1.40229	0.0598208	0.34775
LI_DCP2_BOUND_MRNA	-0.360613	-1.40214	0.0220947	0.346789
REACTOME_EPHRIN_SIGNALING	-0.497531	-1.40179	0.0797503	0.346342
SA_TRKA_RECEPTOR	-0.513674	-1.40165	0.0821886	0.345399
VALK_AML_CLUSTER_9	-0.438439	-1.40103	0.0579093	0.34554
BONOME_OVARIAN_CANCER_POOR_SURVIVAL_DN	-0.48663	-1.40033	0.0805621	0.345847
MOOTHA_HUMAN_MITODB_6_2002	-0.293668	-1.3956	0.000522739	0.355459
GOUYER_TATI_TARGETS_DN	-0.52482	-1.39476	0.0923465	0.35607
MASRI_RESISTANCE_TO_TAMOXIFEN_AND_AROMATASE_INHIBITORS_UP	-0.513682	-1.39429	0.0906772	0.355863
DAZARD_UV_RESPONSE_CLUSTER_G1	-0.392468	-1.39423	0.0507986	0.354743
KRASNOSELSKAYA_ILF3_TARGETS_DN	-0.405923	-1.39346	0.0528612	0.355269
JOHNSTONE_PARVB_TARGETS_3_UP	-0.294519	-1.39297	0	0.355176
ASTON_MAJOR_DEPRESSIVE_DISORDER_DN	-0.326504	-1.39217	0.00904826	0.355772
WP_REGULATION_OF_ACTIN_CYTOSKELETON	-0.329927	-1.39158	0.0105769	0.355883
NAKAYAMA_SOFT_TISSUE_TUMORS_PCA1_DN	-0.370387	-1.39128	0.0344349	0.355328
PID_ARF6_DOWNSTREAM_PATHWAY	-0.531066	-1.39074	0.101236	0.35531
GENTILE_UV_LOW_DOSE_DN	-0.3814	-1.39056	0.0389328	0.354504
FOSTER_KDM1A_TARGETS_DN	-0.317877	-1.39031	0.00619082	0.353815
PID_CDC42_REG_PATHWAY	-0.445635	-1.38887	0.0729423	0.355864
REACTOME_PCP_CE_PATHWAY	-0.353882	-1.38853	0.0257216	0.355451
REACTOME_INFLAMMASOMES	-0.489869	-1.38839	0.0820826	0.354553
HOUSTIS_ROS	-0.43027	-1.38828	0.0666992	0.353585
NIKOLSKY_BREAST_CANCER_5P15_AMPLICON	-0.470634	-1.38818	0.0825601	0.352634
CLASPER_LYMPHATIC_VESSELS_DURING_METASTASIS_DN	-0.428331	-1.38765	0.0670116	0.352638
BROWNE_HCMV_INFECTION_18HR_DN	-0.323916	-1.38654	0.00868056	0.353943
BHAT_ESR1_TARGETS_NOT_VIA_AKT1_UP	-0.314639	-1.3839	0.00560538	0.358841
REACTOME_TRAF6_MEDIATED_INDUCTION_OF_TAK1_COMPLEX_WITHIN_TLR4_COMPLEX	-0.53171	-1.38343	0.097799	0.358684
REACTOME_REGULATION_OF_TP53_ACTIVITY_THROUGH_METHYLATION	-0.490728	-1.38319	0.0962207	0.358049
REACTOME_SIGNALING_BY_NOTCH1_HD_DOMAIN_MUTANTS_IN_CANCER	-0.527504	-1.38277	0.108806	0.357823
KASLER_HDAC7_TARGETS_1_DN	-0.506135	-1.37941	0.0962066	0.364329
PID_SMAD2_3PATHWAY	-0.513325	-1.37923	0.0991735	0.363549
LI_INDUCED_T_TO_NATURAL_KILLER_DN	-0.332908	-1.37699	0.0192061	0.36757
CROMER_TUMORIGENESIS_DN	-0.412043	-1.37675	0.0644323	0.366932
BOYAULT_LIVER_CANCER_SUBCLASS_G1_UP	-0.337043	-1.37664	0.0172626	0.365997
BIOCARTA_CSK_PATHWAY	-0.496186	-1.37636	0.0979167	0.365458
REACTOME_CELL_JUNCTION_ORGANIZATION	-0.354707	-1.37554	0.0308171	0.36619
LI_CISPLATIN_RESISTANCE_UP	-0.456387	-1.37285	0.0841824	0.371242
LIEN_BREAST_CARCINOMA_METAPLASTIC_VS_DUCTAL_DN	-0.342498	-1.37191	0.0310522	0.372286
REACTOME_VIRAL_MESSENGER_RNA_SYNTHESIS	-0.402243	-1.37179	0.0563525	0.371361
REACTOME_MITOCHONDRIAL_PROTEIN_IMPORT	-0.37193	-1.37167	0.0462987	0.370446
LAIHO_COLORECTAL_CANCER_SERRATED_DN	-0.357367	-1.37157	0.0328929	0.369493
WP_OXIDATIVE_PHOSPHORYLATION	-0.374807	-1.36792	0.0443603	0.3769
KEGG_PHENYLALANINE_METABOLISM	-0.502051	-1.36772	0.10016	0.376193
REACTOME_NCAM1_INTERACTIONS	-0.407409	-1.36767	0.0618583	0.375125
WIERENGA_STAT5A_TARGETS_DN	-0.316152	-1.36736	0.0126539	0.374656
REACTOME_SIGNALING_BY_ERBB4	-0.386107	-1.36731	0.05669	0.373593
WP_COMPLEMENT_SYSTEM	-0.357355	-1.36654	0.03125	0.374191
CHARAFE_BREAST_CANCER_LUMINAL_VS_MESENCHYMAL_UP	-0.287454	-1.36471	0.0016129	0.377311
KEGG_HUNTINGTONS_DISEASE	-0.316503	-1.36469	0.0118964	0.376187
WP_7Q1123_COPY_NUMBER_VARIATION_SYNDROME	-0.341452	-1.36354	0.0287167	0.377725
REACTOME_SIGNALING_BY_EGFR_IN_CANCER	-0.460545	-1.36346	0.0921868	0.376736
ZHONG_SECRETOME_OF_LUNG_CANCER_AND_FIBROBLAST	-0.329363	-1.36339	0.0187659	0.375719
BILANGES_SERUM_RESPONSE_TRANSLATION	-0.425858	-1.36309	0.0775671	0.375315
PID_IL8_CXCR1_PATHWAY	-0.441327	-1.36305	0.0830702	0.37426
LIM_MAMMARY_LUMINAL_PROGENITOR_UP	-0.386069	-1.36299	0.0579221	0.373234
REACTOME_ROLE_OF_LAT2_NTAL_LAB_ON_CALCIUM_MOBILIZATION	-0.517898	-1.36255	0.110603	0.373138
WOTTON_RUNX_TARGETS_UP	-0.486399	-1.36176	0.107335	0.373836
KEGG_FRUCTOSE_AND_MANNOSE_METABOLISM	-0.423976	-1.36032	0.0767517	0.376076
REACTOME_SYNAPTIC_ADHESION_LIKE_MOLECULES	-0.478596	-1.3595	0.100094	0.376829
YUAN_ZNF143_PARTNERS	-0.472358	-1.35939	0.0963654	0.37594
BLANCO_MELO_RESPIRATORY_SYNCYTIAL_VIRUS_INFECTION_A594_CELLS_DN	-0.338496	-1.35881	0.0259817	0.376154
REACTOME_P75_NTR_RECEPTOR_MEDIATED_SIGNALLING	-0.342218	-1.35881	0.0301082	0.37503
WP_FOLATE_METABOLISM	-0.378194	-1.35859	0.0597015	0.374406
ACEVEDO_NORMAL_TISSUE_ADJACENT_TO_LIVER_TUMOR_DN	-0.291847	-1.35854	0.0013844	0.373418
AGUIRRE_PANCREATIC_CANCER_COPY_NUMBER_UP	-0.295688	-1.35753	0.00250522	0.374656
PID_EPHB_FWD_PATHWAY	-0.408573	-1.35692	0.0730905	0.375019
GILDEA_METASTASIS	-0.439458	-1.35674	0.0863503	0.374301
LIU_LIVER_CANCER	-0.432218	-1.3566	0.0826545	0.373545
FINETTI_BREAST_CANCERS_KINOME_BLUE	-0.472219	-1.35645	0.0967073	0.372799
PID_MYC_PATHWAY	-0.455406	-1.35603	0.0931935	0.3727
REACTOME_CRMPS_IN_SEMA3A_SIGNALING	-0.504244	-1.35529	0.106461	0.373306
ROSS_AML_WITH_PML_RARA_FUSION	-0.355995	-1.35447	0.0444142	0.374141
BIOCARTA_CXCR4_PATHWAY	-0.491919	-1.35335	0.111446	0.375664
KEGG_THYROID_CANCER	-0.434817	-1.35331	0.0896794	0.374664
REACTOME_LAMININ_INTERACTIONS	-0.430669	-1.35273	0.0856173	0.374986
REACTOME_RESPIRATORY_ELECTRON_TRANSPORT_ATP_SYNTHESIS_BY_CHEMIOSMOTIC_COUPLING_AND_HEAT_PRODUCTION_BY_UNCOUPLING_PROTEINS	-0.325938	-1.35076	0.024984	0.378547
FIGUEROA_AML_METHYLATION_CLUSTER_1_DN	-0.404747	-1.35	0.0675331	0.379246
REACTOME_PROCESSING_OF_INTRONLESS_PRE_MRNAS	-0.482286	-1.34993	0.105617	0.378321
MOOTHA_MITOCHONDRIA	-0.282934	-1.34861	0.000537924	0.380335
REACTOME_APOPTOTIC_CLEAVAGE_OF_CELLULAR_PROTEINS	-0.408869	-1.34802	0.077815	0.380651
BLANCO_MELO_COVID19_SARS_COV_2_POS_PATIENT_LUNG_TISSUE_DN	-0.313339	-1.34763	0.0127851	0.380473
WP_FATTY_ACID_BIOSYNTHESIS	-0.466186	-1.34729	0.101224	0.380254
JAZAERI_BREAST_CANCER_BRCA1_VS_BRCA2_UP	-0.385927	-1.3459	0.0624512	0.382432
REACTOME_SIGNALING_BY_NOTCH2	-0.421131	-1.3459	0.0895633	0.381373
REACTOME_TRANSLESION_SYNTHESIS_BY_POLK	-0.494516	-1.34572	0.116295	0.380736
WP_NONALCOHOLIC_FATTY_LIVER_DISEASE	-0.319586	-1.34568	0.0243261	0.379782
PID_ECADHERIN_KERATINOCYTE_PATHWAY	-0.466851	-1.34543	0.10957	0.379293
WONG_MITOCHONDRIA_GENE_MODULE	-0.303964	-1.34508	0.0103781	0.379043
WP_RAS_SIGNALING	-0.31031	-1.34395	0.0144979	0.380679
MULLIGHAN_MLL_SIGNATURE_2_UP	-0.284996	-1.34227	0.0015361	0.383581
WP_THERMOGENESIS	-0.33576	-1.34221	0.0347387	0.382672
HOLLERN_ADENOMYOEPITHELIAL_BREAST_TUMOR	-0.507502	-1.34188	0.12357	0.382389
REACTOME_SNRNP_ASSEMBLY	-0.37867	-1.34122	0.0620671	0.382893
NOJIMA_SFRP2_TARGETS_DN	-0.458823	-1.34108	0.102682	0.382187
KUROZUMI_RESPONSE_TO_ONCOCYTIC_VIRUS	-0.411067	-1.34079	0.0812082	0.381828
REACTOME_SIGNALING_BY_HEDGEHOG	-0.319373	-1.34006	0.02	0.382491
NIKOLSKY_BREAST_CANCER_8Q23_Q24_AMPLICON	-0.315469	-1.33583	0.0206319	0.391426
REACTOME_RHOB_GTPASE_CYCLE	-0.357185	-1.33572	0.0498339	0.390618
KAAB_FAILED_HEART_ATRIUM_UP	-0.422504	-1.3351	0.0978868	0.391053
HAMAI_APOPTOSIS_VIA_TRAIL_DN	-0.304865	-1.33447	0.0131066	0.391511
REACTOME_VEGFR2_MEDIATED_VASCULAR_PERMEABILITY	-0.437412	-1.33415	0.107031	0.391198
BLANCO_MELO_INFLUENZA_A_INFECTION_A594_CELLS_DN	-0.327844	-1.33407	0.0314055	0.390341
MIKKELSEN_IPS_ICP_WITH_H3K4ME3_AND_H327ME3	-0.329191	-1.33407	0.0315951	0.389307
WP_INTEGRINMEDIATED_CELL_ADHESION	-0.336468	-1.33348	0.0346154	0.389662
GAVIN_IL2_RESPONSIVE_FOXP3_TARGETS_UP	-0.489528	-1.33228	0.122909	0.391525
REACTOME_RHO_GTPASES_ACTIVATE_NADPH_OXIDASES	-0.466472	-1.33216	0.113229	0.390764
HADDAD_T_LYMPHOCYTE_AND_NK_PROGENITOR_DN	-0.375393	-1.33191	0.062533	0.390318
HUANG_FOXA2_TARGETS_DN	-0.406503	-1.33152	0.0927086	0.390255
PID_TCPTP_PATHWAY	-0.395352	-1.33041	0.0832706	0.391872
REACTOME_BUDDING_AND_MATURATION_OF_HIV_VIRION	-0.432547	-1.32961	0.0993044	0.392808
BLANCO_MELO_BRONCHIAL_EPITHELIAL_CELLS_INFLUENZA_A_INFECTION_DN	-0.348291	-1.3291	0.0505356	0.392995
MULLIGHAN_NPM1_MUTATED_SIGNATURE_1_DN	-0.325362	-1.32868	0.036852	0.392957
WP_ELECTRON_TRANSPORT_CHAIN_OXPHOS_SYSTEM_IN_MITOCHONDRIA	-0.334894	-1.32744	0.0444845	0.394907
KEGG_CALCIUM_SIGNALING_PATHWAY	-0.309662	-1.32657	0.0212989	0.395989
DOANE_BREAST_CANCER_CLASSES_UP	-0.363219	-1.32402	0.0627346	0.401092
BIOCARTA_PTEN_PATHWAY	-0.486573	-1.32365	0.132864	0.400936
WP_WNT_SIGNALING_PATHWAY	-0.374518	-1.32363	0.0713719	0.399958
URS_ADIPOCYTE_DIFFERENTIATION_DN	-0.42256	-1.32333	0.103281	0.399698
VALK_AML_CLUSTER_13	-0.419907	-1.32309	0.107024	0.39927
BIOCARTA_TFF_PATHWAY	-0.462335	-1.32297	0.122675	0.398535
REACTOME_METABOLISM_OF_PORPHYRINS	-0.451229	-1.32265	0.121314	0.398319
REACTOME_NEGATIVE_REGULATION_OF_FLT3	-0.502552	-1.32039	0.138059	0.402755
LIU_VAV3_PROSTATE_CARCINOGENESIS_UP	-0.345289	-1.31932	0.0602072	0.40434
CHIANG_LIVER_CANCER_SUBCLASS_POLYSOMY7_UP	-0.351484	-1.31929	0.0570151	0.403394
SATOH_COLORECTAL_CANCER_MYC_UP	-0.341677	-1.31896	0.0548215	0.403206
BLANCO_MELO_COVID19_SARS_COV_2_INFECTION_A594_ACE2_EXPRESSING_CELLS_DN	-0.337731	-1.31876	0.0461402	0.402691
KAAB_HEART_ATRIUM_VS_VENTRICLE_UP	-0.29334	-1.31844	0.00993641	0.402425
KEGG_COMPLEMENT_AND_COAGULATION_CASCADES	-0.369983	-1.31834	0.0750925	0.401651
REACTOME_MITOPHAGY	-0.426248	-1.31813	0.11301	0.401169
RODWELL_AGING_KIDNEY_NO_BLOOD_UP	-0.300227	-1.3166	0.0185598	0.403937
REACTOME_DUAL_INCISION_IN_GG_NER	-0.391179	-1.31575	0.0906066	0.405006
HATADA_METHYLATED_IN_LUNG_CANCER_DN	-0.429215	-1.31537	0.107764	0.404947
PID_RHOA_REG_PATHWAY	-0.38254	-1.31503	0.0944737	0.404792
CHESLER_BRAIN_HIGHEST_GENETIC_VARIANCE	-0.412536	-1.31494	0.0983084	0.404026
FLOTHO_PEDIATRIC_ALL_THERAPY_RESPONSE_UP	-0.372141	-1.31339	0.0792473	0.406848
MCDOWELL_ACUTE_LUNG_INJURY_DN	-0.38412	-1.31232	0.0912596	0.408432
JOSEPH_RESPONSE_TO_SODIUM_BUTYRATE_UP	-0.41398	-1.31112	0.10198	0.410401
WP_HEDGEHOG_SIGNALING_PATHWAY_WP47	-0.490185	-1.31002	0.138141	0.412055
PID_NECTIN_PATHWAY	-0.4157	-1.30909	0.10776	0.413337
MIKKELSEN_ES_ICP_WITH_H3K4ME3_AND_H3K27ME3	-0.320337	-1.30739	0.0453105	0.416562
BOQUEST_STEM_CELL_UP	-0.290557	-1.30548	0.0123813	0.42029
HONMA_DOCETAXEL_RESISTANCE	-0.401107	-1.30531	0.104944	0.419662
KEGG_VIBRIO_CHOLERAE_INFECTION	-0.369286	-1.30477	0.0862159	0.419998
REACTOME_DNA_STRAND_ELONGATION	-0.411235	-1.30444	0.11007	0.419806
NGUYEN_NOTCH1_TARGETS_UP	-0.425171	-1.30123	0.123601	0.426832
WP_NOTCH1_REGULATION_OF_ENDOTHELIAL_CELL_CALCIFICATION	-0.476642	-1.30098	0.145736	0.426427
REACTOME_RET_SIGNALING	-0.395619	-1.30013	0.103422	0.427574
BURTON_ADIPOGENESIS_6	-0.30077	-1.29879	0.0240167	0.429921
REACTOME_RECEPTOR_TYPE_TYROSINE_PROTEIN_PHOSPHATASES	-0.474607	-1.29858	0.141023	0.429454
DASU_IL6_SIGNALING_SCAR_UP	-0.41504	-1.29809	0.118936	0.429666
REACTOME_CD28_DEPENDENT_PI3K_AKT_SIGNALING	-0.450031	-1.29774	0.131448	0.429575
WP_CONGENITAL_GENERALIZED_LIPODYSTROPHY_CGL	-0.477458	-1.29752	0.148981	0.429103
SUMI_HNF4A_TARGETS	-0.423148	-1.29747	0.112868	0.428219
SIG_IL4RECEPTOR_IN_B_LYPHOCYTES	-0.423414	-1.29736	0.123125	0.427485
VANTVEER_BREAST_CANCER_ESR1_UP	-0.307825	-1.29577	0.0335416	0.430549
WP_KALLMANN_SYNDROME	-0.445996	-1.29573	0.128126	0.429661
REACTOME_RUNX1_INTERACTS_WITH_CO_FACTORS_WHOSE_PRECISE_EFFECT_ON_RUNX1_TARGETS_IS_NOT_KNOWN	-0.39589	-1.29522	0.111303	0.429956
REACTOME_RHOC_GTPASE_CYCLE	-0.341073	-1.2943	0.0779881	0.431279
BAUS_TFF2_TARGETS_UP	-0.426941	-1.29426	0.130487	0.430357
WP_COMPLEMENT_AND_COAGULATION_CASCADES	-0.369951	-1.29367	0.0899609	0.430898
REACTOME_CYTOPROTECTION_BY_HMOX1	-0.315171	-1.29227	0.048163	0.433448
VERHAAK_GLIOBLASTOMA_CLASSICAL	-0.303088	-1.29203	0.0357504	0.433069
REACTOME_REGULATION_OF_SIGNALING_BY_CBL	-0.442336	-1.29147	0.134674	0.433492
LIU_PROSTATE_CANCER_DN	-0.269522	-1.28968	0.00282486	0.437062
MOOTHA_TCA	-0.489323	-1.28885	0.152118	0.438213
REACTOME_A_TETRASACCHARIDE_LINKER_SEQUENCE_IS_REQUIRED_FOR_GAG_SYNTHESIS	-0.424121	-1.28873	0.127776	0.437497
KEGG_NON_SMALL_CELL_LUNG_CANCER	-0.36095	-1.28869	0.0896515	0.436593
JAZAG_TGFB1_SIGNALING_VIA_SMAD4_UP	-0.322244	-1.2881	0.0601866	0.437108
ONDER_CDH1_SIGNALING_VIA_CTNNB1	-0.333413	-1.28808	0.0726351	0.436195
REACTOME_FCERI_MEDIATED_CA_2_MOBILIZATION	-0.412709	-1.28725	0.130266	0.437333
MIKKELSEN_MCV6_LCP_WITH_H3K4ME3	-0.305048	-1.28696	0.0380823	0.437092
KEGG_NATURAL_KILLER_CELL_MEDIATED_CYTOTOXICITY	-0.322384	-1.28663	0.0585558	0.436985
WP_REGULATION_OF_WNT_BCATENIN_SIGNALING_BY_SMALL_MOLECULE_COMPOUNDS	-0.469899	-1.2854	0.150243	0.439119
VERRECCHIA_RESPONSE_TO_TGFB1_C5	-0.450059	-1.28525	0.144413	0.438512
REACTOME_SIGNALING_BY_NOTCH	-0.289128	-1.28488	0.021706	0.438501
WP_GPR143_IN_MELANOCYTES_AND_RETINAL_PIGMENT_EPITHELIUM_CELLS	-0.4204	-1.28485	0.138254	0.437586
REACTOME_SIGNALING_BY_NOTCH3	-0.371846	-1.28483	0.101506	0.436681
BIOCARTA_P53HYPOXIA_PATHWAY	-0.445457	-1.28266	0.144657	0.441233
REACTOME_ELASTIC_FIBRE_FORMATION	-0.374002	-1.28233	0.105058	0.441137
REACTOME_G_PROTEIN_MEDIATED_EVENTS	-0.364607	-1.2812	0.100052	0.443067
REACTOME_ROLE_OF_PHOSPHOLIPIDS_IN_PHAGOCYTOSIS	-0.428389	-1.28004	0.139961	0.445113
WP_FRAGILE_X_SYNDROME	-0.314813	-1.28002	0.0477237	0.44417
KIM_TIAL1_TARGETS	-0.411569	-1.27952	0.133758	0.444489
BIOCARTA_TGFB_PATHWAY	-0.455257	-1.27921	0.14701	0.444326
REACTOME_THE_NLRP3_INFLAMMASOME	-0.477829	-1.27784	0.159695	0.446905
WP_HIPPO_SIGNALING_REGULATION_PATHWAYS	-0.326901	-1.27772	0.0709282	0.446257
REACTOME_TRANSCRIPTIONAL_REGULATION_BY_RUNX3	-0.323809	-1.27761	0.0659211	0.445566
KAAB_FAILED_HEART_VENTRICLE_DN	-0.38007	-1.27744	0.115433	0.445028
KEGG_AXON_GUIDANCE	-0.310576	-1.27689	0.0512821	0.445515
REACTOME_THE_ROLE_OF_NEF_IN_HIV_1_REPLICATION_AND_DISEASE_PATHOGENESIS	-0.422123	-1.27653	0.143375	0.445489
REACTOME_HEDGEHOG_OFF_STATE	-0.314674	-1.27553	0.0663219	0.447163
KEGG_OXIDATIVE_PHOSPHORYLATION	-0.310441	-1.27525	0.0541213	0.446918
PID_HDAC_CLASSII_PATHWAY	-0.393115	-1.2751	0.124628	0.446331
WP_MAJOR_RECEPTORS_TARGETED_BY_EPINEPHRINE_AND_NOREPINEPHRINE	-0.487697	-1.27487	0.172762	0.445981
WP_RAS_AND_BRADYKININ_PATHWAYS_IN_COVID19	-0.417481	-1.27482	0.139334	0.445129
NAKAYAMA_SOFT_TISSUE_TUMORS_PCA1_UP	-0.350121	-1.27457	0.0926178	0.444824
SA_PTEN_PATHWAY	-0.466425	-1.2741	0.153366	0.445076
DEURIG_T_CELL_PROLYMPHOCYTIC_LEUKEMIA_UP	-0.274202	-1.27401	0.0100273	0.444356
LIN_MELANOMA_COPY_NUMBER_UP	-0.339813	-1.27389	0.0786455	0.443732
KANG_AR_TARGETS_UP	-0.465588	-1.2728	0.163582	0.445624
WP_TRYPTOPHAN_METABOLISM	-0.38195	-1.27217	0.121835	0.446347
NIKOLSKY_BREAST_CANCER_17Q21_Q25_AMPLICON	-0.276477	-1.27188	0.0129118	0.446128
REACTOME_NCAM_SIGNALING_FOR_NEURITE_OUT_GROWTH	-0.349382	-1.27095	0.100994	0.447603
NIKOLSKY_BREAST_CANCER_16Q24_AMPLICON	-0.363977	-1.27033	0.109722	0.448281
WP_CLEAR_CELL_RENAL_CELL_CARCINOMA_PATHWAYS	-0.330503	-1.27018	0.0807277	0.44773
REACTOME_RECOGNITION_OF_DNA_DAMAGE_BY_PCNA_CONTAINING_REPLICATION_COMPLEX	-0.40346	-1.27012	0.14126	0.446926
REACTOME_CONSTITUTIVE_SIGNALING_BY_ABERRANT_PI3K_IN_CANCER	-0.338582	-1.26949	0.086051	0.447584
REACTOME_HEDGEHOG_LIGAND_BIOGENESIS	-0.344782	-1.26805	0.0920765	0.450443
REACTOME_TRNA_PROCESSING_IN_THE_NUCLEUS	-0.351265	-1.26747	0.0959978	0.451035
BURTON_ADIPOGENESIS_7	-0.364563	-1.26675	0.111053	0.451959
WP_BLOOD_CLOTTING_CASCADE	-0.44873	-1.26572	0.161544	0.45372
MULLIGHAN_NPM1_SIGNATURE_3_DN	-0.297303	-1.26571	0.0488051	0.452814
GAUSSMANN_MLL_AF4_FUSION_TARGETS_B_UP	-0.421963	-1.26555	0.147173	0.452312
PEDERSEN_METASTASIS_BY_ERBB2_ISOFORM_4	-0.316623	-1.26427	0.0667265	0.454667
REACTOME_TRANSCRIPTION_COUPLED_NUCLEOTIDE_EXCISION_REPAIR_TC_NER	-0.329788	-1.26396	0.0785675	0.45455
REACTOME_CELL_CELL_COMMUNICATION	-0.309647	-1.26307	0.067201	0.455946
HOLLEMAN_ASPARAGINASE_RESISTANCE_ALL_UP	-0.436066	-1.26279	0.160153	0.455719
GAL_LEUKEMIC_STEM_CELL_UP	-0.309789	-1.26263	0.057841	0.455221
KEGG_PORPHYRIN_AND_CHLOROPHYLL_METABOLISM	-0.42703	-1.2625	0.152413	0.454633
REACTOME_SYNTHESIS_OF_VERY_LONG_CHAIN_FATTY_ACYL_COAS	-0.427418	-1.26151	0.15782	0.456283
VANDESLUIS_COMMD1_TARGETS_GROUP_3_UP	-0.331932	-1.26089	0.0918169	0.456971
REACTOME_REGULATION_OF_GLUCOKINASE_BY_GLUCOKINASE_REGULATORY_PROTEIN	-0.395423	-1.25998	0.136352	0.458389
WP_IL9_SIGNALING_PATHWAY	-0.468225	-1.25994	0.179575	0.457575
BARIS_THYROID_CANCER_DN	-0.348002	-1.25972	0.104419	0.457225
REACTOME_SUMOYLATION_OF_UBIQUITINYLATION_PROTEINS	-0.37581	-1.25829	0.132338	0.460065
NELSON_RESPONSE_TO_ANDROGEN_DN	-0.462785	-1.25803	0.171114	0.459824
BERNARD_PPAPDC1B_TARGETS_UP	-0.379666	-1.2576	0.132551	0.460018
NIKOLSKY_BREAST_CANCER_20Q11_AMPLICON	-0.397517	-1.25752	0.144395	0.459315
BIOCARTA_VEGF_PATHWAY	-0.41072	-1.25723	0.155401	0.459171
OUELLET_CULTURED_OVARIAN_CANCER_INVASIVE_VS_LMP_DN	-0.407732	-1.25698	0.153456	0.458899
REACTOME_THE_CITRIC_ACID_TCA_CYCLE_AND_RESPIRATORY_ELECTRON_TRANSPORT	-0.290364	-1.25672	0.0348918	0.458671
WP_B_CELL_RECEPTOR_SIGNALING_PATHWAY	-0.317545	-1.25635	0.0774441	0.458749
REACTOME_HIV_INFECTION	-0.280387	-1.25616	0.0254503	0.458337
RASHI_RESPONSE_TO_IONIZING_RADIATION_3	-0.366095	-1.25602	0.122141	0.457796
CERIBELLI_GENES_INACTIVE_AND_BOUND_BY_NFY	-0.405882	-1.25552	0.156061	0.45819
WP_SARSCOV2_INNATE_IMMUNITY_EVASION_AND_CELLSPECIFIC_IMMUNE_RESPONSE	-0.346215	-1.25503	0.104194	0.458528
REACTOME_SIGNALING_BY_NOTCH4	-0.325066	-1.25491	0.087178	0.457933
BARRIER_COLON_CANCER_RECURRENCE_DN	-0.447902	-1.25485	0.168328	0.457204
DELYS_THYROID_CANCER_UP	-0.264653	-1.25455	0.00782473	0.457098
MODY_HIPPOCAMPUS_NEONATAL	-0.396937	-1.25347	0.148257	0.45897
REACTOME_COLLAGEN_FORMATION	-0.321351	-1.25344	0.0841741	0.458161
MIKKELSEN_ES_ICP_WITH_H3K27ME3	-0.381505	-1.25341	0.142539	0.457359
REACTOME_RHO_GTPASES_ACTIVATE_IQGAPS	-0.397379	-1.25301	0.151194	0.457508
REACTOME_TRANSFERRIN_ENDOCYTOSIS_AND_RECYCLING	-0.401177	-1.25292	0.157001	0.45685
MOOTHA_FFA_OXYDATION	-0.422691	-1.25286	0.161158	0.456124
WP_ETHANOL_EFFECTS_ON_HISTONE_MODIFICATIONS	-0.398687	-1.25285	0.147989	0.455286
REACTOME_NUCLEAR_IMPORT_OF_REV_PROTEIN	-0.388307	-1.25263	0.143209	0.454971
BIOCARTA_GH_PATHWAY	-0.414489	-1.25223	0.156867	0.455114
SIG_BCR_SIGNALING_PATHWAY	-0.36424	-1.25219	0.127451	0.454355
REACTOME_FCGAMMA_RECEPTOR_FCGR_DEPENDENT_PHAGOCYTOSIS	-0.322568	-1.25204	0.0891594	0.453869
VALK_AML_CLUSTER_16	-0.406534	-1.25129	0.154762	0.454902
BERNARD_PPAPDC1B_TARGETS_DN	-0.350311	-1.251	0.110374	0.454796
REACTOME_RESPIRATORY_ELECTRON_TRANSPORT	-0.312567	-1.25089	0.0838341	0.45421
YAO_TEMPORAL_RESPONSE_TO_PROGESTERONE_CLUSTER_13	-0.289873	-1.25069	0.0405269	0.453869
LI_PROSTATE_CANCER_EPIGENETIC	-0.393633	-1.25015	0.147929	0.454372
SENGUPTA_NASOPHARYNGEAL_CARCINOMA_WITH_LMP1_DN	-0.301789	-1.25013	0.0613777	0.453565
GAZDA_DIAMOND_BLACKFAN_ANEMIA_ERYTHROID_DN	-0.264052	-1.24956	0.0117584	0.454176
BAE_BRCA1_TARGETS_DN	-0.400335	-1.24931	0.149938	0.453959
REACTOME_REGULATION_OF_RAS_BY_GAPS	-0.338239	-1.24865	0.107928	0.454775
KEGG_FC_GAMMA_R_MEDIATED_PHAGOCYTOSIS	-0.316671	-1.24703	0.0817154	0.458053
BIOCARTA_BARRESTIN_SRC_PATHWAY	-0.455478	-1.247	0.180913	0.457282
WP_MIR5093P_ALTERATION_OF_YAP1ECM_AXIS	-0.45924	-1.24655	0.179729	0.45759
REACTOME_NEGATIVE_REGULATION_OF_TCF_DEPENDENT_SIGNALING_BY_WNT_LIGAND_ANTAGONISTS	-0.47401	-1.24593	0.19077	0.458339
KEGG_CARDIAC_MUSCLE_CONTRACTION	-0.331715	-1.24544	0.105508	0.458773
REACTOME_GLYCOLYSIS	-0.335616	-1.24526	0.104821	0.458386
REACTOME_ABORTIVE_ELONGATION_OF_HIV_1_TRANSCRIPT_IN_THE_ABSENCE_OF_TAT	-0.421285	-1.24501	0.168868	0.458171
MATZUK_MEIOTIC_AND_DNA_REPAIR	-0.381084	-1.24497	0.148785	0.457437
MORI_LARGE_PRE_BII_LYMPHOCYTE_DN	-0.350537	-1.24475	0.119613	0.457144
REACTOME_DEGRADATION_OF_DVL	-0.346295	-1.24457	0.119054	0.456757
IBRAHIM_NRF2_DOWN	-0.292564	-1.24443	0.0562814	0.456281
MEBARKI_HCC_PROGENITOR_FZD8CRD_DN	-0.266674	-1.24424	0.0109733	0.455929
OHGUCHI_LIVER_HNF4A_TARGETS_UP	-0.366562	-1.24402	0.140605	0.455652
SANSOM_APC_MYC_TARGETS	-0.277592	-1.24366	0.0335937	0.455763
WP_NEOVASCULARISATION_PROCESSES	-0.377478	-1.24308	0.14082	0.456424
REACTOME_DUAL_INCISION_IN_TC_NER	-0.337507	-1.24305	0.110722	0.45568
JOHNSTONE_PARVB_TARGETS_2_UP	-0.296012	-1.24268	0.0682345	0.455788
JOHANSSON_BRAIN_CANCER_EARLY_VS_LATE_DN	-0.36778	-1.24194	0.139499	0.456865
NAKAMURA_METASTASIS	-0.361463	-1.24179	0.131825	0.456406
PID_CD8_TCR_PATHWAY	-0.355583	-1.24163	0.13342	0.45597
PETRETTO_CARDIAC_HYPERTROPHY	-0.385272	-1.24134	0.147302	0.455903
REACTOME_DEGRADATION_OF_GLI1_BY_THE_PROTEASOME	-0.346897	-1.24069	0.122219	0.456728
SHIN_B_CELL_LYMPHOMA_CLUSTER_7	-0.402977	-1.24057	0.16236	0.456221
ZHU_CMV_24_HR_DN	-0.323182	-1.24016	0.0998032	0.456429
REACTOME_MOLECULES_ASSOCIATED_WITH_ELASTIC_FIBRES	-0.376001	-1.23956	0.142821	0.457135
ASTON_MAJOR_DEPRESSIVE_DISORDER_UP	-0.360151	-1.23899	0.132417	0.457755
PID_LYMPH_ANGIOGENESIS_PATHWAY	-0.414609	-1.23892	0.172195	0.457112
REACTOME_CYTOSOLIC_SENSORS_OF_PATHOGEN_ASSOCIATED_DNA	-0.340483	-1.23886	0.123346	0.456452
REACTOME_PROTEIN_PROTEIN_INTERACTIONS_AT_SYNAPSES	-0.322898	-1.2375	0.0998845	0.45913
BIOCARTA_RELA_PATHWAY	-0.467423	-1.23743	0.192588	0.458485
WIERENGA_PML_INTERACTOME	-0.36598	-1.23735	0.142018	0.457886
WP_GLYCEROLIPIDS_AND_GLYCEROPHOSPHOLIPIDS	-0.42289	-1.23586	0.180582	0.460877
MARTENS_BOUND_BY_PML_RARA_FUSION	-0.259232	-1.23512	0.0136197	0.461992
PID_BETA_CATENIN_DEG_PATHWAY	-0.455422	-1.23453	0.196275	0.462684
WP_HEMATOPOIETIC_STEM_CELL_GENE_REGULATION_BY_GABP_ALPHABETA_COMPLEX	-0.43306	-1.23437	0.18637	0.462268
REACTOME_REGULATION_OF_LIPID_METABOLISM_BY_PPARALPHA	-0.304165	-1.23428	0.0822001	0.461684
MEBARKI_HCC_PROGENITOR_WNT_DN_CTNNB1_DEPENDENT_BLOCKED_BY_FZD8CRD	-0.452072	-1.23423	0.19271	0.460997
NATSUME_RESPONSE_TO_INTERFERON_BETA_DN	-0.350873	-1.234	0.121313	0.460762
REACTOME_CELL_EXTRACELLULAR_MATRIX_INTERACTIONS	-0.445221	-1.23396	0.189695	0.460062
REACTOME_HIV_LIFE_CYCLE	-0.29118	-1.23377	0.0637662	0.459757
SCIBETTA_KDM5B_TARGETS_UP	-0.440472	-1.2336	0.185828	0.459395
REACTOME_IMMUNOREGULATORY_INTERACTIONS_BETWEEN_A_LYMPHOID_AND_A_NON_LYMPHOID_CELL	-0.313291	-1.23289	0.0955773	0.460419
REACTOME_PINK1_PRKN_MEDIATED_MITOPHAGY	-0.423738	-1.23235	0.181946	0.460977
WP_ONECARBON_METABOLISM	-0.394548	-1.23189	0.166381	0.461341
KEGG_INOSITOL_PHOSPHATE_METABOLISM	-0.345824	-1.23113	0.13023	0.462571
OUYANG_PROSTATE_CANCER_PROGRESSION_DN	-0.432601	-1.23008	0.180601	0.464495
KEGG_GLYCOSAMINOGLYCAN_DEGRADATION	-0.437774	-1.22993	0.183959	0.464096
BIOCARTA_PTDINS_PATHWAY	-0.42022	-1.22991	0.178699	0.463348
WP_SYNAPTIC_SIGNALING_PATHWAYS_ASSOCIATED_WITH_AUTISM_SPECTRUM_DISORDER	-0.350832	-1.22977	0.138074	0.462913
STAMBOLSKY_RESPONSE_TO_VITAMIN_D3_DN	-0.419997	-1.22962	0.183873	0.462495
BREUHAHN_GROWTH_FACTOR_SIGNALING_IN_LIVER_CANCER	-0.466692	-1.22962	0.202416	0.46172
KEGG_FATTY_ACID_METABOLISM	-0.36563	-1.22864	0.156768	0.463441
BIOCARTA_AT1R_PATHWAY	-0.405488	-1.22843	0.176616	0.463184
REACTOME_SUMOYLATION_OF_DNA_METHYLATION_PROTEINS	-0.460783	-1.22828	0.198305	0.462784
PURBEY_TARGETS_OF_CTBP1_AND_SATB1_DN	-0.289946	-1.22762	0.0607301	0.463697
VERHAAK_GLIOBLASTOMA_MESENCHYMAL	-0.279143	-1.22697	0.0611338	0.464576
KEGG_TIGHT_JUNCTION	-0.298361	-1.22645	0.0881238	0.465123
POMEROY_MEDULLOBLASTOMA_DESMOPLASIC_VS_CLASSIC_DN	-0.337335	-1.22592	0.129128	0.465691
HOLLEMAN_ASPARAGINASE_RESISTANCE_B_ALL_UP	-0.396827	-1.22586	0.177423	0.465059
MCBRYAN_PUBERTAL_BREAST_5_6WK_DN	-0.299259	-1.22574	0.0847081	0.464591
BIDUS_METASTASIS_DN	-0.289933	-1.22526	0.0696434	0.465022
MURAKAMI_UV_RESPONSE_6HR_UP	-0.376647	-1.22421	0.165804	0.466922
NABA_BASEMENT_MEMBRANES	-0.366664	-1.22352	0.157935	0.467936
BROWNE_HCMV_INFECTION_24HR_DN	-0.291142	-1.22179	0.0788732	0.471656
WP_GLYCOSAMINOGLYCAN_DEGRADATION	-0.455755	-1.22169	0.202555	0.471154
REACTOME_INTEGRIN_SIGNALING	-0.407124	-1.22164	0.182424	0.470487
REACTOME_REGULATION_OF_INSULIN_LIKE_GROWTH_FACTOR_IGF_TRANSPORT_AND_UPTAKE_BY_INSULIN_LIKE_GROWTH_FACTOR_BINDING_PROTEINS_IGFBPS	-0.301648	-1.22153	0.0977209	0.469997
LIAN_LIPA_TARGETS_3M	-0.360289	-1.22132	0.154242	0.469732
YANG_BREAST_CANCER_ESR1_UP	-0.374437	-1.22076	0.162478	0.470408
WP_HEPATITIS_C_AND_HEPATOCELLULAR_CARCINOMA	-0.352558	-1.22056	0.152634	0.470139
PID_IGF1_PATHWAY	-0.390844	-1.22032	0.177522	0.469959
KEGG_PRIMARY_IMMUNODEFICIENCY	-0.390763	-1.22002	0.179097	0.469951
REACTOME_MAPK_FAMILY_SIGNALING_CASCADES	-0.265396	-1.22001	0.0292294	0.469203
OSADA_ASCL1_TARGETS_UP	-0.361216	-1.22	0.159703	0.468464
REACTOME_REGULATION_OF_MECP2_EXPRESSION_AND_ACTIVITY	-0.393107	-1.21966	0.180939	0.468582
STEGER_ADIPOGENESIS_DN	-0.407885	-1.21872	0.185643	0.47026
HERNANDEZ_MITOTIC_ARREST_BY_DOCETAXEL_2_UP	-0.337151	-1.21723	0.143359	0.473394
REACTOME_FORMATION_OF_TC_NER_PRE_INCISION_COMPLEX	-0.343959	-1.21699	0.148611	0.473229
NUTT_GBM_VS_AO_GLIOMA_UP	-0.355789	-1.21666	0.156833	0.473293
REACTOME_SENSORY_PERCEPTION_OF_TASTE	-0.365536	-1.21652	0.161946	0.472898
MOREAUX_MULTIPLE_MYELOMA_BY_TACI_UP	-0.262432	-1.21625	0.0336474	0.472807
WP_CANCER_IMMUNOTHERAPY_BY_PD1_BLOCKADE	-0.435807	-1.21537	0.204608	0.474315
ISSAEVA_MLL2_TARGETS	-0.334346	-1.21366	0.141834	0.478082
KENNY_CTNNB1_TARGETS_DN	-0.346008	-1.21324	0.157881	0.478417
REACTOME_RESPONSE_TO_ELEVATED_PLATELET_CYTOSOLIC_CA2	-0.296907	-1.21311	0.0919152	0.477984
REACTOME_NUCLEAR_ENVELOPE_BREAKDOWN	-0.341484	-1.21141	0.152597	0.481648
REACTOME_CELLULAR_RESPONSE_TO_CHEMICAL_STRESS	-0.286886	-1.21136	0.0729829	0.481016
KEGG_ALPHA_LINOLENIC_ACID_METABOLISM	-0.459793	-1.21122	0.214092	0.480595
MEISSNER_ES_ICP_WITH_H3K4ME3	-0.384815	-1.21091	0.178042	0.480617
REACTOME_PLASMA_LIPOPROTEIN_ASSEMBLY_REMODELING_AND_CLEARANCE	-0.33167	-1.20959	0.138329	0.483366
GNATENKO_PLATELET_SIGNATURE	-0.360703	-1.20922	0.165417	0.483536
MEISSNER_BRAIN_HCP_WITH_H3K4ME2	-0.452877	-1.20913	0.220869	0.483006
WP_MONOAMINE_TRANSPORT	-0.384423	-1.20702	0.185176	0.487795
PID_TCR_PATHWAY	-0.330728	-1.20694	0.152273	0.487251
BIOCARTA_ALK_PATHWAY	-0.367631	-1.20692	0.174022	0.48652
THUM_MIR21_TARGETS_HEART_DISEASE_UP	-0.434672	-1.20563	0.216433	0.489154
KEGG_OTHER_GLYCAN_DEGRADATION	-0.460568	-1.20516	0.224419	0.489635
YOKOE_CANCER_TESTIS_ANTIGENS	-0.370627	-1.20459	0.185804	0.490395
REACTOME_EPH_EPHRIN_SIGNALING	-0.30746	-1.20444	0.119762	0.490045
PID_INTEGRIN_CS_PATHWAY	-0.397364	-1.20419	0.189124	0.489905
KEGG_REGULATION_OF_ACTIN_CYTOSKELETON	-0.274145	-1.20356	0.0671642	0.490825
ROZANOV_MMP14_TARGETS_DN	-0.369093	-1.20298	0.190417	0.491601
REACTOME_INTEGRATION_OF_ENERGY_METABOLISM	-0.302375	-1.2029	0.120716	0.491033
REACTOME_DEGRADATION_OF_BETA_CATENIN_BY_THE_DESTRUCTION_COMPLEX	-0.310827	-1.20285	0.124573	0.490399
FINAK_BREAST_CANCER_SDPP_SIGNATURE	-0.424824	-1.20273	0.208585	0.489936
ROSS_AML_WITH_MLL_FUSIONS	-0.319238	-1.20168	0.136015	0.491972
SANSOM_APC_TARGETS_REQUIRE_MYC	-0.270165	-1.20141	0.0566038	0.491951
APPIERTO_RESPONSE_TO_FENRETINIDE_DN	-0.340124	-1.19981	0.170308	0.495482
CHESLER_BRAIN_QTL_CIS	-0.321085	-1.19961	0.141378	0.495249
REACTOME_SMOOTH_MUSCLE_CONTRACTION	-0.36809	-1.19947	0.194945	0.494864
REACTOME_PROTEIN_LOCALIZATION	-0.280741	-1.19916	0.0907845	0.494921
SHEDDEN_LUNG_CANCER_GOOD_SURVIVAL_A5	-0.324648	-1.19864	0.151732	0.495537
REACTOME_RA_BIOSYNTHESIS_PATHWAY	-0.420076	-1.19651	0.210039	0.500495
PID_A6B1_A6B4_INTEGRIN_PATHWAY	-0.345636	-1.19613	0.168653	0.500738
BIOCARTA_TEL_PATHWAY	-0.440748	-1.19545	0.224518	0.501813
KEGG_FC_EPSILON_RI_SIGNALING_PATHWAY	-0.318278	-1.19523	0.151752	0.501634
PID_ERBB4_PATHWAY	-0.366847	-1.19489	0.188859	0.501778
WP_TRIACYLGLYCERIDE_SYNTHESIS	-0.419855	-1.1939	0.214619	0.503706
REACTOME_TRANSLESION_SYNTHESIS_BY_Y_FAMILY_DNA_POLYMERASES_BYPASSES_LESIONS_ON_DNA_TEMPLATE	-0.357332	-1.19365	0.189677	0.503627
SATO_SILENCED_BY_METHYLATION_IN_PANCREATIC_CANCER_1	-0.255502	-1.19273	0.0407685	0.505347
WP_AMPACTIVATED_PROTEIN_KINASE_AMPK_SIGNALING	-0.326599	-1.19226	0.152637	0.505843
MARTIN_VIRAL_GPCR_SIGNALING_UP	-0.311494	-1.19203	0.14987	0.50571
LIM_MAMMARY_STEM_CELL_UP	-0.248947	-1.19158	0.0222841	0.506159
REACTOME_INSERTION_OF_TAIL_ANCHORED_PROTEINS_INTO_THE_ENDOPLASMIC_RETICULUM_MEMBRANE	-0.409598	-1.19148	0.211386	0.505661
WP_MITOCHONDRIAL_COMPLEX_IV_ASSEMBLY	-0.369288	-1.19097	0.192165	0.506289
WANG_RESPONSE_TO_BEXAROTENE_UP	-0.376643	-1.19087	0.201227	0.505779
WP_TYPE_2_PAPILLARY_RENAL_CELL_CARCINOMA	-0.370872	-1.19005	0.197973	0.507255
REACTOME_SIGNAL_TRANSDUCTION_BY_L1	-0.414777	-1.18878	0.22217	0.50995
REACTOME_AUF1_HNRNP_D0_BINDS_AND_DESTABILIZES_MRNA	-0.333561	-1.18796	0.166493	0.511432
PID_NCADHERIN_PATHWAY	-0.371071	-1.18758	0.202927	0.51175
BIOCARTA_ARF_PATHWAY	-0.436179	-1.18638	0.23035	0.514249
VISALA_AGING_LYMPHOCYTE_DN	-0.421674	-1.18629	0.229304	0.513736
IZADPANAH_STEM_CELL_ADIPOSE_VS_BONE_DN	-0.29508	-1.18503	0.132479	0.516369
PID_TXA2PATHWAY	-0.331442	-1.1847	0.169295	0.516525
WP_GLIOBLASTOMA_SIGNALING_PATHWAYS	-0.308466	-1.1838	0.156554	0.518243
GENTLES_LEUKEMIC_STEM_CELL_UP	-0.393859	-1.18329	0.21963	0.518887
REACTOME_ORC1_REMOVAL_FROM_CHROMATIN	-0.316664	-1.18302	0.156275	0.518891
REACTOME_MICRORNA_MIRNA_BIOGENESIS	-0.398066	-1.18284	0.219396	0.5186
PROVENZANI_METASTASIS_UP	-0.270167	-1.18148	0.0858276	0.521613
GUTIERREZ_CHRONIC_LYMPHOCYTIC_LEUKEMIA_DN	-0.331188	-1.18135	0.183646	0.521212
REACTOME_HEPARAN_SULFATE_HEPARIN_HS_GAG_METABOLISM	-0.331568	-1.18072	0.185517	0.522182
MULLIGHAN_MLL_SIGNATURE_1_UP	-0.252069	-1.18069	0.0484731	0.521494
LIU_CDX2_TARGETS_UP	-0.375708	-1.18042	0.214928	0.521473
REACTOME_NEGATIVE_REGULATION_OF_NOTCH4_SIGNALING	-0.330764	-1.179	0.177019	0.524663
PID_VEGFR1_2_PATHWAY	-0.315944	-1.17799	0.173696	0.526691
BHAT_ESR1_TARGETS_VIA_AKT1_UP	-0.259049	-1.17755	0.0636402	0.527164
REACTOME_SELECTIVE_AUTOPHAGY	-0.308632	-1.1772	0.157776	0.527358
URS_ADIPOCYTE_DIFFERENTIATION_UP	-0.324326	-1.17696	0.179919	0.527242
REACTOME_PHASE_I_FUNCTIONALIZATION_OF_COMPOUNDS	-0.296486	-1.17665	0.137284	0.527343
REACTOME_NITRIC_OXIDE_STIMULATES_GUANYLATE_CYCLASE	-0.404843	-1.1764	0.224959	0.527266
REACTOME_HEME_SIGNALING	-0.344565	-1.17619	0.199279	0.527095
NAKAJIMA_MAST_CELL	-0.351199	-1.17607	0.199384	0.526656
WP_GLUTATHIONE_METABOLISM	-0.420232	-1.17586	0.233001	0.526496
WP_22Q112_COPY_NUMBER_VARIATION_SYNDROME	-0.288908	-1.17537	0.134769	0.527099
APPEL_IMATINIB_RESPONSE	-0.367854	-1.17461	0.217617	0.528436
DAVICIONI_MOLECULAR_ARMS_VS_ERMS_DN	-0.271722	-1.17322	0.108943	0.531558
KEGG_GNRH_SIGNALING_PATHWAY	-0.299017	-1.17318	0.148887	0.53088
VERHAAK_AML_WITH_NPM1_MUTATED_DN	-0.263812	-1.17283	0.0835913	0.531108
PID_P38_MK2_PATHWAY	-0.406482	-1.17177	0.236899	0.533305
WP_GPCRS_CLASS_B_SECRETINLIKE	-0.407119	-1.17173	0.242925	0.532646
GARGALOVIC_RESPONSE_TO_OXIDIZED_PHOSPHOLIPIDS_RED_DN	-0.386772	-1.17172	0.221642	0.531907
REACTOME_TNFR2_NON_CANONICAL_NF_KB_PATHWAY	-0.294942	-1.17154	0.14664	0.531664
REACTOME_CDC42_GTPASE_CYCLE	-0.275968	-1.17151	0.114267	0.530986
KLEIN_TARGETS_OF_BCR_ABL1_FUSION	-0.349889	-1.1713	0.207769	0.530806
BOYLAN_MULTIPLE_MYELOMA_D_CLUSTER_DN	-0.355559	-1.171	0.209285	0.530858
ZHAN_MULTIPLE_MYELOMA_CD2_UP	-0.345635	-1.17093	0.201017	0.530287
REACTOME_BETA_CATENIN_INDEPENDENT_WNT_SIGNALING	-0.277871	-1.17019	0.119802	0.531612
XU_HGF_SIGNALING_NOT_VIA_AKT1_6HR	-0.389312	-1.1697	0.222169	0.532234
SMID_BREAST_CANCER_RELAPSE_IN_LUNG_DN	-0.369304	-1.16918	0.215064	0.532891
REACTOME_CRISTAE_FORMATION	-0.371068	-1.16872	0.218765	0.533449
LEE_DIFFERENTIATING_T_LYMPHOCYTE	-0.269876	-1.16867	0.0995095	0.532821
GUENTHER_GROWTH_SPHERICAL_VS_ADHERENT_DN	-0.390282	-1.16838	0.236257	0.532883
BANDRES_RESPONSE_TO_CARMUSTIN_MGMT_48HR_DN	-0.279129	-1.16835	0.122125	0.532218
LEE_LIVER_CANCER_CIPROFIBRATE_UP	-0.336416	-1.16785	0.190291	0.532878
REACTOME_REGULATION_OF_PTEN_STABILITY_AND_ACTIVITY	-0.31288	-1.16777	0.171692	0.532337
REACTOME_COMPLEMENT_CASCADE	-0.339841	-1.16706	0.201973	0.533594
RAGHAVACHARI_PLATELET_SPECIFIC_GENES	-0.312231	-1.16691	0.179331	0.533274
REACTOME_METABOLISM_OF_FOLATE_AND_PTERINES	-0.436902	-1.16687	0.261436	0.532632
WP_MITOCHONDRIAL_IMMUNE_RESPONSE_TO_SARSCOV2	-0.367181	-1.1668	0.226119	0.532071
ENK_UV_RESPONSE_EPIDERMIS_UP	-0.255011	-1.16622	0.0757072	0.532931
REACTOME_RECYCLING_PATHWAY_OF_L1	-0.338734	-1.1649	0.20817	0.535915
RADMACHER_AML_PROGNOSIS	-0.302991	-1.16448	0.172262	0.536346
PID_BMP_PATHWAY	-0.34583	-1.16442	0.215686	0.535759
REACTOME_DECTIN_1_MEDIATED_NONCANONICAL_NF_KB_SIGNALING	-0.320576	-1.16435	0.182138	0.535191
REACTOME_STABILIZATION_OF_P53	-0.323302	-1.16378	0.195984	0.536061
DARWICHE_PAPILLOMA_PROGRESSION_RISK	-0.31019	-1.16356	0.18162	0.535937
REACTOME_FORMATION_OF_ATP_BY_CHEMIOSMOTIC_COUPLING	-0.419848	-1.16335	0.25126	0.535751
PID_WNT_CANONICAL_PATHWAY	-0.411402	-1.16317	0.250578	0.535509
REACTOME_NEURONAL_SYSTEM	-0.247508	-1.16263	0.0556348	0.53628
REACTOME_NEGATIVE_REGULATION_OF_THE_PI3K_AKT_NETWORK	-0.290869	-1.16231	0.153319	0.536457
REACTOME_FANCONI_ANEMIA_PATHWAY	-0.348392	-1.16181	0.228811	0.537103
REACTOME_HSF1_ACTIVATION	-0.372214	-1.16136	0.228445	0.537612
PRAMOONJAGO_SOX4_TARGETS_DN	-0.333979	-1.16119	0.211026	0.537334
REACTOME_CARGO_CONCENTRATION_IN_THE_ER	-0.365223	-1.16014	0.229596	0.539551
REACTOME_METABOLISM_OF_POLYAMINES	-0.321753	-1.16013	0.195371	0.538821
MEBARKI_HCC_PROGENITOR_WNT_UP_CTNNB1_DEPENDENT_BLOCKED_BY_FZD8CRD	-0.343537	-1.16009	0.216062	0.5382
REACTOME_PTEN_REGULATION	-0.278709	-1.16005	0.134736	0.537571
REACTOME_TRANSCRIPTIONAL_REGULATION_BY_THE_AP_2_TFAP2_FAMILY_OF_TRANSCRIPTION_FACTORS	-0.354442	-1.15968	0.222665	0.537882
MORI_EMU_MYC_LYMPHOMA_BY_ONSET_TIME_UP	-0.285725	-1.15964	0.148345	0.537244
REACTOME_GLYCEROPHOSPHOLIPID_BIOSYNTHESIS	-0.283053	-1.15957	0.141318	0.53674
REACTOME_INTRACELLULAR_SIGNALING_BY_SECOND_MESSENGERS	-0.252522	-1.15818	0.074106	0.539907
KEGG_DNA_REPLICATION	-0.353365	-1.15795	0.230844	0.539811
TSENG_IRS1_TARGETS_UP	-0.285913	-1.15786	0.168653	0.539345
CHIARETTI_T_ALL_REFRACTORY_TO_THERAPY	-0.383412	-1.15745	0.241287	0.539758
REACTOME_SIGNALING_BY_PDGF	-0.318081	-1.15736	0.19898	0.539301
WP_MAMMARY_GLAND_DEVELOPMENT_PATHWAY_PREGNANCY_AND_LACTATION_STAGE_3_OF_4	-0.373379	-1.15729	0.242054	0.538756
PID_P73PATHWAY	-0.301345	-1.15689	0.176358	0.539148
YAMASHITA_LIVER_CANCER_STEM_CELL_DN	-0.313697	-1.15688	0.190846	0.538465
REACTOME_DIGESTION_AND_ABSORPTION	-0.444338	-1.15607	0.274348	0.539999
PID_RAS_PATHWAY	-0.366745	-1.15572	0.23652	0.540285
REACTOME_ACTIVATION_OF_MATRIX_METALLOPROTEINASES	-0.367572	-1.15481	0.239766	0.542126
WANG_TUMOR_INVASIVENESS_UP	-0.245114	-1.15411	0.0624688	0.543384
SANA_TNF_SIGNALING_DN	-0.302209	-1.15383	0.182937	0.543427
REACTOME_CLATHRIN_MEDIATED_ENDOCYTOSIS	-0.275857	-1.1529	0.143223	0.545353
REACTOME_RHOA_GTPASE_CYCLE	-0.273002	-1.15233	0.131142	0.546246
KAAB_FAILED_HEART_ATRIUM_DN	-0.273877	-1.15227	0.145145	0.545687
REACTOME_TRANSPORT_OF_MATURE_MRNAS_DERIVED_FROM_INTRONLESS_TRANSCRIPTS	-0.33775	-1.15198	0.227011	0.545771
REACTOME_NEUREXINS_AND_NEUROLIGINS	-0.323446	-1.15195	0.213396	0.545116
REACTOME_MITOCHONDRIAL_BIOGENESIS	-0.292476	-1.15187	0.174001	0.544593
NIKOLSKY_BREAST_CANCER_20Q12_Q13_AMPLICON	-0.277167	-1.15134	0.146675	0.545353
VETTER_TARGETS_OF_PRKCA_AND_ETS1_DN	-0.436005	-1.15126	0.268413	0.544856
PID_S1P_S1P1_PATHWAY	-0.400781	-1.15083	0.255983	0.545372
REACTOME_DEGRADATION_OF_AXIN	-0.323962	-1.14926	0.213453	0.54915
REACTOME_TRIGLYCERIDE_METABOLISM	-0.37086	-1.14755	0.247501	0.553309
REACTOME_SIGNALING_BY_CSF3_G_CSF	-0.366217	-1.14745	0.248608	0.552857
ENGELMANN_CANCER_PROGENITORS_DN	-0.310685	-1.14736	0.205557	0.55239
ROSS_AML_OF_FAB_M7_TYPE	-0.305645	-1.14637	0.201385	0.554485
MEBARKI_HCC_PROGENITOR_WNT_UP_CTNNB1_DEPENDENT	-0.300177	-1.14451	0.19989	0.559141
MIKKELSEN_IPS_LCP_WITH_H3K4ME3	-0.268982	-1.14443	0.144088	0.558645
ACOSTA_PROLIFERATION_INDEPENDENT_MYC_TARGETS_UP	-0.29826	-1.14412	0.196813	0.55879
WP_ARYL_HYDROCARBON_RECEPTOR_PATHWAY_WP2586	-0.333069	-1.14392	0.223911	0.558635
KYNG_RESPONSE_TO_H2O2	-0.309944	-1.14344	0.209827	0.559291
REACTOME_CARGO_RECOGNITION_FOR_CLATHRIN_MEDIATED_ENDOCYTOSIS	-0.286142	-1.14217	0.19016	0.562232
REACTOME_ACYL_CHAIN_REMODELLING_OF_PE	-0.391147	-1.14217	0.269328	0.561524
WORSCHECH_TUMOR_REJECTION_UP	-0.329908	-1.14191	0.232087	0.561545
QI_HYPOXIA_TARGETS_OF_HIF1A_AND_FOXA2	-0.350964	-1.14174	0.247076	0.561317
KEGG_HOMOLOGOUS_RECOMBINATION	-0.368286	-1.14141	0.252705	0.561546
KEGG_GAP_JUNCTION	-0.297221	-1.14134	0.202726	0.560999
MIKKELSEN_NPC_LCP_WITH_H3K4ME3	-0.323867	-1.14109	0.22615	0.561021
WP_MTHFR_DEFICIENCY	-0.382701	-1.14098	0.266203	0.560624
REACTOME_DISEASES_OF_METABOLISM	-0.256023	-1.14074	0.118631	0.560586
REACTOME_SUMOYLATION_OF_RNA_BINDING_PROTEINS	-0.328177	-1.14052	0.226847	0.560476
REACTOME_PARASITE_INFECTION	-0.314617	-1.14048	0.221968	0.559856
REACTOME_TRANSCRIPTIONAL_REGULATION_BY_VENTX	-0.344176	-1.13926	0.245434	0.562691
BYSTRYKH_HEMATOPOIESIS_STEM_CELL_SCP2_QTL_TRANS	-0.403963	-1.13895	0.276775	0.562833
HEIDENBLAD_AMPLICON_8Q24_DN	-0.344588	-1.13834	0.244157	0.563914
REACTOME_RESOLUTION_OF_ABASIC_SITES_AP_SITES	-0.343478	-1.13816	0.243865	0.563702
REACTOME_MET_ACTIVATES_PTK2_SIGNALING	-0.362306	-1.13796	0.25854	0.56358
BILANGES_RAPAMYCIN_SENSITIVE_VIA_TSC1_AND_TSC2	-0.304206	-1.13784	0.208894	0.563217
BIOCARTA_PYK2_PATHWAY	-0.373081	-1.13716	0.25875	0.564435
YAMASHITA_LIVER_CANCER_STEM_CELL_UP	-0.33216	-1.13671	0.240263	0.565015
MEISSNER_BRAIN_ICP_WITH_H3K4ME3	-0.36492	-1.13667	0.261347	0.564416
IZADPANAH_STEM_CELL_ADIPOSE_VS_BONE_UP	-0.275687	-1.13634	0.17597	0.564642
PIEPOLI_LGI1_TARGETS_DN	-0.43293	-1.13621	0.291465	0.564309
NABA_PROTEOGLYCANS	-0.37115	-1.1362	0.260492	0.563633
DE_YY1_TARGETS_UP	-0.435218	-1.13547	0.288178	0.565033
REACTOME_GLUCAGON_SIGNALING_IN_METABOLIC_REGULATION	-0.365076	-1.13519	0.26089	0.565114
BIOCARTA_NKCELLS_PATHWAY	-0.39813	-1.13507	0.282619	0.564757
REACTOME_PROCESSIVE_SYNTHESIS_ON_THE_LAGGING_STRAND	-0.430376	-1.13398	0.293196	0.5672
BIOCARTA_FMLP_PATHWAY	-0.353531	-1.13386	0.258272	0.566814
YAUCH_HEDGEHOG_SIGNALING_PARACRINE_UP	-0.27309	-1.13306	0.178052	0.568422
BYSTROEM_CORRELATED_WITH_IL5_DN	-0.31552	-1.13254	0.231225	0.569229
WP_MALE_INFERTILITY	-0.276312	-1.13237	0.184391	0.56901
SU_LIVER	-0.334522	-1.13198	0.245393	0.569426
YAGI_AML_WITH_T_8_21_TRANSLOCATION	-0.242475	-1.1318	0.0911131	0.569231
WP_GABA_RECEPTOR_SIGNALING	-0.379144	-1.13139	0.272061	0.569716
FARMER_BREAST_CANCER_CLUSTER_4	-0.404125	-1.1308	0.283658	0.570672
REACTOME_INOSITOL_PHOSPHATE_METABOLISM	-0.326556	-1.13066	0.246332	0.570384
BROWNE_HCMV_INFECTION_16HR_DN	-0.296836	-1.13049	0.217959	0.57017
REACTOME_ENDOSOMAL_SORTING_COMPLEX_REQUIRED_FOR_TRANSPORT_ESCRT	-0.356368	-1.13024	0.267571	0.570191
BIOCARTA_INTEGRIN_PATHWAY	-0.350352	-1.13011	0.253033	0.56984
LEIN_MIDBRAIN_MARKERS	-0.297025	-1.13001	0.215871	0.569442
REACTOME_SEROTONIN_NEUROTRANSMITTER_RELEASE_CYCLE	-0.404653	-1.12927	0.287399	0.570849
REACTOME_SUMOYLATION_OF_TRANSCRIPTION_COFACTORS	-0.331185	-1.12715	0.25366	0.576315
REACTOME_TNFS_BIND_THEIR_PHYSIOLOGICAL_RECEPTORS	-0.371792	-1.12695	0.275465	0.576197
BIOCARTA_MEF2D_PATHWAY	-0.406101	-1.12675	0.298229	0.576081
REACTOME_ENDOGENOUS_STEROLS	-0.383593	-1.12639	0.283568	0.576387
NADLER_HYPERGLYCEMIA_AT_OBESITY	-0.313885	-1.12599	0.241996	0.576858
WIKMAN_ASBESTOS_LUNG_CANCER_DN	-0.371663	-1.12511	0.274848	0.578727
XU_GH1_AUTOCRINE_TARGETS_DN	-0.273752	-1.12509	0.197143	0.578079
REACTOME_CGMP_EFFECTS	-0.415846	-1.12492	0.307061	0.577848
MEISSNER_NPC_HCP_WITH_H3K4ME2	-0.234746	-1.12452	0.090703	0.578332
SMID_BREAST_CANCER_RELAPSE_IN_BRAIN_UP	-0.342067	-1.12442	0.26277	0.577885
REACTOME_CLEC7A_DECTIN_1_SIGNALING	-0.281474	-1.12326	0.210744	0.580622
REACTOME_NUCLEAR_PORE_COMPLEX_NPC_DISASSEMBLY	-0.344685	-1.12291	0.269652	0.580978
SEKI_INFLAMMATORY_RESPONSE_LPS_DN	-0.390971	-1.12281	0.286445	0.580527
DOANE_BREAST_CANCER_ESR1_DN	-0.33181	-1.12225	0.259278	0.581505
REACTOME_HEDGEHOG_ON_STATE	-0.291583	-1.12081	0.224077	0.585038
MILI_PSEUDOPODIA_CHEMOTAXIS_DN	-0.236853	-1.11985	0.0975738	0.587157
SETLUR_PROSTATE_CANCER_TMPRSS2_ERG_FUSION_DN	-0.408059	-1.11981	0.302882	0.586563
MEBARKI_HCC_PROGENITOR_WNT_UP_CTNNB1_INDEPENDENT	-0.384529	-1.11904	0.29409	0.588123
YAGI_AML_WITH_T_9_11_TRANSLOCATION	-0.271181	-1.11892	0.195332	0.587777
REACTOME_REGULATION_OF_RUNX1_EXPRESSION_AND_ACTIVITY	-0.417914	-1.11853	0.296408	0.588209
REACTOME_HIV_TRANSCRIPTION_ELONGATION	-0.331423	-1.11847	0.266399	0.587669
JAEGER_METASTASIS_DN	-0.251177	-1.11806	0.147151	0.588162
VANHARANTA_UTERINE_FIBROID_UP	-0.326897	-1.11806	0.263444	0.587471
WP_MITOCHONDRIAL_COMPLEX_III_ASSEMBLY	-0.417662	-1.11707	0.305549	0.589687
LIM_MAMMARY_STEM_CELL_DN	-0.236544	-1.1166	0.107543	0.590334
BIOCARTA_TALL1_PATHWAY	-0.422289	-1.11628	0.315718	0.590605
CHYLA_CBFA2T3_TARGETS_DN	-0.251511	-1.11591	0.157753	0.59098
HUANG_GATA2_TARGETS_UP	-0.267489	-1.11531	0.203977	0.592049
REACTOME_NUCLEOTIDE_BINDING_DOMAIN_LEUCINE_RICH_REPEAT_CONTAINING_RECEPTOR_NLR_SIGNALING_PATHWAYS	-0.31303	-1.1153	0.25518	0.591363
MCBRYAN_PUBERTAL_BREAST_4_5WK_DN	-0.256294	-1.11497	0.167766	0.591648
BIOCARTA_RAC1_PATHWAY	-0.388349	-1.1149	0.297787	0.591133
NIKOLSKY_MUTATED_AND_AMPLIFIED_IN_BREAST_CANCER	-0.283502	-1.11389	0.22467	0.593457
KANG_FLUOROURACIL_RESISTANCE_DN	-0.415197	-1.11357	0.300712	0.593693
REACTOME_TRANSPORT_OF_INORGANIC_CATIONS_ANIONS_AND_AMINO_ACIDS_OLIGOPEPTIDES	-0.281137	-1.11357	0.228783	0.592989
HUMMEL_BURKITTS_LYMPHOMA_DN	-0.42133	-1.11325	0.310078	0.593238
REACTOME_AGGREPHAGY	-0.33125	-1.11312	0.275204	0.592905
BROWNE_HCMV_INFECTION_1HR_DN	-0.255106	-1.11282	0.17444	0.593092
OISHI_CHOLANGIOMA_STEM_CELL_LIKE_DN	-0.244748	-1.11253	0.153661	0.593259
PID_HDAC_CLASSI_PATHWAY	-0.302833	-1.1123	0.247283	0.593268
PID_GLYPICAN_1PATHWAY	-0.368085	-1.11149	0.298914	0.594991
REACTOME_INTERACTIONS_OF_REV_WITH_HOST_CELLULAR_PROTEINS	-0.337184	-1.11146	0.281076	0.594374
REACTOME_SIGNALING_BY_ERBB2_IN_CANCER	-0.373775	-1.11113	0.294521	0.594635
SU_PANCREAS	-0.335197	-1.11104	0.283047	0.594196
WP_EXTRACELLULAR_VESICLEMEDIATED_SIGNALING_IN_RECIPIENT_CELLS	-0.354321	-1.11058	0.29198	0.594864
BIOCARTA_AGR_PATHWAY	-0.352714	-1.11054	0.286544	0.59432
ZHU_CMV_ALL_DN	-0.272107	-1.10933	0.219838	0.597212
KEGG_ENDOCYTOSIS	-0.256303	-1.10882	0.185185	0.598008
REACTOME_INTERACTIONS_OF_VPR_WITH_HOST_CELLULAR_PROTEINS	-0.33519	-1.10837	0.289519	0.598632
NABA_COLLAGENS	-0.321899	-1.10794	0.274631	0.59923
WP_TOLLLIKE_RECEPTOR_SIGNALING_RELATED_TO_MYD88	-0.353605	-1.1076	0.294709	0.59955
CHEN_LUNG_CANCER_SURVIVAL	-0.361371	-1.10745	0.300336	0.599309
ALCALAY_AML_BY_NPM1_LOCALIZATION_DN	-0.254833	-1.10739	0.187954	0.598773
REACTOME_MET_PROMOTES_CELL_MOTILITY	-0.32997	-1.1073	0.280939	0.59837
PID_BETA_CATENIN_NUC_PATHWAY	-0.29292	-1.10709	0.236343	0.598284
REACTOME_UB_SPECIFIC_PROCESSING_PROTEASES	-0.251844	-1.10685	0.183848	0.598306
REACTOME_SEALING_OF_THE_NUCLEAR_ENVELOPE_NE_BY_ESCRT_III	-0.351484	-1.10569	0.290883	0.601079
OUILLETTE_CLL_13Q14_DELETION_DN	-0.318429	-1.10469	0.273806	0.603372
REACTOME_TRANSCRIPTION_OF_THE_HIV_GENOME	-0.295099	-1.10435	0.251701	0.603685
ZAMORA_NOS2_TARGETS_DN	-0.290171	-1.10425	0.248069	0.603277
OHM_METHYLATED_IN_ADULT_CANCERS	-0.360479	-1.10361	0.301354	0.604533
REACTOME_HS_GAG_DEGRADATION	-0.380424	-1.10314	0.309266	0.60525
LIAN_LIPA_TARGETS_6M	-0.308294	-1.10309	0.270234	0.604706
WEINMANN_ADAPTATION_TO_HYPOXIA_UP	-0.363887	-1.10307	0.301865	0.604061
PID_KIT_PATHWAY	-0.311132	-1.10144	0.279263	0.608281
PID_VEGFR1_PATHWAY	-0.364877	-1.10142	0.299041	0.60764
KEGG_GLYOXYLATE_AND_DICARBOXYLATE_METABOLISM	-0.418185	-1.10096	0.316421	0.608328
WP_SUDDEN_INFANT_DEATH_SYNDROME_SIDS_SUSCEPTIBILITY_PATHWAYS	-0.261814	-1.10087	0.217209	0.607891
MORI_SMALL_PRE_BII_LYMPHOCYTE_DN	-0.292833	-1.1001	0.26773	0.609516
MCBRYAN_PUBERTAL_BREAST_6_7WK_DN	-0.291633	-1.0997	0.266534	0.61004
REACTOME_PHOSPHOLIPID_METABOLISM	-0.251277	-1.09936	0.190166	0.610395
MCBRYAN_PUBERTAL_BREAST_4_5WK_UP	-0.24403	-1.09893	0.17335	0.611006
WP_STRIATED_MUSCLE_CONTRACTION_PATHWAY	-0.335337	-1.09881	0.305123	0.610655
MCCLUNG_CREB1_TARGETS_DN	-0.310219	-1.09833	0.282174	0.611433
WEBER_METHYLATED_HCP_IN_SPERM_DN	-0.392177	-1.0981	0.316123	0.611427
REACTOME_APC_C_CDH1_MEDIATED_DEGRADATION_OF_CDC20_AND_OTHER_APC_C_CDH1_TARGETED_PROTEINS_IN_LATE_MITOSIS_EARLY_G1	-0.291076	-1.09784	0.274211	0.611518
REACTOME_COLLAGEN_CHAIN_TRIMERIZATION	-0.321899	-1.09769	0.28298	0.611256
HOFFMANN_LARGE_TO_SMALL_PRE_BII_LYMPHOCYTE_DN	-0.301256	-1.09765	0.2749	0.610681
LE_SKI_TARGETS_UP	-0.410453	-1.09759	0.328585	0.610185
WP_PI3KAKT_SIGNALING_PATHWAY	-0.238655	-1.09708	0.157781	0.61108
XU_HGF_SIGNALING_NOT_VIA_AKT1_48HR_UP	-0.337147	-1.09669	0.299023	0.611599
NABA_CORE_MATRISOME	-0.244243	-1.0966	0.184369	0.611165
REACTOME_INACTIVATION_OF_CSF3_G_CSF_SIGNALING	-0.364097	-1.09628	0.312157	0.611429
WP_IMMUNE_RESPONSE_TO_TUBERCULOSIS	-0.374484	-1.09622	0.31883	0.610916
KEGG_PROSTATE_CANCER	-0.282827	-1.09503	0.262407	0.613822
REACTOME_DNA_DAMAGE_BYPASS	-0.313051	-1.09459	0.291206	0.61449
MAGRANGEAS_MULTIPLE_MYELOMA_IGG_VS_IGA_DN	-0.360483	-1.09363	0.313418	0.616698
SMID_BREAST_CANCER_LUMINAL_B_UP	-0.256517	-1.09347	0.229217	0.616506
REACTOME_OTHER_INTERLEUKIN_SIGNALING	-0.370646	-1.09344	0.326463	0.615905
WP_REGULATION_OF_SISTER_CHROMATID_SEPARATION_AT_THE_METAPHASEANAPHASE_TRANSITION	-0.415079	-1.0932	0.337786	0.615946
WP_DNA_REPLICATION	-0.323208	-1.09319	0.294742	0.615278
REACTOME_SHC1_EVENTS_IN_ERBB2_SIGNALING	-0.38384	-1.09313	0.31636	0.614782
DORSEY_GAB2_TARGETS	-0.35166	-1.09308	0.315472	0.614262
MEBARKI_HCC_PROGENITOR_WNT_DN_BLOCKED_BY_FZD8CRD	-0.305636	-1.09303	0.289494	0.613728
KATSANOU_ELAVL1_TARGETS_DN	-0.260512	-1.09264	0.24313	0.614237
REACTOME_LEISHMANIA_INFECTION	-0.247791	-1.09256	0.207204	0.613797
BIOCARTA_MCALPAIN_PATHWAY	-0.401432	-1.09249	0.331852	0.613311
WP_FOCAL_ADHESION_PI3KAKTMTORSIGNALING_PATHWAY	-0.239251	-1.09231	0.173582	0.613174
WP_THYMIC_STROMAL_LYMPHOPOIETIN_TSLP_SIGNALING_PATHWAY	-0.317191	-1.09146	0.294595	0.615073
WP_FATTY_ACID_BETAOXIDATION	-0.344689	-1.09114	0.312167	0.615356
BIOCARTA_SPPA_PATHWAY	-0.409333	-1.09063	0.337143	0.616195
OSMAN_BLADDER_CANCER_DN	-0.230891	-1.09058	0.151316	0.61567
BURTON_ADIPOGENESIS_4	-0.321711	-1.0905	0.309962	0.615252
REACTOME_SIGNALING_BY_THE_B_CELL_RECEPTOR_BCR	-0.270209	-1.09049	0.246209	0.614613
REACTOME_METABOLISM_OF_AMINE_DERIVED_HORMONES	-0.406655	-1.09047	0.340768	0.613982
MCBRYAN_PUBERTAL_BREAST_6_7WK_UP	-0.25045	-1.08915	0.22176	0.61731
BIOCARTA_PAR1_PATHWAY	-0.389824	-1.08832	0.327068	0.619156
KEGG_BIOSYNTHESIS_OF_UNSATURATED_FATTY_ACIDS	-0.376693	-1.08816	0.3295	0.618941
REACTOME_CELLULAR_RESPONSE_TO_HYPOXIA	-0.288537	-1.08801	0.279436	0.618729
WP_ENVELOPE_PROTEINS_AND_THEIR_POTENTIAL_ROLES_IN_EDMD_PHYSIOPATHOLOGY	-0.315782	-1.0872	0.305976	0.620522
REACTOME_CHAPERONE_MEDIATED_AUTOPHAGY	-0.382061	-1.08652	0.330487	0.621913
REACTOME_POST_CHAPERONIN_TUBULIN_FOLDING_PATHWAY	-0.379405	-1.08631	0.331804	0.621852
SCHLOSSER_MYC_TARGETS_AND_SERUM_RESPONSE_UP	-0.311116	-1.08621	0.305764	0.621489
WP_ERBB_SIGNALING_PATHWAY	-0.277907	-1.08599	0.27291	0.621493
OLSSON_E2F3_TARGETS_UP	-0.36736	-1.08554	0.330498	0.622197
MATZUK_EMBRYONIC_GERM_CELL	-0.413909	-1.0855	0.342453	0.621651
LEE_AGING_MUSCLE_DN	-0.326689	-1.08539	0.316306	0.621285
TOMLINS_PROSTATE_CANCER_DN	-0.324995	-1.08502	0.308246	0.621732
MOHANKUMAR_HOXA1_TARGETS_DN	-0.257602	-1.08463	0.239479	0.622261
BONOME_OVARIAN_CANCER_SURVIVAL_SUBOPTIMAL_DEBULKING	-0.22609	-1.08428	0.146497	0.622646
JAIN_NFKB_SIGNALING	-0.284804	-1.08371	0.283055	0.623708
KEGG_PANCREATIC_CANCER	-0.289229	-1.08364	0.282008	0.623237
FONTAINE_FOLLICULAR_THYROID_ADENOMA_UP	-0.287944	-1.08351	0.285834	0.62296
PID_AJDISS_2PATHWAY	-0.312347	-1.08349	0.307015	0.622362
REACTOME_NUCLEOTIDE_EXCISION_REPAIR	-0.268588	-1.08313	0.264375	0.622785
REACTOME_REGULATION_OF_INSULIN_SECRETION	-0.289467	-1.08303	0.292703	0.622397
BANDRES_RESPONSE_TO_CARMUSTIN_WITHOUT_MGMT_48HR_DN	-0.343649	-1.08295	0.329731	0.621963
ROPERO_HDAC2_TARGETS	-0.271327	-1.08215	0.277516	0.623737
BIOCARTA_CCR3_PATHWAY	-0.403049	-1.081	0.352995	0.62653
CHEN_HOXA5_TARGETS_9HR_DN	-0.319193	-1.08089	0.313372	0.626201
GRATIAS_RETINOBLASTOMA_16Q24	-0.390609	-1.08031	0.349344	0.627307
WP_SYNAPTIC_VESICLE_PATHWAY	-0.307879	-1.08029	0.310647	0.626703
MORI_IMMATURE_B_LYMPHOCYTE_UP	-0.31378	-1.08007	0.310521	0.626706
REACTOME_PLATELET_AGGREGATION_PLUG_FORMATION	-0.328483	-1.07966	0.32364	0.627271
REACTOME_SYNTHESIS_OF_DNA	-0.264473	-1.07919	0.268931	0.628041
BIOCARTA_CERAMIDE_PATHWAY	-0.376389	-1.07916	0.345756	0.627463
PID_IL27_PATHWAY	-0.37582	-1.07914	0.344771	0.626877
MIKKELSEN_MCV6_HCP_WITH_H3K27ME3	-0.228095	-1.07876	0.171143	0.62737
WP_PATHOGENESIS_OF_SARSCOV2_MEDIATED_BY_NSP9NSP10_COMPLEX	-0.403569	-1.07852	0.35651	0.627428
KEGG_RIBOFLAVIN_METABOLISM	-0.407905	-1.07782	0.34164	0.628921
GAVIN_FOXP3_TARGETS_CLUSTER_T7	-0.269789	-1.07711	0.277989	0.63039
COATES_MACROPHAGE_M1_VS_M2_UP	-0.281762	-1.07711	0.295848	0.629744
HOSHIDA_LIVER_CANCER_LATE_RECURRENCE_DN	-0.291667	-1.07699	0.303454	0.629453
REACTOME_UCH_PROTEINASES	-0.27151	-1.07649	0.279485	0.630278
PID_ERBB1_RECEPTOR_PROXIMAL_PATHWAY	-0.330137	-1.07644	0.32553	0.629765
REACTOME_COLLAGEN_BIOSYNTHESIS_AND_MODIFYING_ENZYMES	-0.290002	-1.07641	0.306549	0.629201
XU_CREBBP_TARGETS_DN	-0.332384	-1.07626	0.330319	0.628996
CONRAD_STEM_CELL	-0.324361	-1.07592	0.330964	0.629335
REACTOME_SEMA3A_PAK_DEPENDENT_AXON_REPULSION	-0.398946	-1.07589	0.358875	0.628777
TORCHIA_TARGETS_OF_EWSR1_FLI1_FUSION_UP	-0.238465	-1.07579	0.217527	0.628433
REACTOME_VEGFR2_MEDIATED_CELL_PROLIFERATION	-0.384426	-1.07502	0.347805	0.630091
REACTOME_SUMOYLATION_OF_DNA_REPLICATION_PROTEINS	-0.311729	-1.07484	0.314627	0.629989
KEGG_ENDOMETRIAL_CANCER	-0.304916	-1.07437	0.311192	0.630762
KEGG_PARKINSONS_DISEASE	-0.261535	-1.07155	0.278315	0.638757
BYSTRYKH_HEMATOPOIESIS_STEM_CELL_QTL_CIS	-0.259729	-1.07055	0.276487	0.641154
HAHTOLA_SEZARY_SYNDROM_DN	-0.329907	-1.0704	0.335482	0.640954
REACTOME_DAP12_INTERACTIONS	-0.332268	-1.07029	0.333085	0.640626
MEBARKI_HCC_PROGENITOR_WNT_UP	-0.246271	-1.06993	0.254361	0.641081
SHIPP_DLBCL_VS_FOLLICULAR_LYMPHOMA_DN	-0.325947	-1.06988	0.338191	0.640555
HINATA_NFKB_TARGETS_KERATINOCYTE_UP	-0.278825	-1.06929	0.305356	0.641728
WANG_CLIM2_TARGETS_UP	-0.23897	-1.06914	0.244377	0.641517
LEE_LIVER_CANCER_SURVIVAL_UP	-0.249863	-1.06904	0.259434	0.641183
WP_COMMON_PATHWAYS_UNDERLYING_DRUG_ADDICTION	-0.32106	-1.0683	0.340283	0.642804
SANSOM_APC_TARGETS_DN	-0.230771	-1.06803	0.214026	0.642967
GEISS_RESPONSE_TO_DSRNA_DN	-0.398846	-1.06797	0.359917	0.64249
MCMURRAY_TP53_HRAS_COOPERATION_RESPONSE_DN	-0.289234	-1.06748	0.315644	0.643328
PID_AVB3_INTEGRIN_PATHWAY	-0.282954	-1.06686	0.320553	0.644603
FERRANDO_T_ALL_WITH_MLL_ENL_FUSION_UP	-0.274796	-1.06686	0.309117	0.643944
PID_WNT_NONCANONICAL_PATHWAY	-0.336506	-1.06675	0.338318	0.643628
KANG_DOXORUBICIN_RESISTANCE_DN	-0.380297	-1.06673	0.359183	0.643003
REACTOME_ANTIGEN_ACTIVATES_B_CELL_RECEPTOR_BCR_LEADING_TO_GENERATION_OF_SECOND_MESSENGERS	-0.341742	-1.06648	0.345983	0.64312
KEGG_VASCULAR_SMOOTH_MUSCLE_CONTRACTION	-0.266525	-1.06639	0.304519	0.642723
DELACROIX_RAR_TARGETS_DN	-0.357824	-1.06559	0.348639	0.644543
NABA_ECM_REGULATORS	-0.243722	-1.06388	0.261771	0.649188
PID_CERAMIDE_PATHWAY	-0.310427	-1.06384	0.3393	0.648642
WP_HEAD_AND_NECK_SQUAMOUS_CELL_CARCINOMA	-0.280923	-1.06336	0.319344	0.649471
NABA_ECM_AFFILIATED	-0.259912	-1.06323	0.301988	0.649229
FERRANDO_T_ALL_WITH_MLL_ENL_FUSION_DN	-0.274948	-1.06277	0.311172	0.649997
PID_HIF1A_PATHWAY	-0.379047	-1.06175	0.369903	0.652473
REACTOME_GLYCOGEN_SYNTHESIS	-0.402704	-1.06171	0.380674	0.651931
REACTOME_ER_TO_GOLGI_ANTEROGRADE_TRANSPORT	-0.250751	-1.06139	0.285254	0.652274
REACTOME_PLATELET_HOMEOSTASIS	-0.274547	-1.06128	0.320321	0.651951
CREIGHTON_ENDOCRINE_THERAPY_RESISTANCE_4	-0.23122	-1.06126	0.252329	0.651338
REACTOME_RAC2_GTPASE_CYCLE	-0.273728	-1.061	0.319566	0.651495
REACTOME_TBC_RABGAPS	-0.312461	-1.06099	0.34861	0.650874
PAPASPYRIDONOS_UNSTABLE_ATEROSCLEROTIC_PLAQUE_DN	-0.31311	-1.06094	0.338067	0.650353
YAO_TEMPORAL_RESPONSE_TO_PROGESTERONE_CLUSTER_17	-0.244128	-1.0597	0.293618	0.65357
BURTON_ADIPOGENESIS_PEAK_AT_0HR	-0.289822	-1.05962	0.338591	0.653152
BACOLOD_RESISTANCE_TO_ALKYLATING_AGENTS_DN	-0.299541	-1.05954	0.33922	0.652721
ZHAN_MULTIPLE_MYELOMA_HP_DN	-0.306117	-1.05874	0.347105	0.654554
ICHIBA_GRAFT_VERSUS_HOST_DISEASE_D7_DN	-0.32255	-1.05839	0.352851	0.654982
REACTOME_ANTIVIRAL_MECHANISM_BY_IFN_STIMULATED_GENES	-0.274775	-1.05822	0.32523	0.654834
RAMALHO_STEMNESS_DN	-0.285299	-1.05802	0.326514	0.654824
REACTOME_CARBOXYTERMINAL_POST_TRANSLATIONAL_MODIFICATIONS_OF_TUBULIN	-0.310095	-1.05772	0.348457	0.65508
CHIANG_LIVER_CANCER_SUBCLASS_INTERFERON_UP	-0.366894	-1.05767	0.36266	0.654564
PID_REELIN_PATHWAY	-0.342133	-1.0576	0.359165	0.654137
REACTOME_RUNX2_REGULATES_OSTEOBLAST_DIFFERENTIATION	-0.357274	-1.05736	0.368951	0.654226
KEGG_PURINE_METABOLISM	-0.248973	-1.05725	0.298652	0.653902
KEGG_PROGESTERONE_MEDIATED_OOCYTE_MATURATION	-0.274921	-1.05718	0.332479	0.653478
WP_S1P_RECEPTOR_SIGNAL_TRANSDUCTION	-0.353084	-1.05646	0.37259	0.655088
FLOTHO_PEDIATRIC_ALL_THERAPY_RESPONSE_DN	-0.343258	-1.05582	0.364433	0.656429
MCBRYAN_PUBERTAL_TGFB1_TARGETS_UP	-0.24578	-1.05557	0.297099	0.656561
CHIBA_RESPONSE_TO_TSA_DN	-0.366013	-1.05484	0.371495	0.658142
REACTOME_SUMOYLATION_OF_CHROMATIN_ORGANIZATION_PROTEINS	-0.282664	-1.05481	0.331255	0.657596
GHANDHI_DIRECT_IRRADIATION_DN	-0.324922	-1.05467	0.36256	0.65737
MARCHINI_TRABECTEDIN_RESISTANCE_DN	-0.308377	-1.05423	0.355915	0.658075
BROWNE_HCMV_INFECTION_48HR_DN	-0.221877	-1.054	0.240741	0.658166
REACTOME_VOLTAGE_GATED_POTASSIUM_CHANNELS	-0.311127	-1.05399	0.358564	0.657527
REACTOME_MITOCHONDRIAL_TRNA_AMINOACYLATION	-0.365582	-1.05333	0.377443	0.658902
REACTOME_DISEASES_OF_SIGNAL_TRANSDUCTION_BY_GROWTH_FACTOR_RECEPTORS_AND_SECOND_MESSENGERS	-0.222678	-1.05307	0.245464	0.659062
REACTOME_TRIGLYCERIDE_CATABOLISM	-0.388656	-1.05261	0.38818	0.659841
REACTOME_AUTOPHAGY	-0.250496	-1.05222	0.300432	0.660386
SIG_REGULATION_OF_THE_ACTIN_CYTOSKELETON_BY_RHO_GTPASES	-0.323204	-1.05198	0.366768	0.660453
WP_ACUTE_VIRAL_MYOCARDITIS	-0.274077	-1.05148	0.33767	0.661367
BUFFA_HYPOXIA_METAGENE	-0.301999	-1.05034	0.358129	0.664294
GRAESSMANN_RESPONSE_TO_MC_AND_SERUM_DEPRIVATION_UP	-0.23775	-1.04994	0.300434	0.664887
HOLLMANN_APOPTOSIS_VIA_CD40_UP	-0.239913	-1.0494	0.30058	0.665944
YANG_BREAST_CANCER_ESR1_BULK_DN	-0.365761	-1.0494	0.376072	0.665305
LASTOWSKA_NEUROBLASTOMA_COPY_NUMBER_UP	-0.244047	-1.04879	0.321562	0.666546
BOSCO_EPITHELIAL_DIFFERENTIATION_MODULE	-0.304111	-1.04868	0.362047	0.666234
TIEN_INTESTINE_PROBIOTICS_2HR_UP	-0.342221	-1.04792	0.372966	0.667967
REACTOME_O_GLYCOSYLATION_OF_TSR_DOMAIN_CONTAINING_PROTEINS	-0.319431	-1.04782	0.368752	0.667634
WP_AMPLIFICATION_AND_EXPANSION_OF_ONCOGENIC_PATHWAYS_AS_METASTATIC_TRAITS	-0.381251	-1.04763	0.394719	0.667581
ZHAN_MULTIPLE_MYELOMA_CD1_UP	-0.304282	-1.04752	0.362791	0.667289
REACTOME_APC_CDC20_MEDIATED_DEGRADATION_OF_NEK2A	-0.346117	-1.04728	0.380907	0.667402
REACTOME_ACTIVATION_OF_GENE_EXPRESSION_BY_SREBF_SREBP	-0.310893	-1.04703	0.363794	0.667549
HATADA_METHYLATED_IN_LUNG_CANCER_UP	-0.223995	-1.04675	0.280278	0.667763
FLECHNER_PBL_KIDNEY_TRANSPLANT_OK_VS_DONOR_UP	-0.2467	-1.0464	0.325107	0.668205
BIOCARTA_ERAD_PATHWAY	-0.372336	-1.04595	0.389654	0.66894
KEGG_ERBB_SIGNALING_PATHWAY	-0.269382	-1.04565	0.342173	0.669257
WP_TYPE_I_INTERFERON_INDUCTION_AND_SIGNALING_DURING_SARSCOV2_INFECTION	-0.338816	-1.04495	0.376683	0.670796
PID_LIS1_PATHWAY	-0.337795	-1.04472	0.379654	0.670854
LIM_MAMMARY_LUMINAL_MATURE_DN	-0.265351	-1.04443	0.352715	0.671107
ALFANO_MYC_TARGETS	-0.233497	-1.0441	0.304784	0.671495
KOYAMA_SEMA3B_TARGETS_UP	-0.232609	-1.0428	0.311016	0.674934
ZHAN_MULTIPLE_MYELOMA_PR_DN	-0.299978	-1.04278	0.364882	0.674343
REACTOME_SEMA4D_IN_SEMAPHORIN_SIGNALING	-0.351523	-1.04252	0.389207	0.674529
WP_OVARIAN_INFERTILITY	-0.337447	-1.04207	0.388631	0.675289
REACTOME_RUNX2_REGULATES_BONE_DEVELOPMENT	-0.33026	-1.042	0.38043	0.674856
REACTOME_DEACTIVATION_OF_THE_BETA_CATENIN_TRANSACTIVATING_COMPLEX	-0.306753	-1.04173	0.37625	0.67507
BIOCARTA_INFLAM_PATHWAY	-0.361092	-1.04166	0.389125	0.674627
ZWANG_EGF_PERSISTENTLY_DN	-0.290904	-1.04159	0.367206	0.674211
FERREIRA_EWINGS_SARCOMA_UNSTABLE_VS_STABLE_DN	-0.265435	-1.04148	0.351636	0.673899
PID_ERB_GENOMIC_PATHWAY	-0.393768	-1.04146	0.394174	0.673333
REACTOME_SENSORY_PROCESSING_OF_SOUND_BY_OUTER_HAIR_CELLS_OF_THE_COCHLEA	-0.293256	-1.04137	0.376406	0.672961
PARK_HSC_AND_MULTIPOTENT_PROGENITORS	-0.303861	-1.04119	0.369066	0.672882
GRAHAM_CML_QUIESCENT_VS_NORMAL_QUIESCENT_DN	-0.308889	-1.04079	0.378419	0.67348
JINESH_BLEBBISHIELD_VS_LIVE_CONTROL_DN	-0.229475	-1.04044	0.312325	0.673918
HOELZEL_NF1_TARGETS_DN	-0.259134	-1.04007	0.348668	0.674462
BIOCARTA_LIS1_PATHWAY	-0.370536	-1.0385	0.39732	0.678794
REACTOME_EXPORT_OF_VIRAL_RIBONUCLEOPROTEINS_FROM_NUCLEUS	-0.320874	-1.03824	0.386797	0.678979
LU_TUMOR_ANGIOGENESIS_UP	-0.345387	-1.03819	0.40141	0.678493
KEGG_WNT_SIGNALING_PATHWAY	-0.246963	-1.03811	0.351011	0.678076
IIZUKA_LIVER_CANCER_PROGRESSION_L0_L1_UP	-0.392503	-1.03771	0.402755	0.678706
MULLIGHAN_MLL_SIGNATURE_1_DN	-0.233558	-1.03753	0.321171	0.678634
VALK_AML_WITH_11Q23_REARRANGED	-0.362912	-1.03749	0.398421	0.678138
REACTOME_COSTIMULATION_BY_THE_CD28_FAMILY	-0.283204	-1.03732	0.372507	0.677998
REACTOME_GAP_JUNCTION_TRAFFICKING_AND_REGULATION	-0.303251	-1.03658	0.385242	0.679704
REACTOME_HIV_TRANSCRIPTION_INITIATION	-0.299846	-1.03655	0.378898	0.679163
REACTOME_ANCHORING_FIBRIL_FORMATION	-0.392609	-1.03635	0.397305	0.679134
WP_ALZHEIMERS_DISEASE_AND_MIRNA_EFFECTS	-0.229686	-1.03609	0.326555	0.679326
KYNG_WERNER_SYNDROM_AND_NORMAL_AGING_DN	-0.240132	-1.03576	0.342142	0.679694
TAKEDA_TARGETS_OF_NUP98_HOXA9_FUSION_16D_UP	-0.244552	-1.03569	0.358121	0.6793
REACTOME_INTERLEUKIN_2_FAMILY_SIGNALING	-0.313808	-1.03548	0.38553	0.679299
WEIGEL_OXIDATIVE_STRESS_BY_HNE_AND_TBH	-0.289358	-1.03509	0.379608	0.679894
HOFFMANN_SMALL_PRE_BII_TO_IMMATURE_B_LYMPHOCYTE_DN	-0.316068	-1.03452	0.3857	0.681051
BERENJENO_TRANSFORMED_BY_RHOA_DN	-0.220318	-1.03379	0.304897	0.682714
REACTOME_DISORDERS_OF_TRANSMEMBRANE_TRANSPORTERS	-0.240104	-1.03368	0.346729	0.682389
WAKABAYASHI_ADIPOGENESIS_PPARG_RXRA_BOUND_WITH_H4K20ME1_MARK	-0.246053	-1.03353	0.365027	0.68223
PID_EPHRINB_REV_PATHWAY	-0.336056	-1.03254	0.401781	0.684714
REACTOME_METALLOPROTEASE_DUBS	-0.320713	-1.03142	0.387144	0.687591
REACTOME_CD28_CO_STIMULATION	-0.325229	-1.03101	0.393119	0.688243
WP_LEPTIN_SIGNALING_PATHWAY	-0.272563	-1.03086	0.379879	0.688075
MACLACHLAN_BRCA1_TARGETS_UP	-0.362149	-1.03071	0.407047	0.68791
LIU_IL13_MEMORY_MODEL_UP	-0.381623	-1.03007	0.406176	0.68935
REACTOME_SIGNALING_BY_MET	-0.269415	-1.03003	0.377883	0.688808
WELCSH_BRCA1_TARGETS_DN	-0.245863	-1.02997	0.372239	0.688358
CADWELL_ATG16L1_TARGETS_UP	-0.264244	-1.02977	0.377064	0.688379
REACTOME_ACTIVATED_TAK1_MEDIATES_P38_MAPK_ACTIVATION	-0.351798	-1.0293	0.403192	0.689256
REACTOME_RAS_PROCESSING	-0.3452	-1.02927	0.405934	0.688694
POMEROY_MEDULLOBLASTOMA_DESMOPLASIC_VS_CLASSIC_UP	-0.282742	-1.02907	0.394095	0.688696
REACTOME_SIGNALING_BY_PTK6	-0.292211	-1.02875	0.386667	0.689102
REACTOME_DEFECTIVE_B4GALT7_CAUSES_EDS_PROGEROID_TYPE	-0.362512	-1.02868	0.416392	0.688681
ZHAN_VARIABLE_EARLY_DIFFERENTIATION_GENES_UP	-0.392428	-1.0286	0.412713	0.688282
REACTOME_METABOLISM_OF_CARBOHYDRATES	-0.225533	-1.02853	0.341941	0.68788
WP_FERROPTOSIS	-0.28101	-1.02845	0.390933	0.687481
SAMOLS_TARGETS_OF_KHSV_MIRNAS_DN	-0.285696	-1.02841	0.394407	0.686987
REACTOME_JNK_C_JUN_KINASES_PHOSPHORYLATION_AND_ACTIVATION_MEDIATED_BY_ACTIVATED_HUMAN_TAK1	-0.352512	-1.02675	0.413033	0.691599
WP_RESISTIN_AS_A_REGULATOR_OF_INFLAMMATION	-0.324081	-1.02632	0.395053	0.692345
LANDIS_ERBB2_BREAST_PRENEOPLASTIC_UP	-0.367117	-1.02586	0.416285	0.693144
MIKKELSEN_NPC_HCP_WITH_H3K27ME3	-0.222326	-1.0258	0.344419	0.692697
YAMASHITA_LIVER_CANCER_WITH_EPCAM_UP	-0.293303	-1.02579	0.40016	0.692102
REACTOME_THE_ROLE_OF_GTSE1_IN_G2_M_PROGRESSION_AFTER_G2_CHECKPOINT	-0.270088	-1.02573	0.392265	0.691677
RICKMAN_HEAD_AND_NECK_CANCER_F	-0.289964	-1.02553	0.401845	0.691684
DEMAGALHAES_AGING_UP	-0.291953	-1.02538	0.393503	0.691527
WP_INTERLEUKIN11_SIGNALING_PATHWAY	-0.300163	-1.02436	0.395137	0.694132
HOFFMANN_PRE_BI_TO_LARGE_PRE_BII_LYMPHOCYTE_DN	-0.275363	-1.02432	0.397898	0.69362
SWEET_KRAS_ONCOGENIC_SIGNATURE	-0.26239	-1.02309	0.396232	0.696913
ACOSTA_PROLIFERATION_INDEPENDENT_MYC_TARGETS_DN	-0.252901	-1.02305	0.388228	0.696415
REACTOME_DEATH_RECEPTOR_SIGNALLING	-0.244164	-1.02256	0.385262	0.697327
REACTOME_DNA_DAMAGE_RECOGNITION_IN_GG_NER	-0.307438	-1.02173	0.404988	0.699309
WP_TCA_CYCLE_AKA_KREBS_OR_CITRIC_ACID_CYCLE	-0.368668	-1.02168	0.421329	0.698842
FINETTI_BREAST_CANCER_KINOME_GREEN	-0.381701	-1.02167	0.425108	0.698221
LEIN_OLIGODENDROCYTE_MARKERS	-0.270902	-1.02115	0.400879	0.699248
BIOCARTA_HCMV_PATHWAY	-0.374627	-1.02077	0.417515	0.699832
MEDINA_SMARCA4_TARGETS	-0.316287	-1.02026	0.418029	0.700826
REACTOME_NUCLEAR_SIGNALING_BY_ERBB4	-0.327418	-1.01996	0.418164	0.701169
ANASTASSIOU_MULTICANCER_INVASIVENESS_SIGNATURE	-0.278858	-1.01978	0.406679	0.701089
REACTOME_ER_QUALITY_CONTROL_COMPARTMENT_ERQC	-0.356571	-1.01941	0.418139	0.701638
PID_INTEGRIN_A4B1_PATHWAY	-0.320367	-1.01936	0.421258	0.701189
LIAN_NEUTROPHIL_GRANULE_CONSTITUENTS	-0.362794	-1.01891	0.429452	0.702008
REACTOME_NEDDYLATION	-0.227434	-1.01872	0.3908	0.70197
REACTOME_PHASE_0_RAPID_DEPOLARISATION	-0.320731	-1.01845	0.420005	0.702194
HILLION_HMGA1B_TARGETS	-0.264216	-1.01812	0.407184	0.702636
TAVOR_CEBPA_TARGETS_DN	-0.326386	-1.01794	0.414535	0.702552
TSENG_ADIPOGENIC_POTENTIAL_DN	-0.295749	-1.01784	0.406242	0.702254
VALK_AML_CLUSTER_8	-0.343362	-1.01769	0.432504	0.7021
STEIN_ESTROGEN_RESPONSE_NOT_VIA_ESRRA	-0.372469	-1.01747	0.432047	0.702172
REACTOME_FORMATION_OF_THE_CORNIFIED_ENVELOPE	-0.282662	-1.01724	0.417635	0.70229
REACTOME_DEGRADATION_OF_THE_EXTRACELLULAR_MATRIX	-0.242744	-1.01705	0.398682	0.702269
WOO_LIVER_CANCER_RECURRENCE_DN	-0.271039	-1.01693	0.407596	0.701992
WP_CANNABINOID_RECEPTOR_SIGNALING	-0.331612	-1.01693	0.42029	0.701386
REACTOME_RHOJ_GTPASE_CYCLE	-0.28354	-1.01679	0.417855	0.701203
REACTOME_TERMINATION_OF_TRANSLESION_DNA_SYNTHESIS	-0.318204	-1.01668	0.422169	0.700924
AZARE_NEOPLASTIC_TRANSFORMATION_BY_STAT3_UP	-0.249021	-1.01646	0.400992	0.700992
LIM_MAMMARY_LUMINAL_MATURE_UP	-0.252777	-1.01608	0.401955	0.70158
HOOI_ST7_TARGETS_UP	-0.258583	-1.01596	0.413904	0.701343
KEGG_VIRAL_MYOCARDITIS	-0.276807	-1.0157	0.413304	0.701524
WP_NONSMALL_CELL_LUNG_CANCER	-0.27059	-1.01503	0.402576	0.703072
WP_ALZHEIMERS_DISEASE	-0.226562	-1.0147	0.388318	0.703499
FRASOR_RESPONSE_TO_SERM_OR_FULVESTRANT_DN	-0.289815	-1.0134	0.41938	0.706965
REACTOME_DOWNSTREAM_SIGNAL_TRANSDUCTION	-0.325287	-1.01326	0.428466	0.706774
FONTAINE_PAPILLARY_THYROID_CARCINOMA_DN	-0.267413	-1.0132	0.413623	0.706334
BOYLAN_MULTIPLE_MYELOMA_D_CLUSTER_UP	-0.330702	-1.01275	0.429101	0.707175
WP_ANDROGEN_RECEPTOR_SIGNALING_PATHWAY	-0.257686	-1.01237	0.406133	0.707739
IWANAGA_CARCINOGENESIS_BY_KRAS_PTEN_DN	-0.218799	-1.01228	0.408542	0.707391
PID_CXCR4_PATHWAY	-0.255854	-1.01181	0.421446	0.708252
REACTOME_COPI_MEDIATED_ANTEROGRADE_TRANSPORT	-0.253925	-1.01158	0.416593	0.70836
REACTOME_C_TYPE_LECTIN_RECEPTORS_CLRS	-0.243643	-1.01144	0.406901	0.708189
TONKS_TARGETS_OF_RUNX1_RUNX1T1_FUSION_GRANULOCYTE_UP	-0.285623	-1.01135	0.433025	0.707847
KIM_LIVER_CANCER_POOR_SURVIVAL_DN	-0.305501	-1.01056	0.424567	0.709737
BUCKANOVICH_T_LYMPHOCYTE_HOMING_ON_TUMOR_UP	-0.358536	-1.01048	0.430652	0.709378
JIANG_AGING_HYPOTHALAMUS_DN	-0.313857	-1.01046	0.422944	0.708825
CREIGHTON_ENDOCRINE_THERAPY_RESISTANCE_1	-0.210005	-1.01029	0.401925	0.708742
ZHANG_INTERFERON_RESPONSE	-0.349756	-1.01026	0.430409	0.708237
REACTOME_SIGNALING_BY_RETINOIC_ACID	-0.30063	-1.01019	0.426478	0.707828
BIOCARTA_RHO_PATHWAY	-0.354448	-1.00994	0.432203	0.708003
MASSARWEH_TAMOXIFEN_RESISTANCE_DN	-0.226081	-1.00994	0.409437	0.707391
MORI_MATURE_B_LYMPHOCYTE_UP	-0.260227	-1.00958	0.421509	0.70791
WP_RENINANGIOTENSINALDOSTERONE_SYSTEM_RAAS	-0.309721	-1.00957	0.43284	0.707311
REACTOME_MAP2K_AND_MAPK_ACTIVATION	-0.30497	-1.00943	0.417859	0.707153
MIKKELSEN_ES_LCP_WITH_H3K4ME3	-0.24572	-1.00942	0.419974	0.706584
WP_KISSPEPTINKISSPEPTIN_RECEPTOR_SYSTEM_IN_THE_OVARY	-0.308717	-1.00864	0.431779	0.708442
BREDEMEYER_RAG_SIGNALING_NOT_VIA_ATM_DN	-0.281602	-1.00828	0.42506	0.708956
REACTOME_NOTCH4_INTRACELLULAR_DOMAIN_REGULATES_TRANSCRIPTION	-0.35484	-1.00819	0.433527	0.708633
REACTOME_TRANSCRIPTIONAL_REGULATION_OF_GRANULOPOIESIS	-0.265587	-1.00783	0.425436	0.70914
FERRANDO_HOX11_NEIGHBORS	-0.369822	-1.00755	0.439517	0.709414
KEGG_ONE_CARBON_POOL_BY_FOLATE	-0.368502	-1.00726	0.434731	0.709698
ZHENG_FOXP3_TARGETS_IN_T_LYMPHOCYTE_DN	-0.306091	-1.00655	0.43358	0.711326
REACTOME_INTERFERON_SIGNALING	-0.232033	-1.00621	0.429582	0.711815
PID_ECADHERIN_NASCENT_AJ_PATHWAY	-0.304574	-1.00618	0.432182	0.7113
XU_CREBBP_TARGETS_UP	-0.353752	-1.00615	0.437854	0.710767
HUANG_GATA2_TARGETS_DN	-0.266901	-1.00556	0.436344	0.71204
BIOCARTA_NOS1_PATHWAY	-0.353877	-1.00403	0.451696	0.716222
PID_AURORA_A_PATHWAY	-0.320251	-1.00394	0.444898	0.715893
WALLACE_JAK2_TARGETS_UP	-0.342891	-1.00389	0.441916	0.715457
SENGUPTA_NASOPHARYNGEAL_CARCINOMA_DN	-0.217774	-1.00292	0.433673	0.717896
REACTOME_ION_HOMEOSTASIS	-0.282369	-1.00281	0.442363	0.717618
PID_ALK1_PATHWAY	-0.334806	-1.00238	0.437184	0.718395
KEGG_PHOSPHATIDYLINOSITOL_SIGNALING_SYSTEM	-0.266817	-1.00182	0.438259	0.719534
REACTOME_COMPLEX_I_BIOGENESIS	-0.277847	-1.00152	0.44767	0.719868
ANDERSEN_LIVER_CANCER_KRT19_DN	-0.270464	-1.00126	0.438085	0.720075
SEITZ_NEOPLASTIC_TRANSFORMATION_BY_8P_DELETION_DN	-0.320776	-1.00064	0.437561	0.721438
WP_CARDIAC_PROGENITOR_DIFFERENTIATION	-0.283439	-1.00036	0.446178	0.721695
REACTOME_ZBP1_DAI_MEDIATED_INDUCTION_OF_TYPE_I_IFNS	-0.355197	-1.0001	0.452325	0.721937
ROSS_AML_WITH_CBFB_MYH11_FUSION	-0.293009	-1.00001	0.453121	0.721596
PID_THROMBIN_PAR1_PATHWAY	-0.293149	-0.999811	0.452922	0.721615
WP_BURN_WOUND_HEALING	-0.255775	-0.999445	0.450621	0.722135
REACTOME_ROS_AND_RNS_PRODUCTION_IN_PHAGOCYTES	-0.309513	-0.999359	0.447458	0.721794
REACTOME_RHOQ_GTPASE_CYCLE	-0.275159	-0.998998	0.450939	0.722338
WP_TNFRELATED_WEAK_INDUCER_OF_APOPTOSIS_TWEAK_SIGNALING_PATHWAY	-0.293617	-0.998697	0.442578	0.722673
WP_HAIR_FOLLICLE_DEVELOPMENT_ORGANOGENESIS_PART_2_OF_3	-0.316001	-0.998472	0.451059	0.722778
WP_MICROTUBULE_CYTOSKELETON_REGULATION	-0.291626	-0.998283	0.439854	0.722787
KAYO_CALORIE_RESTRICTION_MUSCLE_DN	-0.260107	-0.997904	0.444097	0.723375
PID_ALPHA_SYNUCLEIN_PATHWAY	-0.313731	-0.997529	0.451314	0.72397
BROWNE_HCMV_INFECTION_8HR_DN	-0.292189	-0.997404	0.44204	0.723764
KEGG_LONG_TERM_POTENTIATION	-0.271204	-0.996869	0.45467	0.724847
KEGG_TYROSINE_METABOLISM	-0.30258	-0.996838	0.457736	0.724339
CHENG_RESPONSE_TO_NICKEL_ACETATE	-0.294804	-0.996023	0.458824	0.726312
LEE_LIVER_CANCER_MYC_E2F1_UP	-0.280701	-0.995726	0.462076	0.726647
REACTOME_REGULATION_OF_CHOLESTEROL_BIOSYNTHESIS_BY_SREBP_SREBF	-0.277015	-0.995604	0.454233	0.726433
MEBARKI_HCC_PROGENITOR_WNT_DN	-0.267314	-0.995592	0.457608	0.725859
LIU_SOX4_TARGETS_DN	-0.216167	-0.995207	0.469611	0.726475
PICCALUGA_ANGIOIMMUNOBLASTIC_LYMPHOMA_UP	-0.228826	-0.995104	0.458899	0.7262
WAMUNYOKOLI_OVARIAN_CANCER_LMP_UP	-0.21981	-0.995008	0.466944	0.725906
WANG_THOC1_TARGETS_DN	-0.352143	-0.994694	0.452728	0.7263
SHIPP_DLBCL_VS_FOLLICULAR_LYMPHOMA_UP	-0.291416	-0.994663	0.461811	0.725796
REACTOME_SYNDECAN_INTERACTIONS	-0.323767	-0.994626	0.452551	0.725306
REACTOME_CHONDROITIN_SULFATE_DERMATAN_SULFATE_METABOLISM	-0.282412	-0.994115	0.462901	0.726319
REACTOME_RUNX1_REGULATES_TRANSCRIPTION_OF_GENES_INVOLVED_IN_DIFFERENTIATION_OF_HSCS	-0.243955	-0.993521	0.459982	0.727593
FAELT_B_CLL_WITH_VH3_21_DN	-0.283429	-0.993313	0.457592	0.727665
REACTOME_CONSTITUTIVE_SIGNALING_BY_EGFRVIII	-0.378123	-0.992818	0.462912	0.728623
ROSS_AML_WITH_AML1_ETO_FUSION	-0.263972	-0.992762	0.467693	0.728201
WEST_ADRENOCORTICAL_CARCINOMA_VS_ADENOMA_UP	-0.353644	-0.992464	0.455595	0.728539
REACTOME_SIGNALING_BY_NTRK2_TRKB	-0.328534	-0.992315	0.457286	0.728411
REACTOME_APOPTOTIC_EXECUTION_PHASE	-0.281557	-0.992149	0.455076	0.728337
KEGG_CHRONIC_MYELOID_LEUKEMIA	-0.262539	-0.991193	0.463149	0.730762
REACTOME_PEPTIDE_HORMONE_METABOLISM	-0.258199	-0.991139	0.465104	0.73033
BILBAN_B_CLL_LPL_UP	-0.271185	-0.990488	0.450585	0.731766
WP_TYPE_I_COLLAGEN_SYNTHESIS_IN_THE_CONTEXT_OF_OSTEOGENESIS_IMPERFECTA	-0.313009	-0.990429	0.453416	0.731351
REACTOME_SLC_TRANSPORTER_DISORDERS	-0.253333	-0.990145	0.475957	0.731646
REACTOME_CDT1_ASSOCIATION_WITH_THE_CDC6_ORC_ORIGIN_COMPLEX	-0.274986	-0.990078	0.462963	0.731252
WP_METABOLIC_REPROGRAMMING_IN_COLON_CANCER	-0.295186	-0.990055	0.462349	0.730727
REACTOME_DISEASES_ASSOCIATED_WITH_O_GLYCOSYLATION_OF_PROTEINS	-0.271543	-0.989924	0.470396	0.730544
KEGG_JAK_STAT_SIGNALING_PATHWAY	-0.241927	-0.989765	0.478501	0.730444
GARCIA_TARGETS_OF_FLI1_AND_DAX1_UP	-0.282541	-0.989428	0.463369	0.730893
WP_WHITE_FAT_CELL_DIFFERENTIATION	-0.313095	-0.989315	0.454523	0.730648
REACTOME_POSTMITOTIC_NUCLEAR_PORE_COMPLEX_NPC_REFORMATION	-0.322877	-0.989248	0.461041	0.730255
BAKKER_FOXO3_TARGETS_DN	-0.229568	-0.988712	0.478097	0.731335
REACTOME_FORMATION_OF_RNA_POL_II_ELONGATION_COMPLEX	-0.274544	-0.988546	0.466414	0.731261
REACTOME_FATTY_ACYL_COA_BIOSYNTHESIS	-0.301431	-0.988387	0.468984	0.731152
MURAKAMI_UV_RESPONSE_24HR	-0.345788	-0.988353	0.459897	0.730664
REACTOME_TRANSMISSION_ACROSS_CHEMICAL_SYNAPSES	-0.219433	-0.988265	0.491124	0.730346
REACTOME_SWITCHING_OF_ORIGINS_TO_A_POST_REPLICATIVE_STATE	-0.252726	-0.988093	0.470882	0.730289
WP_JOUBERT_SYNDROME	-0.259387	-0.987862	0.471148	0.730418
REACTOME_GPVI_MEDIATED_ACTIVATION_CASCADE	-0.303712	-0.987738	0.465378	0.730203
CHIANG_LIVER_CANCER_SUBCLASS_INTERFERON_DN	-0.282114	-0.987674	0.470927	0.729808
REACTOME_CELLULAR_RESPONSE_TO_HEAT_STRESS	-0.247769	-0.987432	0.477553	0.729964
JAZAERI_BREAST_CANCER_BRCA1_VS_BRCA2_DN	-0.296196	-0.98739	0.477608	0.729501
WANG_NFKB_TARGETS	-0.34453	-0.987219	0.471936	0.729442
WP_EBOLA_VIRUS_INFECTION_IN_HOST	-0.240653	-0.98718	0.477843	0.728966
WP_DNA_MISMATCH_REPAIR	-0.334314	-0.986017	0.462676	0.732006
REACTOME_TP53_REGULATES_METABOLIC_GENES	-0.254831	-0.985794	0.475153	0.73211
GRADE_COLON_AND_RECTAL_CANCER_DN	-0.249529	-0.985645	0.458198	0.731982
REACTOME_MAP3K8_TPL2_DEPENDENT_MAPK1_3_ACTIVATION	-0.367119	-0.985119	0.476771	0.733035
WP_MITOCHONDRIAL_LONG_CHAIN_FATTY_ACID_BETAOXIDATION	-0.363478	-0.984497	0.470616	0.734399
GRAESSMANN_APOPTOSIS_BY_SERUM_DEPRIVATION_DN	-0.221324	-0.984086	0.491181	0.735092
BRACHAT_RESPONSE_TO_METHOTREXATE_DN	-0.328008	-0.983993	0.470902	0.734785
KYNG_ENVIRONMENTAL_STRESS_RESPONSE_NOT_BY_UV_IN_OLD	-0.334459	-0.98372	0.473646	0.735035
BROWNE_HCMV_INFECTION_20HR_DN	-0.246746	-0.983332	0.479431	0.73565
REACTOME_ACTIVATION_OF_AMPK_DOWNSTREAM_OF_NMDARS	-0.323266	-0.98328	0.477799	0.735226
RICKMAN_TUMOR_DIFFERENTIATED_MODERATELY_VS_POORLY_UP	-0.239865	-0.983169	0.48207	0.734982
REACTOME_RHO_GTPASE_CYCLE	-0.206601	-0.983135	0.527919	0.7345
GOBERT_CORE_OLIGODENDROCYTE_DIFFERENTIATION	-0.290121	-0.982859	0.479389	0.734777
XU_GH1_EXOGENOUS_TARGETS_UP	-0.291588	-0.982618	0.479602	0.734938
REACTOME_TRANSPORT_OF_THE_SLBP_DEPENDANT_MATURE_MRNA	-0.300932	-0.982573	0.478367	0.734493
WP_INTERACTIONS_BETWEEN_IMMUNE_CELLS_AND_MICRORNAS_IN_TUMOR_MICROENVIRONMENT	-0.333626	-0.982509	0.474029	0.734105
SMID_BREAST_CANCER_ERBB2_UP	-0.23994	-0.982281	0.493523	0.734224
REACTOME_CHROMATIN_MODIFYING_ENZYMES	-0.217615	-0.981857	0.512953	0.734935
CHUNG_BLISTER_CYTOTOXICITY_DN	-0.28941	-0.981	0.476033	0.737023
BIOCARTA_RAS_PATHWAY	-0.337201	-0.980628	0.475496	0.737592
WP_MIRNAS_INVOLVEMENT_IN_THE_IMMUNE_RESPONSE_IN_SEPSIS	-0.304824	-0.98054	0.468812	0.73728
YAN_ESCAPE_FROM_ANOIKIS	-0.33399	-0.980301	0.485364	0.737431
GRUETZMANN_PANCREATIC_CANCER_DN	-0.225624	-0.98025	0.512857	0.737006
SCHEIDEREIT_IKK_INTERACTING_PROTEINS	-0.277914	-0.980113	0.487412	0.736864
KEGG_MELANOGENESIS	-0.248782	-0.979982	0.493215	0.736686
BERTUCCI_MEDULLARY_VS_DUCTAL_BREAST_CANCER_UP	-0.224756	-0.979799	0.518038	0.736673
PANGAS_TUMOR_SUPPRESSION_BY_SMAD1_AND_SMAD5_UP	-0.236014	-0.979587	0.511026	0.736741
PID_UPA_UPAR_PATHWAY	-0.297728	-0.979378	0.486634	0.736818
REACTOME_EPHB_MEDIATED_FORWARD_SIGNALING	-0.28855	-0.979058	0.474323	0.737227
BIOCARTA_PROTEASOME_PATHWAY	-0.347734	-0.978926	0.471803	0.73705
WP_EXTRACELLULAR_VESICLES_IN_THE_CROSSTALK_OF_CARDIAC_CELLS	-0.355205	-0.97875	0.475071	0.737016
LANDIS_BREAST_CANCER_PROGRESSION_DN	-0.262762	-0.978524	0.495875	0.73714
MODY_HIPPOCAMPUS_PRENATAL	-0.28566	-0.978356	0.486069	0.737085
REACTOME_REGULATED_NECROSIS	-0.275793	-0.978259	0.484864	0.736803
ZHOU_INFLAMMATORY_RESPONSE_LIVE_DN	-0.210124	-0.977978	0.545704	0.737085
KEGG_TRYPTOPHAN_METABOLISM	-0.293016	-0.977554	0.483782	0.737826
LEIN_CEREBELLUM_MARKERS	-0.255083	-0.977412	0.494878	0.737682
PID_CD40_PATHWAY	-0.317637	-0.97738	0.488867	0.737206
BIOCARTA_ECM_PATHWAY	-0.34859	-0.976545	0.485936	0.739227
KYNG_RESPONSE_TO_H2O2_VIA_ERCC6	-0.357271	-0.976544	0.472222	0.73865
WP_MATRIX_METALLOPROTEINASES	-0.318042	-0.976461	0.483078	0.73832
REACTOME_HSF1_DEPENDENT_TRANSACTIVATION	-0.297347	-0.975568	0.483226	0.740504
PID_IFNG_PATHWAY	-0.293382	-0.973487	0.488234	0.746408
BYSTRYKH_HEMATOPOIESIS_STEM_CELL_AND_BRAIN_QTL_CIS	-0.265107	-0.973443	0.501612	0.745958
REACTOME_METABOLISM_OF_VITAMINS_AND_COFACTORS	-0.225138	-0.973226	0.530767	0.746051
REACTOME_FLT3_SIGNALING	-0.294055	-0.973083	0.498488	0.745912
REACTOME_FORMATION_OF_THE_EARLY_ELONGATION_COMPLEX	-0.306207	-0.972784	0.49097	0.746271
REACTOME_TRANSCRIPTIONAL_ACTIVATION_OF_MITOCHONDRIAL_BIOGENESIS	-0.271685	-0.972079	0.494947	0.747849
WP_CARDIAC_HYPERTROPHIC_RESPONSE	-0.272163	-0.971267	0.497941	0.749781
KEGG_PANTOTHENATE_AND_COA_BIOSYNTHESIS	-0.370933	-0.970705	0.492841	0.750953
REACTOME_DOWNSTREAM_SIGNALING_EVENTS_OF_B_CELL_RECEPTOR_BCR	-0.255319	-0.970041	0.504877	0.752433
REACTOME_BRANCHED_CHAIN_AMINO_ACID_CATABOLISM	-0.334633	-0.96966	0.494764	0.753031
MOROSETTI_FACIOSCAPULOHUMERAL_MUSCULAR_DISTROPHY_UP	-0.349335	-0.969638	0.494264	0.752509
JI_RESPONSE_TO_FSH_UP	-0.26212	-0.969468	0.511326	0.752451
REACTOME_PLATELET_ACTIVATION_SIGNALING_AND_AGGREGATION	-0.215396	-0.969106	0.550523	0.752995
KEGG_ABC_TRANSPORTERS	-0.282745	-0.968835	0.50552	0.753236
WP_PHOSPHOINOSITIDES_METABOLISM	-0.280092	-0.968587	0.50778	0.753401
SIG_CHEMOTAXIS	-0.282365	-0.968567	0.503742	0.752885
LY_AGING_MIDDLE_DN	-0.358682	-0.968415	0.495941	0.752773
REACTOME_RHOG_GTPASE_CYCLE	-0.256464	-0.968234	0.521919	0.752746
REACTOME_FORMATION_OF_INCISION_COMPLEX_IN_GG_NER	-0.286444	-0.968151	0.504217	0.752419
REACTOME_SIGNALING_BY_ERBB2_ECD_MUTANTS	-0.360144	-0.967558	0.492887	0.753653
JISON_SICKLE_CELL_DISEASE_DN	-0.223386	-0.967143	0.560715	0.75438
ZHAN_MULTIPLE_MYELOMA_CD1_AND_CD2_DN	-0.273416	-0.967036	0.512801	0.754136
WP_UNFOLDED_PROTEIN_RESPONSE	-0.325276	-0.966664	0.50256	0.754703
WNT_SIGNALING	-0.246897	-0.966413	0.523008	0.754879
WP_MFAP5_EFFECT_ON_PERMEABILITY_AND_MOTILITY_OF_ENDOTHELIAL_CELLS_VIA_CYTOSKELETON_REARRANGEMENT	-0.350953	-0.966389	0.501511	0.754374
HASLINGER_B_CLL_WITH_CHROMOSOME_12_TRISOMY	-0.329713	-0.96617	0.498221	0.754471
SESTO_RESPONSE_TO_UV_C6	-0.289006	-0.965912	0.506992	0.754703
LE_NEURONAL_DIFFERENTIATION_DN	-0.349648	-0.965368	0.512625	0.75582
REACTOME_DISASSEMBLY_OF_THE_DESTRUCTION_COMPLEX_AND_RECRUITMENT_OF_AXIN_TO_THE_MEMBRANE	-0.304853	-0.9651	0.507655	0.756062
HUI_MAPK14_TARGETS_UP	-0.344685	-0.965057	0.497336	0.755618
VALK_AML_CLUSTER_15	-0.307647	-0.964979	0.505561	0.755283
REACTOME_APC_C_MEDIATED_DEGRADATION_OF_CELL_CYCLE_PROTEINS	-0.248917	-0.964497	0.537296	0.756184
HASLINGER_B_CLL_WITH_17P13_DELETION	-0.335528	-0.964141	0.503488	0.756703
KIM_BIPOLAR_DISORDER_OLIGODENDROCYTE_DENSITY_CORR_DN	-0.258929	-0.9636	0.523397	0.757794
NABA_ECM_GLYCOPROTEINS	-0.224152	-0.9636	0.56378	0.757217
MATZUK_SPERMATID_DIFFERENTIATION	-0.309789	-0.963247	0.503722	0.757732
REACTOME_SIGNALING_BY_TYPE_1_INSULIN_LIKE_GROWTH_FACTOR_1_RECEPTOR_IGF1R	-0.271228	-0.962434	0.513605	0.75966
REACTOME_REGULATION_OF_TP53_EXPRESSION_AND_DEGRADATION	-0.29305	-0.962405	0.510717	0.759173
PID_AR_PATHWAY	-0.265791	-0.962292	0.524426	0.758954
PID_FAS_PATHWAY	-0.291139	-0.962249	0.522796	0.758511
ZHAN_MULTIPLE_MYELOMA_DN	-0.292954	-0.961662	0.517462	0.759729
REACTOME_ABC_TRANSPORTER_DISORDERS	-0.252517	-0.960757	0.532919	0.761906
LUI_THYROID_CANCER_CLUSTER_2	-0.281469	-0.960718	0.517825	0.761446
KORKOLA_EMBRYONIC_CARCINOMA_VS_SEMINOMA_DN	-0.338924	-0.960672	0.507869	0.761007
MARTIN_VIRAL_GPCR_SIGNALING_DN	-0.277771	-0.960271	0.525781	0.761649
YANG_BREAST_CANCER_ESR1_DN	-0.322032	-0.960263	0.511388	0.761102
REACTOME_DAP12_SIGNALING	-0.314049	-0.960119	0.508544	0.760954
WP_THYROID_HORMONES_PRODUCTION_AND_PERIPHERAL_DOWNSTREAM_SIGNALING_EFFECTS	-0.247203	-0.960032	0.537693	0.760644
REACTOME_SENSORY_PERCEPTION	-0.216555	-0.959925	0.590244	0.760391
WINTER_HYPOXIA_UP	-0.243904	-0.959906	0.535693	0.759875
HOSHIDA_LIVER_CANCER_SUBCLASS_S3	-0.2136	-0.959887	0.603593	0.75936
REACTOME_PCNA_DEPENDENT_LONG_PATCH_BASE_EXCISION_REPAIR	-0.33221	-0.958856	0.515015	0.761917
REACTOME_MRNA_DECAY_BY_3_TO_5_EXORIBONUCLEASE	-0.356154	-0.958309	0.50817	0.763015
SENGUPTA_EBNA1_ANTICORRELATED	-0.228886	-0.95799	0.562334	0.76341
PID_RETINOIC_ACID_PATHWAY	-0.306715	-0.95787	0.523111	0.763203
DAIRKEE_CANCER_PRONE_RESPONSE_BPA	-0.273521	-0.957731	0.521315	0.763064
DARWICHE_PAPILLOMA_RISK_HIGH_UP	-0.231881	-0.957507	0.562748	0.763172
LOPEZ_MESOTHELIOMA_SURVIVAL_OVERALL_DN	-0.363967	-0.957435	0.505827	0.762817
BOYAULT_LIVER_CANCER_SUBCLASS_G123_DN	-0.275226	-0.957175	0.52893	0.76303
REACTOME_VISUAL_PHOTOTRANSDUCTION	-0.247697	-0.956651	0.548514	0.764037
WP_STING_PATHWAY_IN_KAWASAKILIKE_DISEASE_AND_COVID19	-0.339724	-0.956292	0.511756	0.764544
KEGG_LEUKOCYTE_TRANSENDOTHELIAL_MIGRATION	-0.237359	-0.956267	0.570482	0.764051
LEE_LIVER_CANCER_E2F1_UP	-0.264957	-0.95587	0.534487	0.764675
REACTOME_CALNEXIN_CALRETICULIN_CYCLE	-0.314355	-0.955598	0.516442	0.764933
ROESSLER_LIVER_CANCER_METASTASIS_DN	-0.273215	-0.955533	0.526963	0.764558
REACTOME_RMTS_METHYLATE_HISTONE_ARGININES	-0.254174	-0.955372	0.550929	0.764482
HOFMANN_CELL_LYMPHOMA_DN	-0.288751	-0.955297	0.52753	0.764128
WANG_ADIPOGENIC_GENES_REPRESSED_BY_SIRT1	-0.317667	-0.955013	0.513374	0.764436
RAHMAN_TP53_TARGETS_PHOSPHORYLATED	-0.336371	-0.954867	0.521799	0.764306
WP_PRION_DISEASE_PATHWAY	-0.302765	-0.954847	0.517638	0.763799
REACTOME_INTERLEUKIN_37_SIGNALING	-0.332735	-0.954815	0.519954	0.763333
ROYLANCE_BREAST_CANCER_16Q_COPY_NUMBER_DN	-0.327713	-0.954667	0.513892	0.763206
REACTOME_METABOLISM_OF_STEROID_HORMONES	-0.30189	-0.954469	0.522938	0.763236
BYSTROEM_CORRELATED_WITH_IL5_UP	-0.290016	-0.954267	0.524632	0.763277
REACTOME_TRANSPORT_OF_CONNEXONS_TO_THE_PLASMA_MEMBRANE	-0.341429	-0.953899	0.510461	0.763816
MCGARVEY_SILENCED_BY_METHYLATION_IN_COLON_CANCER	-0.290803	-0.952674	0.533116	0.766955
MIKKELSEN_MEF_HCP_WITH_H3_UNMETHYLATED	-0.218171	-0.952641	0.616642	0.766489
WU_CELL_MIGRATION	-0.221918	-0.952091	0.589935	0.767576
WP_MIRNA_REGULATION_OF_PROSTATE_CANCER_SIGNALING_PATHWAYS	-0.299413	-0.951347	0.516774	0.769265
WP_CHEMOKINE_SIGNALING_PATHWAY	-0.225993	-0.9513	0.587598	0.768841
BONOME_OVARIAN_CANCER_SURVIVAL_OPTIMAL_DEBULKING	-0.212918	-0.950645	0.630047	0.770228
REACTOME_TRANSCRIPTIONAL_REGULATION_BY_RUNX1	-0.214332	-0.950128	0.63375	0.771219
WP_FIBRIN_COMPLEMENT_RECEPTOR_3_SIGNALING_PATHWAY	-0.286402	-0.950051	0.522206	0.770882
NUMATA_CSF3_SIGNALING_VIA_STAT3	-0.332608	-0.949823	0.528444	0.770991
REACTOME_KERATINIZATION	-0.25382	-0.949621	0.550357	0.771023
REACTOME_FCERI_MEDIATED_NF_KB_ACTIVATION	-0.248939	-0.948818	0.560615	0.772866
RAY_TUMORIGENESIS_BY_ERBB2_CDC25A_UP	-0.219437	-0.948651	0.603754	0.772797
REACTOME_REGULATION_OF_MRNA_STABILITY_BY_PROTEINS_THAT_BIND_AU_RICH_ELEMENTS	-0.244745	-0.948094	0.570936	0.773893
PID_ER_NONGENOMIC_PATHWAY	-0.283729	-0.947576	0.544266	0.774868
REACTOME_ATTENUATION_PHASE	-0.311427	-0.94749	0.534665	0.774558
IBRAHIM_NRF1_DOWN	-0.22524	-0.947383	0.607097	0.774311
GRADE_COLON_VS_RECTAL_CANCER_DN	-0.268221	-0.947313	0.551037	0.773951
REACTOME_MYOGENESIS	-0.313734	-0.946769	0.534816	0.775006
BIOCARTA_NFKB_PATHWAY	-0.325951	-0.946766	0.520947	0.77445
REACTOME_SUMOYLATION_OF_DNA_DAMAGE_RESPONSE_AND_REPAIR_PROTEINS	-0.249912	-0.946134	0.569205	0.775772
REACTOME_RESOLUTION_OF_AP_SITES_VIA_THE_MULTIPLE_NUCLEOTIDE_PATCH_REPLACEMENT_PATHWAY	-0.316908	-0.945322	0.531521	0.777656
TRAYNOR_RETT_SYNDROM_UP	-0.282399	-0.945113	0.551886	0.777705
REACTOME_APC_C_CDC20_MEDIATED_DEGRADATION_OF_CYCLIN_B	-0.317887	-0.944588	0.532084	0.778704
LEE_METASTASIS_AND_ALTERNATIVE_SPLICING_UP	-0.250807	-0.943836	0.570836	0.780391
REACTOME_LAGGING_STRAND_SYNTHESIS	-0.332715	-0.942135	0.534857	0.784892
WP_CYSTEINE_AND_METHIONINE_CATABOLISM	-0.357723	-0.94184	0.533912	0.785204
BIOCARTA_BAD_PATHWAY	-0.316482	-0.94172	0.533738	0.785001
REACTOME_SUMOYLATION_OF_SUMOYLATION_PROTEINS	-0.285614	-0.940966	0.545343	0.786686
REACTOME_TRANSPORT_TO_THE_GOLGI_AND_SUBSEQUENT_MODIFICATION	-0.217778	-0.939632	0.655933	0.790059
LENAOUR_DENDRITIC_CELL_MATURATION_DN	-0.228354	-0.939069	0.61018	0.791164
MATZUK_SPERMATOZOA	-0.235377	-0.939018	0.607164	0.790745
BIOCARTA_IGF1MTOR_PATHWAY	-0.335075	-0.938627	0.532387	0.791339
REACTOME_GLYCOSPHINGOLIPID_METABOLISM	-0.27676	-0.938248	0.560423	0.791891
REACTOME_SENSORY_PROCESSING_OF_SOUND	-0.248749	-0.937993	0.591133	0.792058
REACTOME_COLLAGEN_DEGRADATION	-0.257333	-0.937785	0.572224	0.79209
REACTOME_GLYCOSAMINOGLYCAN_METABOLISM	-0.229647	-0.937742	0.620308	0.791645
REACTOME_TNF_RECEPTOR_SUPERFAMILY_TNFSF_MEMBERS_MEDIATING_NON_CANONICAL_NF_KB_PATHWAY	-0.354163	-0.937429	0.539686	0.791992
PID_ERBB1_INTERNALIZATION_PATHWAY	-0.279867	-0.936967	0.56047	0.792799
REACTOME_GLOBAL_GENOME_NUCLEOTIDE_EXCISION_REPAIR_GG_NER	-0.243142	-0.936953	0.597015	0.792269
REACTOME_TCR_SIGNALING	-0.230069	-0.936825	0.6213	0.792073
BIOCARTA_TID_PATHWAY	-0.336159	-0.936548	0.535714	0.792302
REACTOME_GLUCOSE_METABOLISM	-0.241587	-0.935333	0.599016	0.795329
REACTOME_DEFECTIVE_CFTR_CAUSES_CYSTIC_FIBROSIS	-0.258455	-0.935322	0.588044	0.794788
RICKMAN_TUMOR_DIFFERENTIATED_WELL_VS_POORLY_UP	-0.208617	-0.935036	0.69391	0.795061
PID_SYNDECAN_1_PATHWAY	-0.272228	-0.934963	0.568512	0.794706
REACTOME_CROSSLINKING_OF_COLLAGEN_FIBRILS	-0.338856	-0.934699	0.53984	0.794907
JOSEPH_RESPONSE_TO_SODIUM_BUTYRATE_DN	-0.257683	-0.934332	0.57345	0.795432
WEIGEL_OXIDATIVE_STRESS_BY_HNE_AND_H2O2	-0.285967	-0.934019	0.5663	0.7958
PID_EPHA2_FWD_PATHWAY	-0.329909	-0.933987	0.548113	0.795322
LANDIS_ERBB2_BREAST_TUMORS_324_DN	-0.22195	-0.933964	0.638669	0.794822
PID_ARF_3PATHWAY	-0.335971	-0.93354	0.544486	0.795501
WP_LIPID_METABOLISM_PATHWAY	-0.305404	-0.933443	0.54493	0.795215
DACOSTA_UV_RESPONSE_VIA_ERCC3_TTD_UP	-0.255687	-0.933002	0.575155	0.79594
REACTOME_MUSCLE_CONTRACTION	-0.21458	-0.931906	0.676544	0.798578
ROYLANCE_BREAST_CANCER_16Q_COPY_NUMBER_UP	-0.25829	-0.931685	0.58955	0.798659
SCIAN_CELL_CYCLE_TARGETS_OF_TP53_AND_TP73_DN	-0.317811	-0.931684	0.555244	0.798094
ZHAN_MULTIPLE_MYELOMA_MF_UP	-0.271502	-0.931389	0.570267	0.798383
HANN_RESISTANCE_TO_BCL2_INHIBITOR_DN	-0.271868	-0.930865	0.567632	0.79934
OKAWA_NEUROBLASTOMA_1P36_31_DELETION	-0.317802	-0.930255	0.562878	0.800553
PID_TRKR_PATHWAY	-0.254865	-0.930061	0.591227	0.800538
PID_INSULIN_PATHWAY	-0.272869	-0.929998	0.579277	0.800155
MALTA_CURATED_STEMNESS_MARKERS	-0.322028	-0.929404	0.556086	0.801318
MADAN_DPPA4_TARGETS	-0.265094	-0.929354	0.584365	0.800896
REACTOME_UPTAKE_AND_ACTIONS_OF_BACTERIAL_TOXINS	-0.296834	-0.928803	0.574087	0.801936
WP_BASE_EXCISION_REPAIR	-0.291696	-0.927228	0.567488	0.805953
LOPES_METHYLATED_IN_COLON_CANCER_DN	-0.301008	-0.926098	0.571534	0.808666
REACTOME_VASOPRESSIN_REGULATES_RENAL_WATER_HOMEOSTASIS_VIA_AQUAPORINS	-0.278194	-0.925937	0.577508	0.808576
LE_NEURONAL_DIFFERENTIATION_UP	-0.340673	-0.925776	0.557861	0.808465
WANG_TARGETS_OF_MLL_CBP_FUSION_UP	-0.273108	-0.925406	0.590676	0.808952
YAGI_AML_SURVIVAL	-0.226835	-0.925192	0.64522	0.809001
REACTOME_LISTERIA_MONOCYTOGENES_ENTRY_INTO_HOST_CELLS	-0.325889	-0.92445	0.568054	0.810562
WP_NUCLEAR_RECEPTORS_IN_LIPID_METABOLISM_AND_TOXICITY	-0.291678	-0.924445	0.583375	0.810006
WHITE_NEUROBLASTOMA_WITH_1P36.3_DELETION	-0.328607	-0.923933	0.566302	0.810932
DARWICHE_PAPILLOMA_RISK_LOW_UP	-0.22012	-0.922671	0.682132	0.813994
REACTOME_ANTIGEN_PRESENTATION_FOLDING_ASSEMBLY_AND_PEPTIDE_LOADING_OF_CLASS_I_MHC	-0.308983	-0.922506	0.572721	0.81389
SMID_BREAST_CANCER_RELAPSE_IN_BRAIN_DN	-0.242693	-0.922353	0.622397	0.813754
KEGG_ALANINE_ASPARTATE_AND_GLUTAMATE_METABOLISM	-0.295225	-0.92223	0.575217	0.813538
PIONTEK_PKD1_TARGETS_DN	-0.347539	-0.922134	0.560761	0.81324
WP_MECHANOREGULATION_AND_PATHOLOGY_OF_YAPTAZ_VIA_HIPPO_AND_NONHIPPO_MECHANISMS	-0.269167	-0.921959	0.593247	0.813165
REACTOME_TRANSLOCATION_OF_SLC2A4_GLUT4_TO_THE_PLASMA_MEMBRANE	-0.247161	-0.921922	0.62662	0.812701
STAMBOLSKY_BOUND_BY_MUTATED_TP53	-0.343163	-0.921891	0.558884	0.812218
AIYAR_COBRA1_TARGETS_UP	-0.281902	-0.921701	0.583375	0.8122
CHOW_RASSF1_TARGETS_DN	-0.291119	-0.920205	0.582205	0.815891
REACTOME_G_ALPHA_Z_SIGNALLING_EVENTS	-0.265224	-0.920173	0.603685	0.81541
BIOCARTA_WNT_PATHWAY	-0.310901	-0.919801	0.578571	0.815906
DIRMEIER_LMP1_RESPONSE_LATE_UP	-0.255445	-0.918776	0.608017	0.818265
MAGRANGEAS_MULTIPLE_MYELOMA_IGG_VS_IGA_UP	-0.331946	-0.918478	0.571987	0.818551
KEGG_TASTE_TRANSDUCTION	-0.276195	-0.917286	0.595761	0.821402
FOSTER_KDM1A_TARGETS_UP	-0.207069	-0.916283	0.750553	0.823662
WP_NEPHROTIC_SYNDROME	-0.271233	-0.915957	0.60075	0.824019
KEGG_HEMATOPOIETIC_CELL_LINEAGE	-0.245314	-0.915708	0.632178	0.824156
WP_DEREGULATION_OF_RAB_AND_RAB_EFFECTOR_GENES_IN_BLADDER_CANCER	-0.339461	-0.915403	0.566787	0.824453
ELVIDGE_HYPOXIA_BY_DMOG_DN	-0.252217	-0.915069	0.623069	0.824812
KEGG_CHEMOKINE_SIGNALING_PATHWAY	-0.214504	-0.914387	0.722095	0.826161
REACTOME_MAPK6_MAPK4_SIGNALING	-0.234297	-0.914095	0.669056	0.826412
WP_MICROGLIA_PATHOGEN_PHAGOCYTOSIS_PATHWAY	-0.286449	-0.913652	0.600048	0.827082
SHI_SPARC_TARGETS_UP	-0.308118	-0.913177	0.588365	0.827863
MAYBURD_RESPONSE_TO_L663536_UP	-0.298823	-0.912072	0.59688	0.830394
REACTOME_CYCLIN_A_CDK2_ASSOCIATED_EVENTS_AT_S_PHASE_ENTRY	-0.234312	-0.911718	0.662522	0.830815
REACTOME_SIGNALING_BY_WNT_IN_CANCER	-0.283013	-0.911333	0.604287	0.831297
CHANGOLKAR_H2AFY_TARGETS_DN	-0.273603	-0.911332	0.615209	0.830728
LIAO_HAVE_SOX4_BINDING_SITES	-0.270259	-0.911301	0.62031	0.830248
REACTOME_AMINO_ACIDS_REGULATE_MTORC1	-0.25499	-0.910454	0.62626	0.832019
REACTOME_ABC_TRANSPORTERS_IN_LIPID_HOMEOSTASIS	-0.327492	-0.91027	0.583931	0.831964
KEGG_GLYCEROPHOSPHOLIPID_METABOLISM	-0.240971	-0.910156	0.662298	0.831709
BOUDOUKHA_BOUND_BY_IGF2BP2	-0.225279	-0.909867	0.692331	0.831952
VECCHI_GASTRIC_CANCER_ADVANCED_VS_EARLY_DN	-0.220013	-0.909809	0.705663	0.831546
KEGG_CELL_ADHESION_MOLECULES_CAMS	-0.224377	-0.909356	0.685883	0.832222
BIOCARTA_NUCLEARRS_PATHWAY	-0.286065	-0.908769	0.60936	0.833263
DARWICHE_SKIN_TUMOR_PROMOTER_UP	-0.220714	-0.908328	0.707844	0.833927
BIOCARTA_P38MAPK_PATHWAY	-0.278998	-0.907563	0.606325	0.835481
BIOCARTA_MAL_PATHWAY	-0.323367	-0.907531	0.591087	0.834997
WP_TYROBP_CAUSAL_NETWORK_IN_MICROGLIA	-0.256051	-0.907349	0.629268	0.834917
WATANABE_COLON_CANCER_MSI_VS_MSS_UP	-0.309513	-0.907281	0.583855	0.834531
REACTOME_G_ALPHA_12_13_SIGNALLING_EVENTS	-0.237699	-0.907179	0.67268	0.834243
VART_KSHV_INFECTION_ANGIOGENIC_MARKERS_UP	-0.213172	-0.906888	0.736044	0.834482
WIERENGA_STAT5A_TARGETS_GROUP1	-0.220891	-0.906868	0.7076	0.833971
REACTOME_REGULATION_OF_FZD_BY_UBIQUITINATION	-0.314231	-0.906831	0.607501	0.833506
KEGG_AMINOACYL_TRNA_BIOSYNTHESIS	-0.27073	-0.906634	0.623461	0.833494
REACTOME_THE_CANONICAL_RETINOID_CYCLE_IN_RODS_TWILIGHT_VISION	-0.319296	-0.906575	0.600047	0.833091
SERVITJA_ISLET_HNF1A_TARGETS_DN	-0.229583	-0.906243	0.68477	0.833441
GYORFFY_MITOXANTRONE_RESISTANCE	-0.28265	-0.905809	0.615232	0.834077
REACTOME_PROGRAMMED_CELL_DEATH	-0.205829	-0.905401	0.773211	0.834628
REACTOME_RAC1_GTPASE_CYCLE	-0.208777	-0.905197	0.754871	0.834617
WP_PANCREATIC_ADENOCARCINOMA_PATHWAY	-0.233073	-0.904967	0.683482	0.834684
REACTOME_SIGNALING_BY_EGFR	-0.257706	-0.904122	0.637484	0.83643
BIOCARTA_GSK3_PATHWAY	-0.315781	-0.903887	0.589628	0.836495
KEGG_TGF_BETA_SIGNALING_PATHWAY	-0.234665	-0.903692	0.688188	0.836468
WP_SREBF_AND_MIR33_IN_CHOLESTEROL_AND_LIPID_HOMEOSTASIS	-0.341098	-0.903087	0.594364	0.837541
WP_EUKARYOTIC_TRANSCRIPTION_INITIATION	-0.267857	-0.90206	0.635531	0.839762
WP_NOVEL_INTRACELLULAR_COMPONENTS_OF_RIGILIKE_RECEPTOR_RLR_PATHWAY	-0.251367	-0.902029	0.645119	0.839279
BIOCARTA_HDAC_PATHWAY	-0.300767	-0.901829	0.608098	0.839254
REACTOME_TGF_BETA_RECEPTOR_SIGNALING_ACTIVATES_SMADS	-0.281849	-0.901274	0.626892	0.840189
REACTOME_SYNTHESIS_SECRETION_AND_INACTIVATION_OF_GLUCAGON_LIKE_PEPTIDE_1_GLP_1	-0.336123	-0.901226	0.596848	0.839753
WP_IMATINIB_AND_CHRONIC_MYELOID_LEUKEMIA	-0.317968	-0.900638	0.604689	0.840779
REACTOME_NEF_MEDIATES_DOWN_MODULATION_OF_CELL_SURFACE_RECEPTORS_BY_RECRUITING_THEM_TO_CLATHRIN_ADAPTERS	-0.321964	-0.900238	0.595621	0.841295
STEARMAN_TUMOR_FIELD_EFFECT_UP	-0.278146	-0.899319	0.628672	0.843193
WP_ONECARBON_METABOLISM_AND_RELATED_PATHWAYS	-0.257131	-0.89923	0.659369	0.842862
TIAN_BHLHA15_TARGETS	-0.335593	-0.898531	0.590858	0.844186
REACTOME_APOPTOSIS	-0.2079	-0.897703	0.761493	0.845854
PID_MET_PATHWAY	-0.234744	-0.897504	0.696813	0.845816
VANASSE_BCL2_TARGETS_DN	-0.249743	-0.897314	0.664396	0.845761
ANDERSEN_CHOLANGIOCARCINOMA_CLASS2	-0.209661	-0.897203	0.778304	0.845491
GAZIN_EPIGENETIC_SILENCING_BY_KRAS	-0.298968	-0.896838	0.61325	0.845904
REACTOME_LYSOSOME_VESICLE_BIOGENESIS	-0.277491	-0.896331	0.637041	0.846696
MEISSNER_NPC_HCP_WITH_H3_UNMETHYLATED	-0.186608	-0.895864	0.931561	0.847377
REACTOME_ABC_FAMILY_PROTEINS_MEDIATED_TRANSPORT	-0.224912	-0.895672	0.706508	0.847311
MATZUK_SPERMATOCYTE	-0.239405	-0.895643	0.678041	0.846827
BIOCARTA_CTCF_PATHWAY	-0.299965	-0.895494	0.617555	0.84665
REACTOME_ACTIVATION_OF_NMDA_RECEPTORS_AND_POSTSYNAPTIC_EVENTS	-0.230046	-0.895466	0.699943	0.846163
WONG_PROTEASOME_GENE_MODULE	-0.255869	-0.895104	0.657727	0.846553
REACTOME_TICAM1_RIP1_MEDIATED_IKK_COMPLEX_RECRUITMENT	-0.321063	-0.894902	0.603756	0.846531
SEMENZA_HIF1_TARGETS	-0.280097	-0.894507	0.628758	0.847003
REACTOME_METABOLISM_OF_FAT_SOLUBLE_VITAMINS	-0.268232	-0.894387	0.650204	0.846761
WP_KYNURENINE_PATHWAY_AND_LINKS_TO_CELL_SENESCENCE	-0.315665	-0.894094	0.612798	0.846974
IIZUKA_LIVER_CANCER_PROGRESSION_L0_L1_DN	-0.326676	-0.893717	0.612385	0.847405
REACTOME_SPRY_REGULATION_OF_FGF_SIGNALING	-0.33385	-0.893493	0.604797	0.847442
BOYAULT_LIVER_CANCER_SUBCLASS_G2	-0.290365	-0.893451	0.633847	0.846988
DAZARD_UV_RESPONSE_CLUSTER_G24	-0.314627	-0.89339	0.611574	0.846587
TURASHVILI_BREAST_LOBULAR_CARCINOMA_VS_DUCTAL_NORMAL_DN	-0.232046	-0.893161	0.698977	0.846642
KEGG_GLYCOSAMINOGLYCAN_BIOSYNTHESIS_HEPARAN_SULFATE	-0.294435	-0.892856	0.624294	0.84688
JIANG_VHL_TARGETS	-0.228722	-0.892326	0.704173	0.847718
KEGG_PYRIMIDINE_METABOLISM	-0.225747	-0.892275	0.720541	0.847296
REACTOME_GABA_B_RECEPTOR_ACTIVATION	-0.267785	-0.892165	0.63844	0.84703
REACTOME_FGFR2_MUTANT_RECEPTOR_ACTIVATION	-0.280451	-0.891768	0.63874	0.847511
REACTOME_GENERATION_OF_SECOND_MESSENGER_MOLECULES	-0.28293	-0.891322	0.632271	0.848106
RADAEVA_RESPONSE_TO_IFNA1_UP	-0.257419	-0.891274	0.654564	0.847674
REACTOME_RRNA_MODIFICATION_IN_THE_NUCLEUS_AND_CYTOSOL	-0.246629	-0.890711	0.680118	0.848564
REACTOME_HCMV_INFECTION	-0.210592	-0.888476	0.777043	0.853786
LUCAS_HNF4A_TARGETS_UP	-0.247222	-0.888461	0.678967	0.853262
REACTOME_METABOLISM_OF_WATER_SOLUBLE_VITAMINS_AND_COFACTORS	-0.217193	-0.887614	0.749317	0.854877
DARWICHE_SQUAMOUS_CELL_CARCINOMA_DN	-0.20677	-0.887421	0.80459	0.854809
REACTOME_SIGNALING_BY_NTRK3_TRKC	-0.323624	-0.886645	0.621128	0.856228
VALK_AML_WITH_EVI1	-0.313	-0.886417	0.629603	0.856249
REACTOME_PROCESSING_OF_CAPPED_INTRON_CONTAINING_PRE_MRNA	-0.197537	-0.886401	0.849516	0.855729
REACTOME_FGFR2_ALTERNATIVE_SPLICING	-0.287583	-0.886365	0.642477	0.855259
WINNEPENNINCKX_MELANOMA_METASTASIS_DN	-0.269147	-0.886304	0.651111	0.854855
PID_HDAC_CLASSIII_PATHWAY	-0.289726	-0.885966	0.639083	0.855169
KEGG_DRUG_METABOLISM_OTHER_ENZYMES	-0.28012	-0.885523	0.651688	0.855734
AMIT_SERUM_RESPONSE_240_MCF10A	-0.248032	-0.884115	0.681977	0.858747
FIGUEROA_AML_METHYLATION_CLUSTER_6_DN	-0.28763	-0.882923	0.651091	0.861178
REACTOME_AQUAPORIN_MEDIATED_TRANSPORT	-0.255261	-0.882468	0.680021	0.861764
CHAUHAN_RESPONSE_TO_METHOXYESTRADIOL_UP	-0.251772	-0.882442	0.691948	0.861266
ABRAMSON_INTERACT_WITH_AIRE	-0.258554	-0.882167	0.675052	0.8614
GAZDA_DIAMOND_BLACKFAN_ANEMIA_MYELOID_DN	-0.272755	-0.881654	0.65625	0.862133
BIOCARTA_DEATH_PATHWAY	-0.284001	-0.881618	0.645928	0.861666
REACTOME_TIGHT_JUNCTION_INTERACTIONS	-0.289748	-0.881569	0.644121	0.861229
BOYLAN_MULTIPLE_MYELOMA_PCA1_UP	-0.220797	-0.881535	0.758939	0.86076
KEGG_PRION_DISEASES	-0.290634	-0.881469	0.646242	0.860362
REACTOME_RIPK1_MEDIATED_REGULATED_NECROSIS	-0.287668	-0.880954	0.644504	0.861088
KEGG_RIG_I_LIKE_RECEPTOR_SIGNALING_PATHWAY	-0.247945	-0.880501	0.703199	0.861656
WP_MECP2_AND_ASSOCIATED_RETT_SYNDROME	-0.235398	-0.880483	0.711346	0.861145
LANDIS_ERBB2_BREAST_PRENEOPLASTIC_DN	-0.24595	-0.880149	0.697379	0.861413
REACTOME_SYNTHESIS_OF_PC	-0.283285	-0.880093	0.648576	0.860987
TOOKER_GEMCITABINE_RESISTANCE_UP	-0.229292	-0.880017	0.735949	0.860623
NADERI_BREAST_CANCER_PROGNOSIS_UP	-0.252388	-0.879399	0.693979	0.861608
ZHAN_MULTIPLE_MYELOMA_CD2_DN	-0.253656	-0.878766	0.679497	0.862611
WP_SIGNAL_TRANSDUCTION_THROUGH_IL1R	-0.27924	-0.878339	0.653317	0.863092
CASTELLANO_NRAS_TARGETS_UP	-0.235027	-0.878298	0.718076	0.862635
NIKOLSKY_OVERCONNECTED_IN_BREAST_CANCER	-0.30597	-0.877464	0.642351	0.864121
YANG_BREAST_CANCER_ESR1_BULK_UP	-0.289459	-0.87698	0.647422	0.864745
REACTOME_INSULIN_RECEPTOR_RECYCLING	-0.29371	-0.876516	0.645457	0.865334
FAELT_B_CLL_WITH_VH_REARRANGEMENTS_UP	-0.252608	-0.876416	0.697348	0.865021
LIU_COMMON_CANCER_GENES	-0.239041	-0.876354	0.724954	0.864615
REACTOME_NEGATIVE_REGULATION_OF_MET_ACTIVITY	-0.301684	-0.876154	0.64728	0.864548
REACTOME_POLO_LIKE_KINASE_MEDIATED_EVENTS	-0.326797	-0.875661	0.629316	0.865189
AMBROSINI_FLAVOPIRIDOL_TREATMENT_TP53	-0.219027	-0.875547	0.759214	0.864907
REACTOME_OPIOID_SIGNALLING	-0.225931	-0.875057	0.755353	0.865555
KAAB_HEART_ATRIUM_VS_VENTRICLE_DN	-0.193539	-0.874703	0.889671	0.865859
BOYAULT_LIVER_CANCER_SUBCLASS_G123_UP	-0.254651	-0.874523	0.686244	0.865731
BIOCARTA_SPRY_PATHWAY	-0.319901	-0.87436	0.645552	0.865585
KANG_IMMORTALIZED_BY_TERT_UP	-0.225115	-0.874114	0.754187	0.865622
REACTOME_REGULATION_OF_TP53_ACTIVITY_THROUGH_ACETYLATION	-0.279162	-0.873871	0.664569	0.865655
REACTOME_SIGNALING_BY_INSULIN_RECEPTOR	-0.230369	-0.873555	0.739873	0.865855
WP_OSTEOBLAST_DIFFERENTIATION_AND_RELATED_DISEASES	-0.213458	-0.873386	0.790931	0.865713
REACTOME_REGULATION_OF_PTEN_GENE_TRANSCRIPTION	-0.239624	-0.873011	0.716921	0.866067
WORSCHECH_TUMOR_EVASION_AND_TOLEROGENICITY_UP	-0.291497	-0.8722	0.652761	0.86747
REACTOME_CASPASE_ACTIVATION_VIA_EXTRINSIC_APOPTOTIC_SIGNALLING_PATHWAY	-0.295528	-0.871964	0.662089	0.867474
WP_IL17_SIGNALING_PATHWAY	-0.277562	-0.871942	0.672321	0.866978
WP_INTERFERON_TYPE_I_SIGNALING_PATHWAYS	-0.246242	-0.871521	0.701796	0.867424
REACTOME_ADRENALINE_NORADRENALINE_INHIBITS_INSULIN_SECRETION	-0.282444	-0.871157	0.672468	0.867738
PID_PTP1B_PATHWAY	-0.251686	-0.871008	0.712838	0.86755
KEGG_ACUTE_MYELOID_LEUKEMIA	-0.242077	-0.87034	0.71856	0.868584
WP_INTERACTIONS_BETWEEN_LOXL4_AND_OXIDATIVE_STRESS_PATHWAY	-0.315631	-0.869516	0.645238	0.87
REACTOME_DEUBIQUITINATION	-0.190853	-0.868475	0.914297	0.871913
JEON_SMAD6_TARGETS_DN	-0.30835	-0.868273	0.653986	0.871838
WP_PYRIMIDINE_METABOLISM_AND_RELATED_DISEASES	-0.320578	-0.867657	0.648187	0.872743
VALK_AML_CLUSTER_4	-0.291217	-0.867496	0.662967	0.872576
KEGG_CYTOKINE_CYTOKINE_RECEPTOR_INTERACTION	-0.198371	-0.867214	0.884259	0.872686
TERAO_AOX4_TARGETS_HG_UP	-0.283222	-0.867034	0.672393	0.872548
REACTOME_TRANSCRIPTIONAL_REGULATION_BY_RUNX2	-0.212417	-0.866841	0.810654	0.872451
FIGUEROA_AML_METHYLATION_CLUSTER_3_DN	-0.261863	-0.866814	0.693037	0.871964
WIKMAN_ASBESTOS_LUNG_CANCER_UP	-0.32313	-0.866669	0.643087	0.871754
REACTOME_ASYMMETRIC_LOCALIZATION_OF_PCP_PROTEINS	-0.236189	-0.865938	0.744149	0.872919
BIOCARTA_CHEMICAL_PATHWAY	-0.31189	-0.865456	0.651665	0.873487
VALK_AML_CLUSTER_10	-0.277372	-0.865188	0.676043	0.873551
PASINI_SUZ12_TARGETS_UP	-0.217594	-0.864995	0.799007	0.873448
PID_TNF_PATHWAY	-0.251718	-0.864146	0.715844	0.874866
DUNNE_TARGETS_OF_AML1_MTG8_FUSION_UP	-0.251428	-0.863904	0.722014	0.874869
REACTOME_MRNA_DECAY_BY_5_TO_3_EXORIBONUCLEASE	-0.3274	-0.863352	0.643657	0.875593
REACTOME_HCMV_EARLY_EVENTS	-0.21013	-0.863223	0.828465	0.875341
CHIARETTI_T_ALL_RELAPSE_PROGNOSIS	-0.313942	-0.862552	0.658954	0.876333
GU_PDEF_TARGETS_UP	-0.229704	-0.861922	0.756328	0.877231
REACTOME_REGULATION_OF_RUNX2_EXPRESSION_AND_ACTIVITY	-0.229491	-0.861717	0.761905	0.87714
HOEGERKORP_CD44_TARGETS_DIRECT_UP	-0.281497	-0.860741	0.678779	0.878812
DEMAGALHAES_AGING_DN	-0.321937	-0.860124	0.657639	0.879651
REACTOME_SIGNALING_BY_MODERATE_KINASE_ACTIVITY_BRAF_MUTANTS	-0.253634	-0.859841	0.715979	0.879748
KEGG_BASAL_CELL_CARCINOMA	-0.239326	-0.858445	0.743142	0.88233
REACTOME_DISEASES_OF_GLYCOSYLATION	-0.206622	-0.858227	0.849459	0.882281
REACTOME_RHOU_GTPASE_CYCLE	-0.257458	-0.858127	0.708908	0.881949
KEGG_ETHER_LIPID_METABOLISM	-0.274684	-0.85714	0.695926	0.883607
BOWIE_RESPONSE_TO_TAMOXIFEN	-0.307953	-0.855894	0.668949	0.885817
KEGG_MELANOMA	-0.228873	-0.855774	0.777269	0.885532
ZHAN_VARIABLE_EARLY_DIFFERENTIATION_GENES_DN	-0.270348	-0.855646	0.698039	0.885264
KEGG_LONG_TERM_DEPRESSION	-0.235117	-0.855584	0.762666	0.884851
REACTOME_CITRIC_ACID_CYCLE_TCA_CYCLE	-0.294709	-0.854188	0.681604	0.887404
NIKOLSKY_BREAST_CANCER_22Q13_AMPLICON	-0.310607	-0.853898	0.671889	0.887494
REACTOME_NEUTROPHIL_DEGRANULATION	-0.180116	-0.853876	0.984841	0.886986
LIANG_SILENCED_BY_METHYLATION_UP	-0.275014	-0.8538	0.696095	0.886608
WP_FACTORS_AND_PATHWAYS_AFFECTING_INSULINLIKE_GROWTH_FACTOR_IGF1AKT_SIGNALING	-0.257652	-0.852444	0.7205	0.88905
REACTOME_G1_S_DNA_DAMAGE_CHECKPOINTS	-0.230851	-0.85241	0.784464	0.888575
WP_PROTEOGLYCAN_BIOSYNTHESIS	-0.308145	-0.852156	0.67634	0.888581
WP_METAPATHWAY_BIOTRANSFORMATION_PHASE_I_AND_II	-0.201407	-0.852099	0.872667	0.888157
NADERI_BREAST_CANCER_PROGNOSIS_DN	-0.309429	-0.851716	0.672862	0.888453
MIKKELSEN_MCV6_ICP_WITH_H3K27ME3	-0.233079	-0.85057	0.777206	0.890391
LIN_MELANOMA_COPY_NUMBER_DN	-0.253857	-0.849893	0.733367	0.891327
CROMER_TUMORIGENESIS_UP	-0.239888	-0.849802	0.764141	0.890969
REACTOME_TAK1_ACTIVATES_NFKB_BY_PHOSPHORYLATION_AND_ACTIVATION_OF_IKKS_COMPLEX	-0.272357	-0.848009	0.712452	0.894277
REACTOME_FORMATION_OF_THE_BETA_CATENIN_TCF_TRANSACTIVATING_COMPLEX	-0.221541	-0.847821	0.809042	0.894127
WP_TGFBETA_SIGNALING_IN_THYROID_CELLS_FOR_EPITHELIALMESENCHYMAL_TRANSITION	-0.310372	-0.847737	0.676518	0.893759
REACTOME_BLOOD_GROUP_SYSTEMS_BIOSYNTHESIS	-0.297821	-0.847641	0.681742	0.893418
REACTOME_ACYL_CHAIN_REMODELLING_OF_PC	-0.2898	-0.84758	0.696361	0.892995
VANLOO_SP3_TARGETS_DN	-0.21965	-0.847404	0.809442	0.892818
WP_NANOPARTICLE_TRIGGERED_AUTOPHAGIC_CELL_DEATH	-0.291488	-0.846964	0.698175	0.893192
CHEN_LVAD_SUPPORT_OF_FAILING_HEART_DN	-0.256266	-0.846937	0.733317	0.892703
RAMASWAMY_METASTASIS_UP	-0.228626	-0.846531	0.79669	0.893028
WP_AIRWAY_SMOOTH_MUSCLE_CELL_CONTRACTION	-0.316226	-0.846383	0.671458	0.892796
VALK_AML_CLUSTER_11	-0.259897	-0.845777	0.725701	0.893513
REACTOME_COPII_MEDIATED_VESICLE_TRANSPORT	-0.227778	-0.845623	0.785926	0.893292
WP_BIOMARKERS_FOR_PYRIMIDINE_METABOLISM_DISORDERS	-0.32285	-0.845518	0.675481	0.892967
BURTON_ADIPOGENESIS_PEAK_AT_24HR	-0.251177	-0.845348	0.752185	0.892777
REACTOME_SIGNALING_BY_FGFR2_IIIA_TM	-0.301393	-0.845321	0.689993	0.892289
PID_NETRIN_PATHWAY	-0.267966	-0.845219	0.719515	0.891956
MYLLYKANGAS_AMPLIFICATION_HOT_SPOT_23	-0.303157	-0.845161	0.684371	0.891533
BRIDEAU_IMPRINTED_GENES	-0.241579	-0.84503	0.763227	0.891259
REACTOME_CYTOCHROME_P450_ARRANGED_BY_SUBSTRATE_TYPE	-0.232438	-0.844973	0.78108	0.890834
REACTOME_REGULATION_OF_GENE_EXPRESSION_IN_LATE_STAGE_BRANCHING_MORPHOGENESIS_PANCREATIC_BUD_PRECURSOR_CELLS	-0.321051	-0.844422	0.673995	0.891448
WENG_POR_TARGETS_GLOBAL_DN	-0.297984	-0.844139	0.686873	0.891497
REACTOME_RAC3_GTPASE_CYCLE	-0.214027	-0.844069	0.834192	0.891097
PELLICCIOTTA_HDAC_IN_ANTIGEN_PRESENTATION_DN	-0.240777	-0.842391	0.75644	0.894049
IIZUKA_LIVER_CANCER_PROGRESSION_G2_G3_UP	-0.276874	-0.841644	0.717661	0.895056
KEGG_GLYCINE_SERINE_AND_THREONINE_METABOLISM	-0.270325	-0.841139	0.72973	0.895543
BIOCARTA_NO1_PATHWAY	-0.279554	-0.841091	0.714456	0.895093
KEGG_GLUTATHIONE_METABOLISM	-0.243555	-0.840812	0.770919	0.895123
KEGG_RENAL_CELL_CARCINOMA	-0.22378	-0.840782	0.801651	0.89464
MIKKELSEN_MCV6_ICP_WITH_H3K4ME3_AND_H3K27ME3	-0.268546	-0.840675	0.730221	0.894314
KAMMINGA_SENESCENCE	-0.251731	-0.840673	0.76225	0.893776
MORI_PRE_BI_LYMPHOCYTE_UP	-0.220174	-0.840207	0.825324	0.894176
KEGG_RNA_POLYMERASE	-0.270386	-0.839654	0.721925	0.894746
MATZUK_IMPLANTATION_AND_UTERINE	-0.286052	-0.838968	0.713453	0.895592
HAHTOLA_CTCL_CUTANEOUS	-0.280951	-0.837907	0.718346	0.897223
PID_RHODOPSIN_PATHWAY	-0.294252	-0.837645	0.704787	0.897206
CHUNG_BLISTER_CYTOTOXICITY_UP	-0.202961	-0.837314	0.893432	0.897325
WP_SELENIUM_MICRONUTRIENT_NETWORK	-0.219864	-0.837176	0.817458	0.897061
REACTOME_POTENTIAL_THERAPEUTICS_FOR_SARS	-0.215054	-0.83685	0.838282	0.897169
CUI_TCF21_TARGETS_UP	-0.258525	-0.836633	0.74748	0.897068
KEGG_PENTOSE_PHOSPHATE_PATHWAY	-0.280203	-0.835846	0.725879	0.898106
FARMER_BREAST_CANCER_CLUSTER_7	-0.295931	-0.8354	0.700585	0.898463
PID_INTEGRIN_A9B1_PATHWAY	-0.286772	-0.83517	0.706557	0.898374
REACTOME_INTRINSIC_PATHWAY_OF_FIBRIN_CLOT_FORMATION	-0.294037	-0.835068	0.712708	0.898035
ZHAN_LATE_DIFFERENTIATION_GENES_UP	-0.262244	-0.835017	0.742667	0.897593
WP_BDNFTRKB_SIGNALING	-0.259769	-0.834614	0.739696	0.89785
ROSS_LEUKEMIA_WITH_MLL_FUSIONS	-0.221945	-0.83442	0.824278	0.897688
BIOCARTA_MTOR_PATHWAY	-0.28877	-0.834408	0.710923	0.897171
OZEN_MIR125B1_TARGETS	-0.285774	-0.834127	0.714184	0.897179
REACTOME_SYNTHESIS_OF_PA	-0.25715	-0.833723	0.748196	0.89744
LEE_TARGETS_OF_PTCH1_AND_SUFU_DN	-0.218102	-0.833491	0.828317	0.897354
RIEGE_DELTANP63_DIRECT_TARGETS_UP	-0.19983	-0.833419	0.888925	0.896964
ZHENG_IL22_SIGNALING_DN	-0.254259	-0.832858	0.758244	0.897521
PID_ANTHRAX_PATHWAY	-0.306208	-0.832818	0.7	0.897061
MARKEY_RB1_CHRONIC_LOF_DN	-0.206443	-0.832765	0.871582	0.896627
KOKKINAKIS_METHIONINE_DEPRIVATION_48HR_DN	-0.228359	-0.831932	0.799946	0.897708
BIOCARTA_EICOSANOID_PATHWAY	-0.288712	-0.831879	0.709535	0.897275
REACTOME_INCRETIN_SYNTHESIS_SECRETION_AND_INACTIVATION	-0.297268	-0.831788	0.700847	0.896919
LEE_NAIVE_T_LYMPHOCYTE	-0.306399	-0.831786	0.71186	0.896386
REACTOME_TRANSLATION_OF_SARS_COV_1_STRUCTURAL_PROTEINS	-0.266566	-0.831733	0.740434	0.895957
SUNG_METASTASIS_STROMA_DN	-0.237576	-0.83138	0.784319	0.896106
REACTOME_PEROXISOMAL_PROTEIN_IMPORT	-0.228418	-0.830307	0.797918	0.897652
GERHOLD_ADIPOGENESIS_UP	-0.24103	-0.82986	0.781418	0.897969
WP_GPCRS_CLASS_C_METABOTROPIC_GLUTAMATE_PHEROMONE	-0.315523	-0.829676	0.70175	0.897777
SAGIV_CD24_TARGETS_UP	-0.286025	-0.829147	0.721319	0.898246
IRITANI_MAD1_TARGETS_DN	-0.242052	-0.829119	0.780918	0.897767
BOYAULT_LIVER_CANCER_SUBCLASS_G5_DN	-0.269967	-0.828968	0.73503	0.897518
REACTOME_DEADENYLATION_DEPENDENT_MRNA_DECAY	-0.23044	-0.828399	0.804519	0.898072
REACTOME_TRAFFICKING_OF_AMPA_RECEPTORS	-0.266208	-0.826157	0.744293	0.901754
REACTOME_TRNA_PROCESSING	-0.20418	-0.82533	0.879677	0.902767
REACTOME_NUCLEAR_ENVELOPE_NE_REASSEMBLY	-0.219112	-0.825155	0.834729	0.902553
HOLLMANN_APOPTOSIS_VIA_CD40_DN	-0.182922	-0.825146	0.965714	0.902038
LEE_METASTASIS_AND_ALTERNATIVE_SPLICING_DN	-0.244157	-0.825089	0.784054	0.901612
REACTOME_TP53_REGULATES_TRANSCRIPTION_OF_GENES_INVOLVED_IN_G2_CELL_CYCLE_ARREST	-0.29728	-0.824894	0.713094	0.901447
PID_SYNDECAN_4_PATHWAY	-0.264376	-0.824775	0.758315	0.90113
LIN_TUMOR_ESCAPE_FROM_IMMUNE_ATTACK	-0.294151	-0.824363	0.72	0.90137
XIE_ST_HSC_S1PR3_OE_DN	-0.308959	-0.824295	0.705567	0.900962
REACTOME_DISEASES_ASSOCIATED_WITH_GLYCOSAMINOGLYCAN_METABOLISM	-0.246052	-0.824104	0.776026	0.900779
WP_TUMOR_SUPPRESSOR_ACTIVITY_OF_SMARCB1	-0.259574	-0.823945	0.751499	0.900543
HONRADO_BREAST_CANCER_BRCA1_VS_BRCA2	-0.303921	-0.82356	0.719678	0.900721
LI_WILMS_TUMOR_VS_FETAL_KIDNEY_2_DN	-0.238062	-0.821826	0.797705	0.903353
MEBARKI_HCC_PROGENITOR_WNT_UP_BLOCKED_BY_FZD8CRD	-0.202253	-0.821278	0.893585	0.903815
WP_MBDNF_AND_PROBDNF_REGULATION_OF_GABA_NEUROTRANSMISSION	-0.255144	-0.820938	0.768268	0.903909
WILCOX_RESPONSE_TO_PROGESTERONE_DN	-0.228921	-0.818537	0.819672	0.907724
BASSO_HAIRY_CELL_LEUKEMIA_UP	-0.216316	-0.816682	0.862088	0.910516
REACTOME_NS1_MEDIATED_EFFECTS_ON_HOST_PATHWAYS	-0.242915	-0.816045	0.793156	0.91111
KLEIN_PRIMARY_EFFUSION_LYMPHOMA_UP	-0.233354	-0.815875	0.820396	0.91088
BASSO_B_LYMPHOCYTE_NETWORK	-0.194084	-0.815471	0.932171	0.911057
WP_TLR4_SIGNALING_AND_TOLERANCE	-0.268364	-0.814981	0.759618	0.911385
KEGG_BASE_EXCISION_REPAIR	-0.251103	-0.813623	0.78547	0.913235
VIETOR_IFRD1_TARGETS	-0.276391	-0.813364	0.754771	0.91316
KEGG_PEROXISOME	-0.214472	-0.812118	0.856461	0.914778
REACTOME_DISEASES_OF_IMMUNE_SYSTEM	-0.268928	-0.811208	0.759729	0.915802
WP_MRNA_PROCESSING	-0.196113	-0.811204	0.925508	0.915275
DING_LUNG_CANCER_BY_MUTATION_RATE	-0.290533	-0.810746	0.734934	0.915519
GUILLAUMOND_KLF10_TARGETS_DN	-0.265997	-0.810439	0.765142	0.915503
HUMMEL_BURKITTS_LYMPHOMA_UP	-0.243211	-0.809889	0.815162	0.915906
REACTOME_VITAMIN_B5_PANTOTHENATE_METABOLISM	-0.304278	-0.809886	0.731982	0.915378
DARWICHE_PAPILLOMA_RISK_LOW_DN	-0.190198	-0.80943	0.948405	0.915625
WP_REGULATION_OF_APOPTOSIS_BY_PARATHYROID_HORMONERELATED_PROTEIN	-0.278065	-0.809293	0.758499	0.915326
PEART_HDAC_PROLIFERATION_CLUSTER_DN	-0.216758	-0.809249	0.858622	0.914867
DARWICHE_SQUAMOUS_CELL_CARCINOMA_UP	-0.194366	-0.808695	0.931811	0.915259
REACTOME_INTERLEUKIN_1_FAMILY_SIGNALING	-0.196595	-0.808634	0.929082	0.914835
REACTOME_SIGNALING_BY_ACTIVIN	-0.305088	-0.808448	0.734703	0.914611
PID_MTOR_4PATHWAY	-0.216815	-0.807805	0.864374	0.915156
REACTOME_GAB1_SIGNALOSOME	-0.300799	-0.807803	0.73977	0.914628
SHIPP_DLBCL_CURED_VS_FATAL_DN	-0.237801	-0.806427	0.812288	0.916399
MEBARKI_HCC_PROGENITOR_WNT_DN_CTNNB1_DEPENDENT	-0.272595	-0.805537	0.771102	0.917342
GRAESSMANN_RESPONSE_TO_MC_AND_SERUM_DEPRIVATION_DN	-0.209033	-0.805535	0.891493	0.916814
REACTOME_CTLA4_INHIBITORY_SIGNALING	-0.282499	-0.804216	0.760395	0.918453
MIKKELSEN_IPS_ICP_WITH_H3K27ME3	-0.232913	-0.803692	0.833504	0.918782
WP_HOSTPATHOGEN_INTERACTION_OF_HUMAN_CORONAVIRUSES_APOPTOSIS	-0.282591	-0.802887	0.748778	0.919566
KEGG_HISTIDINE_METABOLISM	-0.261256	-0.802539	0.790413	0.919597
KEGG_MTOR_SIGNALING_PATHWAY	-0.227664	-0.80197	0.836321	0.91999
REACTOME_HS_GAG_BIOSYNTHESIS	-0.256911	-0.801902	0.790342	0.91957
KEGG_NEUROTROPHIN_SIGNALING_PATHWAY	-0.194284	-0.798822	0.938128	0.923967
MELLMAN_TUT1_TARGETS_UP	-0.278949	-0.798485	0.768397	0.923972
WP_CANONICAL_AND_NONCANONICAL_TGFB_SIGNALING	-0.291749	-0.798073	0.758692	0.924091
JAZAG_TGFB1_SIGNALING_DN	-0.249155	-0.796626	0.815092	0.925832
REACTOME_FORMATION_OF_TUBULIN_FOLDING_INTERMEDIATES_BY_CCT_TRIC	-0.268016	-0.796407	0.787351	0.925645
STAMBOLSKY_TARGETS_OF_MUTATED_TP53_DN	-0.226495	-0.796083	0.85248	0.92562
MEISSNER_BRAIN_HCP_WITH_H3_UNMETHYLATED	-0.258532	-0.795811	0.788567	0.925515
LEE_AGING_NEOCORTEX_DN	-0.215604	-0.793974	0.880228	0.927821
BIOCARTA_HIVNEF_PATHWAY	-0.222604	-0.792471	0.854719	0.929579
ROZANOV_MMP14_TARGETS_SUBSET	-0.246922	-0.791537	0.80665	0.930463
GUO_HEX_TARGETS_DN	-0.215858	-0.79125	0.879	0.93036
REACTOME_ASSOCIATION_OF_TRIC_CCT_WITH_TARGET_PROTEINS_DURING_BIOSYNTHESIS	-0.237213	-0.788178	0.841877	0.93441
WP_NICOTINE_EFFECT_ON_DOPAMINERGIC_NEURONS	-0.281246	-0.788164	0.770838	0.933894
ONO_FOXP3_TARGETS_DN	-0.24119	-0.788055	0.826866	0.933521
WP_NUCLEOTIDE_EXCISION_REPAIR	-0.230677	-0.786895	0.850799	0.934681
GOLUB_ALL_VS_AML_UP	-0.264629	-0.785811	0.800899	0.935726
REACTOME_CLASS_I_PEROXISOMAL_MEMBRANE_PROTEIN_IMPORT	-0.277146	-0.785719	0.792551	0.935325
VALK_AML_WITH_CEBPA	-0.247207	-0.785588	0.832679	0.93498
LI_LUNG_CANCER	-0.23407	-0.783952	0.846566	0.936809
BLANCO_MELO_MERS_COV_INFECTION_MCR5_CELLS_DN	-0.247491	-0.783828	0.825342	0.936445
KEGG_NUCLEOTIDE_EXCISION_REPAIR	-0.229895	-0.78368	0.857777	0.936118
REACTOME_ASSEMBLY_AND_CELL_SURFACE_PRESENTATION_OF_NMDA_RECEPTORS	-0.23149	-0.782119	0.851919	0.937823
PETROVA_PROX1_TARGETS_DN	-0.219241	-0.780085	0.885867	0.940159
FLECHNER_BIOPSY_KIDNEY_TRANSPLANT_REJECTED_VS_OK_UP	-0.205796	-0.779983	0.915983	0.939767
KYNG_RESPONSE_TO_H2O2_VIA_ERCC6_DN	-0.228155	-0.779789	0.858292	0.939497
KEGG_PATHOGENIC_ESCHERICHIA_COLI_INFECTION	-0.221089	-0.779585	0.877206	0.939244
REACTOME_CROSS_PRESENTATION_OF_SOLUBLE_EXOGENOUS_ANTIGENS_ENDOSOMES	-0.224601	-0.779276	0.869156	0.939139
REACTOME_ANTIGEN_PROCESSING_CROSS_PRESENTATION	-0.196067	-0.778969	0.943464	0.939034
WP_PATHOGENIC_ESCHERICHIA_COLI_INFECTION	-0.221089	-0.777473	0.87553	0.940566
RIZKI_TUMOR_INVASIVENESS_2D_DN	-0.211918	-0.775696	0.900966	0.94246
WP_RAC1PAK1P38MMP2_PATHWAY	-0.208924	-0.775648	0.903941	0.941991
REACTOME_INSULIN_RECEPTOR_SIGNALLING_CASCADE	-0.219972	-0.775142	0.879534	0.942138
WP_CYTOKINES_AND_INFLAMMATORY_RESPONSE	-0.272026	-0.77501	0.799769	0.941781
KIM_PTEN_TARGETS_UP	-0.280996	-0.774754	0.793584	0.941595
LI_CYTIDINE_ANALOGS_CYCTOTOXICITY	-0.292961	-0.772893	0.780562	0.943561
PID_TRAIL_PATHWAY	-0.249487	-0.77259	0.827307	0.943423
ROY_WOUND_BLOOD_VESSEL_DN	-0.267616	-0.772466	0.807395	0.94305
PID_PI3K_PLC_TRK_PATHWAY	-0.236979	-0.772356	0.859297	0.942663
REACTOME_PLASMA_LIPOPROTEIN_CLEARANCE	-0.24545	-0.772353	0.836007	0.942134
REACTOME_SUMOYLATION_OF_TRANSCRIPTION_FACTORS	-0.274645	-0.772255	0.797282	0.941726
OUYANG_PROSTATE_CANCER_MARKERS	-0.272674	-0.772249	0.799133	0.941202
MARCHINI_TRABECTEDIN_RESISTANCE_UP	-0.273903	-0.771441	0.80374	0.941722
REACTOME_SEMA4D_INDUCED_CELL_MIGRATION_AND_GROWTH_CONE_COLLAPSE	-0.270602	-0.7706	0.806332	0.942287
MACLACHLAN_BRCA1_TARGETS_DN	-0.293544	-0.7698	0.791876	0.942801
KEGG_RNA_DEGRADATION	-0.213156	-0.769578	0.902583	0.942565
LEE_TARGETS_OF_PTCH1_AND_SUFU_UP	-0.215184	-0.769556	0.89325	0.942064
WANG_BARRETTS_ESOPHAGUS_DN	-0.259486	-0.769464	0.81864	0.941654
WP_NEURODEGENERATION_WITH_BRAIN_IRON_ACCUMULATION_NBIA_SUBTYPES_PATHWAY	-0.224915	-0.768181	0.881602	0.942775
QI_PLASMACYTOMA_DN	-0.194971	-0.768176	0.949798	0.942254
JAERVINEN_AMPLIFIED_IN_LARYNGEAL_CANCER	-0.229896	-0.767536	0.869759	0.942533
PID_P38_ALPHA_BETA_DOWNSTREAM_PATHWAY	-0.230873	-0.767475	0.867754	0.942081
REACTOME_ACTIVATION_OF_THE_PRE_REPLICATIVE_COMPLEX	-0.238146	-0.766558	0.85982	0.942716
FONTAINE_PAPILLARY_THYROID_CARCINOMA_UP	-0.210495	-0.76653	0.918455	0.942221
REACTOME_NEGATIVE_REGULATION_OF_NMDA_RECEPTOR_MEDIATED_NEURONAL_TRANSMISSION	-0.264299	-0.765805	0.815722	0.942611
FUKUSHIMA_TNFSF11_TARGETS	-0.292726	-0.765651	0.794325	0.942277
REACTOME_PI_METABOLISM	-0.197301	-0.764143	0.944287	0.943631
REACTOME_NETRIN_1_SIGNALING	-0.219041	-0.763912	0.892019	0.943389
WP_HEREDITARY_LEIOMYOMATOSIS_AND_RENAL_CELL_CARCINOMA_PATHWAY	-0.276066	-0.763106	0.809182	0.943859
WP_NANOPARTICLEMEDIATED_ACTIVATION_OF_RECEPTOR_SIGNALING	-0.247942	-0.762438	0.841004	0.944137
KEGG_GLYCOSAMINOGLYCAN_BIOSYNTHESIS_CHONDROITIN_SULFATE	-0.261633	-0.762172	0.822397	0.943926
LIU_NASOPHARYNGEAL_CARCINOMA	-0.203824	-0.760629	0.934997	0.945278
LINDSTEDT_DENDRITIC_CELL_MATURATION_D	-0.209366	-0.760266	0.914293	0.945189
WP_PURINE_METABOLISM_AND_RELATED_DISORDERS	-0.261625	-0.760107	0.840172	0.944851
JACKSON_DNMT1_TARGETS_DN	-0.272423	-0.759864	0.815033	0.94462
REACTOME_MTOR_SIGNALLING	-0.226186	-0.758517	0.873243	0.945699
TSENG_IRS1_TARGETS_DN	-0.182802	-0.757861	0.978219	0.945944
GRAHAM_CML_DIVIDING_VS_NORMAL_QUIESCENT_DN	-0.195876	-0.757207	0.950014	0.946183
TONKS_TARGETS_OF_RUNX1_RUNX1T1_FUSION_MONOCYTE_UP	-0.172899	-0.756717	0.994563	0.946233
KEGG_EPITHELIAL_CELL_SIGNALING_IN_HELICOBACTER_PYLORI_INFECTION	-0.204129	-0.756548	0.935378	0.945898
WP_CANONICAL_AND_NONCANONICAL_NOTCH_SIGNALING	-0.248456	-0.755409	0.842975	0.9467
KEGG_BLADDER_CANCER	-0.222018	-0.755229	0.892831	0.946389
DAIRKEE_CANCER_PRONE_RESPONSE_BPA_E2	-0.185718	-0.754363	0.970689	0.946854
GOLDRATH_IMMUNE_MEMORY	-0.206201	-0.754176	0.931536	0.946547
ZHAN_MULTIPLE_MYELOMA_MS_UP	-0.216524	-0.754008	0.899872	0.946215
SIG_PIP3_SIGNALING_IN_CARDIAC_MYOCTES	-0.203387	-0.753565	0.935236	0.946206
AZARE_NEOPLASTIC_TRANSFORMATION_BY_STAT3_DN	-0.274767	-0.753228	0.81627	0.946061
YANG_BREAST_CANCER_ESR1_LASER_UP	-0.239377	-0.752522	0.857835	0.946334
BOWIE_RESPONSE_TO_EXTRACELLULAR_MATRIX	-0.27509	-0.751707	0.815338	0.946725
REACTOME_INLB_MEDIATED_ENTRY_OF_LISTERIA_MONOCYTOGENES_INTO_HOST_CELL	-0.28467	-0.751361	0.817478	0.946582
MODY_HIPPOCAMPUS_POSTNATAL	-0.210575	-0.751105	0.918635	0.946343
WP_LEUKOCYTEINTRINSIC_HIPPO_PATHWAY_FUNCTIONS	-0.231996	-0.74968	0.876131	0.9474
WP_RELATIONSHIP_BETWEEN_INFLAMMATION_COX2_AND_EGFR	-0.251124	-0.748202	0.838542	0.948485
CHEN_ETV5_TARGETS_SERTOLI	-0.260165	-0.747868	0.845014	0.948327
WP_AUTOPHAGY	-0.239769	-0.745582	0.876505	0.950273
KEGG_LYSINE_DEGRADATION	-0.216557	-0.742867	0.90374	0.952605
SCHEIDEREIT_IKK_TARGETS	-0.272251	-0.741893	0.831681	0.953083
WP_TRANSSULFURATION_AND_ONECARBON_METABOLISM	-0.237893	-0.740487	0.874538	0.954014
KEGG_BETA_ALANINE_METABOLISM	-0.253775	-0.738815	0.854083	0.955193
REACTOME_METABOLIC_DISORDERS_OF_BIOLOGICAL_OXIDATION_ENZYMES	-0.237837	-0.738293	0.881496	0.955194
TURASHVILI_BREAST_CARCINOMA_DUCTAL_VS_LOBULAR_UP	-0.258312	-0.738091	0.849682	0.954872
BIOCARTA_CK1_PATHWAY	-0.277479	-0.735787	0.832839	0.956627
PID_EPO_PATHWAY	-0.230314	-0.735672	0.897175	0.956218
REACTOME_FATTY_ACID_METABOLISM	-0.170468	-0.734286	0.995875	0.957054
WP_EPO_RECEPTOR_SIGNALING	-0.244134	-0.733827	0.86873	0.956974
REACTOME_UNBLOCKING_OF_NMDA_RECEPTORS_GLUTAMATE_BINDING_AND_ACTIVATION	-0.25546	-0.73119	0.853789	0.958968
HOLLERN_SOLID_NODULAR_BREAST_TUMOR_DN	-0.232377	-0.728396	0.898523	0.961064
TAKEDA_TARGETS_OF_NUP98_HOXA9_FUSION_10D_DN	-0.177788	-0.726718	0.986902	0.96209
KEGG_PROTEASOME	-0.215587	-0.726584	0.929581	0.961686
TARTE_PLASMA_CELL_VS_B_LYMPHOCYTE_UP	-0.189714	-0.725094	0.968732	0.962511
SMID_BREAST_CANCER_LUMINAL_A_DN	-0.265769	-0.724845	0.852646	0.962207
REACTOME_TP53_REGULATES_TRANSCRIPTION_OF_GENES_INVOLVED_IN_CYTOCHROME_C_RELEASE	-0.255297	-0.724077	0.868515	0.962379
KOINUMA_COLON_CANCER_MSI_UP	-0.275044	-0.722313	0.843551	0.963415
SESTO_RESPONSE_TO_UV_C4	-0.260996	-0.721313	0.850903	0.963757
REACTOME_LONG_TERM_POTENTIATION	-0.247476	-0.717016	0.887709	0.966886
REACTOME_ACYL_CHAIN_REMODELLING_OF_PS	-0.262371	-0.716767	0.859103	0.966574
REACTOME_THE_PHOTOTRANSDUCTION_CASCADE	-0.227128	-0.715872	0.911772	0.966802
ZHANG_ANTIVIRAL_RESPONSE_TO_RIBAVIRIN_UP	-0.236825	-0.71542	0.90368	0.966654
REACTOME_G_ALPHA_S_SIGNALLING_EVENTS	-0.176231	-0.714707	0.989081	0.966706
RIZ_ERYTHROID_DIFFERENTIATION_APOBEC2	-0.239827	-0.714365	0.898901	0.966462
REACTOME_RHO_GTPASES_ACTIVATE_WASPS_AND_WAVES	-0.219026	-0.7143	0.923426	0.965991
WP_SMALL_LIGAND_GPCRS	-0.262109	-0.713761	0.865954	0.965907
REACTOME_HYALURONAN_METABOLISM	-0.267534	-0.713574	0.864271	0.96553
REACTOME_IKK_COMPLEX_RECRUITMENT_MEDIATED_BY_RIP1	-0.248027	-0.711593	0.882032	0.966587
GAUSSMANN_MLL_AF4_FUSION_TARGETS_E_DN	-0.249981	-0.710636	0.883889	0.966817
GOLUB_ALL_VS_AML_DN	-0.24187	-0.709154	0.895512	0.967442
WP_PREGNANE_X_RECEPTOR_PATHWAY	-0.231032	-0.706888	0.905989	0.96865
KEGG_MISMATCH_REPAIR	-0.239288	-0.705303	0.897798	0.969311
BIOCARTA_SHH_PATHWAY	-0.268237	-0.704438	0.875864	0.969428
REACTOME_REGULATION_OF_PYRUVATE_DEHYDROGENASE_PDH_COMPLEX	-0.268782	-0.703249	0.866208	0.969785
FARMER_BREAST_CANCER_CLUSTER_5	-0.248234	-0.693963	0.897888	0.975767
OHGUCHI_LIVER_HNF4A_TARGETS_DN	-0.165829	-0.692596	0.997393	0.976156
WANG_BARRETTS_ESOPHAGUS_AND_ESOPHAGUS_CANCER_UP	-0.232922	-0.692125	0.91445	0.975944
REACTOME_SIGNALLING_TO_ERKS	-0.215551	-0.690071	0.938821	0.976769
REACTOME_SULFUR_AMINO_ACID_METABOLISM	-0.220626	-0.683367	0.93346	0.980442
REACTOME_COOPERATION_OF_PREFOLDIN_AND_TRIC_CCT_IN_ACTIN_AND_TUBULIN_FOLDING	-0.215366	-0.681734	0.942774	0.980899
REACTOME_TRISTETRAPROLIN_TTP_ZFP36_BINDS_AND_DESTABILIZES_MRNA	-0.249693	-0.681545	0.900699	0.980487
WP_CONSTITUTIVE_ANDROSTANE_RECEPTOR_PATHWAY	-0.222403	-0.680596	0.934613	0.980523
PID_CXCR3_PATHWAY	-0.204764	-0.679132	0.955788	0.980856
PID_P38_MKK3_6PATHWAY	-0.224857	-0.678449	0.932587	0.980719
WP_4HYDROXYTAMOXIFEN_DEXAMETHASONE_AND_RETINOIC_ACIDS_REGULATION_OF_P27_EXPRESSION	-0.244215	-0.677496	0.908966	0.980742
REACTOME_NOTCH3_INTRACELLULAR_DOMAIN_REGULATES_TRANSCRIPTION	-0.228598	-0.672449	0.929866	0.983011
STARK_HYPPOCAMPUS_22Q11_DELETION_UP	-0.192417	-0.672271	0.97471	0.982578
REACTOME_TRNA_AMINOACYLATION	-0.19791	-0.671131	0.965297	0.982661
HANN_RESISTANCE_TO_BCL2_INHIBITOR_UP	-0.208004	-0.663839	0.956927	0.985861
LY_AGING_PREMATURE_DN	-0.209309	-0.659441	0.96051	0.987452
MCCABE_HOXC6_TARGETS_CANCER_UP	-0.214448	-0.659113	0.950306	0.987079
REACTOME_ANTI_INFLAMMATORY_RESPONSE_FAVOURING_LEISHMANIA_PARASITE_INFECTION	-0.15838	-0.656329	0.998695	0.987826
REACTOME_GLYCOGEN_METABOLISM	-0.215187	-0.654018	0.953039	0.988341
REACTOME_MATURATION_OF_SARS_COV_2_SPIKE_PROTEIN	-0.209393	-0.653755	0.958022	0.987929
WP_TYPE_II_DIABETES_MELLITUS	-0.232732	-0.652853	0.930978	0.987795
KEGG_RETINOL_METABOLISM	-0.192864	-0.652365	0.976396	0.987483
ABBUD_LIF_SIGNALING_1_DN	-0.211893	-0.651049	0.959237	0.987527
WP_HOSTPATHOGEN_INTERACTION_OF_HUMAN_CORONAVIRUSES_AUTOPHAGY	-0.231381	-0.648823	0.93621	0.987927
MCGOWAN_RSP6_TARGETS_UP	-0.231846	-0.64842	0.93218	0.987565
PID_P53_REGULATION_PATHWAY	-0.177224	-0.642965	0.992221	0.989234
FARMER_BREAST_CANCER_CLUSTER_3	-0.236429	-0.635117	0.942982	0.991626
REACTOME_MITOCHONDRIAL_FATTY_ACID_BETA_OXIDATION	-0.193312	-0.633882	0.972674	0.991527
WP_VITAMIN_B12_METABOLISM	-0.184592	-0.621315	0.9871	0.995084
REACTOME_GAP_JUNCTION_ASSEMBLY	-0.196907	-0.620502	0.976196	0.9948
WP_ANGIOGENESIS	-0.20597	-0.617843	0.966403	0.99505
KEGG_STEROID_HORMONE_BIOSYNTHESIS	-0.193132	-0.616225	0.978559	0.99498
GUENTHER_GROWTH_SPHERICAL_VS_ADHERENT_UP	-0.212036	-0.613216	0.969567	0.995289
REACTOME_ADORA2B_MEDIATED_ANTI_INFLAMMATORY_CYTOKINES_PRODUCTION	-0.152715	-0.608061	0.9994	0.9961
HAHTOLA_MYCOSIS_FUNGOIDES_UP	-0.218864	-0.591349	0.968404	0.999371
KEGG_GALACTOSE_METABOLISM	-0.20189	-0.58741	0.980484	0.999627
LEIN_LOCALIZED_TO_PROXIMAL_DENDRITES	-0.181944	-0.586993	0.989578	0.999176
REACTOME_FERTILIZATION	-0.208296	-0.585602	0.969767	0.998906
REACTOME_MTORC1_MEDIATED_SIGNALLING	-0.193779	-0.577198	0.984551	0.99986
BIOCARTA_INTRINSIC_PATHWAY	-0.204572	-0.576101	0.980296	0.999511
REACTOME_CLASS_C_3_METABOTROPIC_GLUTAMATE_PHEROMONE_RECEPTORS	-0.184709	-0.575348	0.989556	0.999108
KEGG_VALINE_LEUCINE_AND_ISOLEUCINE_DEGRADATION	-0.168302	-0.572813	0.99616	0.998992
GREENBAUM_E2A_TARGETS_DN	-0.207747	-0.570542	0.976091	0.998819
MIKKELSEN_IPS_HCP_WITH_H3_UNMETHYLATED	-0.155051	-0.56976	1	0.998411
KEGG_METABOLISM_OF_XENOBIOTICS_BY_CYTOCHROME_P450	-0.16245	-0.56519	0.99658	0.998547
KEGG_NEUROACTIVE_LIGAND_RECEPTOR_INTERACTION	-0.125991	-0.557975	1	0.998981
BIOCARTA_CTLA4_PATHWAY	-0.205414	-0.55193	0.977502	0.999176
REACTOME_PURINE_CATABOLISM	-0.200043	-0.545624	0.980198	0.999339
REACTOME_FORMATION_OF_FIBRIN_CLOT_CLOTTING_CASCADE	-0.168036	-0.537304	0.993634	0.999622
PARK_HSC_VS_MULTIPOTENT_PROGENITORS_DN	-0.203584	-0.536632	0.981915	0.99916
REACTOME_XENOBIOTICS	-0.180728	-0.531141	0.991989	0.99912
KEGG_ARACHIDONIC_ACID_METABOLISM	-0.150825	-0.531048	0.99974	0.998603
REACTOME_BIOSYNTHESIS_OF_SPECIALIZED_PRORESOLVING_MEDIATORS_SPMS	-0.18424	-0.517756	0.995107	0.999056
PID_CONE_PATHWAY	-0.18424	-0.512208	0.994145	0.998879
GAVIN_PDE3B_TARGETS	-0.184441	-0.510396	0.992347	0.998463
REACTOME_CLASS_A_1_RHODOPSIN_LIKE_RECEPTORS	-0.110392	-0.494516	1	0.99873
KEGG_LINOLEIC_ACID_METABOLISM	-0.14678	-0.439519	0.999761	0.999621
NAGASHIMA_EGF_SIGNALING_UP	0.847391	2.79503	0	0
PICCALUGA_ANGIOIMMUNOBLASTIC_LYMPHOMA_DN	0.714551	2.68452	0	0
BURTON_ADIPOGENESIS_PEAK_AT_2HR	0.84069	2.68305	0	0
NAGASHIMA_NRG1_SIGNALING_UP	0.686771	2.68049	0	0
PHONG_TNF_TARGETS_UP	0.780822	2.6451	0	0
AMIT_EGF_RESPONSE_40_HELA	0.820894	2.57505	0	0
UZONYI_RESPONSE_TO_LEUKOTRIENE_AND_THROMBIN	0.850372	2.5724	0	0
ZWANG_CLASS_3_TRANSIENTLY_INDUCED_BY_EGF	0.62856	2.51723	0	0
BURTON_ADIPOGENESIS_1	0.854995	2.51719	0	0
CHEN_HOXA5_TARGETS_9HR_UP	0.618656	2.47987	0	0
BLANCO_MELO_COVID19_SARS_COV_2_LOW_MOI_INFECTION_A594_ACE2_EXPRESSING_CELLS_UP	0.649957	2.47667	0	0
CROONQUIST_STROMAL_STIMULATION_UP	0.761613	2.46564	0	0
DEBIASI_APOPTOSIS_BY_REOVIRUS_INFECTION_UP	0.596263	2.45569	0	0
AMIT_EGF_RESPONSE_60_HELA	0.768669	2.45442	0	0
BROWNE_HCMV_INFECTION_2HR_UP	0.80047	2.42918	0	0
AMIT_SERUM_RESPONSE_40_MCF10A	0.829228	2.42889	0	0
AMIT_SERUM_RESPONSE_60_MCF10A	0.7339	2.4277	0	0
BROCKE_APOPTOSIS_REVERSED_BY_IL6	0.614248	2.34637	0	0
SMIRNOV_RESPONSE_TO_IR_2HR_UP	0.716293	2.32656	0	0
OSWALD_HEMATOPOIETIC_STEM_CELL_IN_COLLAGEN_GEL_UP	0.582653	2.32207	0	0
ONO_AML1_TARGETS_UP	0.874605	2.31572	0	4.48975e-06
LEONARD_HYPOXIA	0.737503	2.29356	0	1.27607e-05
GESERICK_TERT_TARGETS_DN	0.844017	2.28935	0	2.03253e-05
CROONQUIST_NRAS_VS_STROMAL_STIMULATION_DN	0.630975	2.26888	0	5.04987e-05
PODAR_RESPONSE_TO_ADAPHOSTIN_UP	0.592951	2.26723	0	4.84787e-05
PRAMOONJAGO_SOX4_TARGETS_UP	0.690558	2.2623	0	4.66142e-05
RASHI_RESPONSE_TO_IONIZING_RADIATION_1	0.734826	2.25985	0	4.82729e-05
AMIT_EGF_RESPONSE_60_MCF10A	0.733016	2.2582	0	4.98777e-05
PID_AP1_PATHWAY	0.663015	2.25403	0	5.13127e-05
BROWNE_HCMV_INFECTION_30MIN_UP	0.708432	2.25403	0	4.96023e-05
BILBAN_B_CLL_LPL_DN	0.724382	2.25084	0	5.09954e-05
MCDOWELL_ACUTE_LUNG_INJURY_UP	0.712614	2.24879	0	5.52241e-05
JECHLINGER_EPITHELIAL_TO_MESENCHYMAL_TRANSITION_DN	0.670785	2.2473	0	5.63781e-05
TIAN_TNF_SIGNALING_NOT_VIA_NFKB	0.826341	2.23753	0	5.74556e-05
CASORELLI_ACUTE_PROMYELOCYTIC_LEUKEMIA_UP	0.578844	2.23498	0	6.11485e-05
PLASARI_TGFB1_TARGETS_1HR_UP	0.74803	2.22236	0	8.5388e-05
PEDERSEN_METASTASIS_BY_ERBB2_ISOFORM_1	0.698378	2.22041	0	8.55967e-05
PHONG_TNF_RESPONSE_VIA_P38_PARTIAL	0.572373	2.21387	0	0.000100459
WINZEN_DEGRADED_VIA_KHSRP	0.601004	2.1838	0	0.000190769
NOJIMA_SFRP2_TARGETS_UP	0.737727	2.18274	0	0.000190696
DIRMEIER_LMP1_RESPONSE_EARLY	0.65425	2.18073	0	0.000190577
ONO_FOXP3_TARGETS_UP	0.838332	2.17922	0	0.000194883
WP_OREXIN_RECEPTOR_PATHWAY	0.578342	2.17809	0	0.000196792
AMIT_SERUM_RESPONSE_120_MCF10A	0.643653	2.1779	0	0.000196524
AMIT_EGF_RESPONSE_40_MCF10A	0.842522	2.17459	0	0.000214791
GARGALOVIC_RESPONSE_TO_OXIDIZED_PHOSPHOLIPIDS_GREEN_UP	0.7599	2.17295	0	0.000218139
SCHOEN_NFKB_SIGNALING	0.72434	2.16172	0	0.000262708
BLANCO_MELO_COVID19_SARS_COV_2_INFECTION_A594_ACE2_EXPRESSING_CELLS_UP	0.501661	2.14645	0	0.000355941
DORN_ADENOVIRUS_INFECTION_12HR_UP	0.743797	2.14263	0	0.000369491
DORN_ADENOVIRUS_INFECTION_48HR_DN	0.686491	2.1309	0	0.000475612
REACTOME_NGF_STIMULATED_TRANSCRIPTION	0.68693	2.12856	0	0.000482739
AMIT_DELAYED_EARLY_GENES	0.813559	2.12368	0	0.000541409
PUIFFE_INVASION_INHIBITED_BY_ASCITES_DN	0.554345	2.11753	0	0.000598066
SEIDEN_ONCOGENESIS_BY_MET	0.592768	2.11645	0	0.000597358
PID_ATF2_PATHWAY	0.640104	2.11293	0	0.000628591
DELACROIX_RAR_TARGETS_UP	0.658875	2.10988	0	0.000675395
DALESSIO_TSA_RESPONSE	0.769026	2.10329	0.000172951	0.000740134
GERY_CEBP_TARGETS	0.561897	2.1026	0	0.000744956
BORLAK_LIVER_CANCER_EGF_UP	0.653652	2.09659	0	0.000836057
RIZ_ERYTHROID_DIFFERENTIATION_HEMGN	0.734188	2.08933	0	0.000967769
LEE_SP4_THYMOCYTE	0.837075	2.08826	0	0.000960993
GARGALOVIC_RESPONSE_TO_OXIDIZED_PHOSPHOLIPIDS_MAGENTA_UP	0.735122	2.08253	0.000171057	0.00105322
FALVELLA_SMOKERS_WITH_LUNG_CANCER	0.595762	2.08186	0	0.00105123
BLANCO_MELO_COVID19_SARS_COV_2_INFECTION_A594_ACE2_EXPRESSING_CELLS_RUXOLITINIB_UP	0.490641	2.08018	0	0.00107822
PID_NFAT_TFPATHWAY	0.685683	2.07287	0.0001665	0.00120477
DORN_ADENOVIRUS_INFECTION_32HR_DN	0.677899	2.07267	0	0.00118931
DASU_IL6_SIGNALING_SCAR_DN	0.817583	2.07143	0	0.00120633
WANG_RECURRENT_LIVER_CANCER_DN	0.827509	2.06618	0	0.00131116
SMIRNOV_RESPONSE_TO_IR_6HR_DN	0.56339	2.06004	0	0.00143065
TURASHVILI_BREAST_DUCTAL_CARCINOMA_VS_LOBULAR_NORMAL_DN	0.612291	2.06002	0	0.00141021
WP_CORTICOTROPINRELEASING_HORMONE_SIGNALING_PATHWAY	0.580138	2.05514	0	0.00151218
CHEN_PDGF_TARGETS	0.798213	2.04935	0.000175009	0.00166392
BROWNE_HCMV_INFECTION_8HR_UP	0.566465	2.04934	0	0.00164113
WEST_ADRENOCORTICAL_TUMOR_MARKERS_DN	0.786996	2.0453	0	0.00174185
GARGALOVIC_RESPONSE_TO_OXIDIZED_PHOSPHOLIPIDS_TURQUOISE_UP	0.579125	2.03256	0	0.00215987
DAZARD_UV_RESPONSE_CLUSTER_G2	0.700958	2.0313	0	0.00218535
BILD_HRAS_ONCOGENIC_SIGNATURE	0.498221	2.01025	0	0.00312194
MITSIADES_RESPONSE_TO_APLIDIN_UP	0.470803	2.00376	0	0.00347956
ABE_VEGFA_TARGETS_30MIN	0.709418	1.99621	0.000513171	0.00391885
GENTILE_UV_HIGH_DOSE_DN	0.485208	1.99297	0	0.004103
DAZARD_UV_RESPONSE_CLUSTER_G28	0.764224	1.99092	0.000704846	0.0041761
SENGUPTA_NASOPHARYNGEAL_CARCINOMA_WITH_LMP1_UP	0.4706	1.98329	0	0.00467388
DAZARD_RESPONSE_TO_UV_SCC_UP	0.543525	1.98136	0	0.00478563
WP_GLUCOCORTICOID_RECEPTOR_PATHWAY	0.578461	1.98113	0	0.00474409
SPIRA_SMOKERS_LUNG_CANCER_UP	0.661286	1.98055	0.000336021	0.00473637
DUTERTRE_ESTRADIOL_RESPONSE_24HR_DN	0.458475	1.97709	0	0.00494172
INGA_TP53_TARGETS	0.793876	1.97664	0.00035657	0.00492113
JIANG_TIP30_TARGETS_UP	0.622589	1.97588	0	0.0049223
WP_OXIDATIVE_STRESS_RESPONSE	0.676848	1.97542	0.00034188	0.00489627
REACTOME_NUCLEAR_EVENTS_KINASE_AND_TRANSCRIPTION_FACTOR_ACTIVATION	0.587729	1.97091	0.000317712	0.00521243
SENGUPTA_NASOPHARYNGEAL_CARCINOMA_UP	0.477531	1.96818	0	0.00538825
[truncated: 2,598 more rows]

## Sheet: Arrestin_KO
Genesets	Score	Normalized Score	Pval	FDR
GINESTIER_BREAST_CANCER_ZNF217_AMPLIFIED_DN	-0.541275	-2.3293	0	0
NIKOLSKY_BREAST_CANCER_16P13_AMPLICON	-0.602199	-2.28894	0	0
BLANCO_MELO_HUMAN_PARAINFLUENZA_VIRUS_3_INFECTION_A594_CELLS_DN	-0.538077	-2.00789	0	0.0219049
BLANCO_MELO_INFLUENZA_A_INFECTION_A594_CELLS_DN	-0.500729	-1.91044	0	0.0820012
BERTUCCI_INVASIVE_CARCINOMA_DUCTAL_VS_LOBULAR_DN	-0.548151	-1.80388	0.0018797	0.277944
LIN_APC_TARGETS	-0.509167	-1.78243	0	0.30107
STARK_HYPPOCAMPUS_22Q11_DELETION_DN	-0.63817	-1.77268	0.00203666	0.289499
REACTOME_SIGNALING_BY_NODAL	-0.624492	-1.76264	0.00193798	0.28357
PID_RHOA_REG_PATHWAY	-0.527282	-1.74594	0	0.303012
REACTOME_INTEGRIN_CELL_SURFACE_INTERACTIONS	-0.461851	-1.72118	0.0021692	0.358445
NIKOLSKY_BREAST_CANCER_16Q24_AMPLICON	-0.505286	-1.66928	0.00596422	0.553286
GINESTIER_BREAST_CANCER_20Q13_AMPLIFICATION_DN	-0.404711	-1.66729	0.00224719	0.516419
WP_HISTONE_MODIFICATIONS	-0.479631	-1.66411	0.002079	0.49137
VALK_AML_CLUSTER_13	-0.551643	-1.65933	0.00392157	0.477124
PIONTEK_PKD1_TARGETS_DN	-0.659971	-1.65841	0.0188679	0.449473
HAMAI_APOPTOSIS_VIA_TRAIL_DN	-0.406199	-1.65166	0	0.451176
LU_EZH2_TARGETS_UP	-0.389364	-1.65121	0	0.426088
CHEN_HOXA5_TARGETS_9HR_DN	-0.51636	-1.65007	0.00204082	0.406454
KANG_AR_TARGETS_UP	-0.615132	-1.64359	0.0102041	0.409528
SANSOM_APC_TARGETS_REQUIRE_MYC	-0.387717	-1.62126	0	0.481525
MIKKELSEN_ES_LCP_WITH_H3K4ME3	-0.417012	-1.61074	0.00217391	0.50656
REACTOME_RESOLUTION_OF_D_LOOP_STRUCTURES	-0.526956	-1.60645	0.0121457	0.502478
REACTOME_ASSEMBLY_OF_COLLAGEN_FIBRILS_AND_OTHER_MULTIMERIC_STRUCTURES	-0.4607	-1.60602	0.00204082	0.482314
BLANCO_MELO_BETA_INTERFERON_TREATED_BRONCHIAL_EPITHELIAL_CELLS_DN	-0.399618	-1.60275	0	0.476505
BIOCARTA_INTRINSIC_PATHWAY	-0.597025	-1.6023	0.0196078	0.459283
WP_PATHWAYS_AFFECTED_IN_ADENOID_CYSTIC_CARCINOMA	-0.45368	-1.59489	0	0.473152
BLANCO_MELO_RESPIRATORY_SYNCYTIAL_VIRUS_INFECTION_A594_CELLS_DN	-0.418718	-1.58799	0.00222717	0.483952
BIOCARTA_CHREBP_PATHWAY	-0.589018	-1.58689	0.0420842	0.470874
MIKKELSEN_IPS_LCP_WITH_H3K4ME3	-0.393835	-1.5768	0.00225225	0.497534
REACTOME_RNA_POLYMERASE_III_TRANSCRIPTION_INITIATION_FROM_TYPE_3_PROMOTER	-0.545495	-1.57646	0.0078125	0.482514
ZHAN_VARIABLE_EARLY_DIFFERENTIATION_GENES_UP	-0.627731	-1.56871	0.026	0.499838
BIOCARTA_CARM_ER_PATHWAY	-0.540396	-1.56591	0.0252918	0.495322
KIM_GASTRIC_CANCER_CHEMOSENSITIVITY	-0.430962	-1.56001	0.0107527	0.504746
TERAMOTO_OPN_TARGETS_CLUSTER_6	-0.536318	-1.55849	0.0153846	0.4963
TIMOFEEVA_GROWTH_STRESS_VIA_STAT1_DN	-0.603828	-1.5567	0.0543689	0.488798
RASHI_RESPONSE_TO_IONIZING_RADIATION_3	-0.480984	-1.55431	0.0132576	0.48425
KASLER_HDAC7_TARGETS_1_DN	-0.588652	-1.54648	0.0424242	0.502133
VANDESLUIS_COMMD1_TARGETS_GROUP_4_DN	-0.605919	-1.53628	0.0342742	0.531652
REACTOME_COLLAGEN_FORMATION	-0.410525	-1.53237	0.00860215	0.535326
REACTOME_NCAM1_INTERACTIONS	-0.480659	-1.53016	0.0201207	0.53223
FAELT_B_CLL_WITH_VH3_21_UP	-0.473735	-1.52963	0.0222222	0.521638
SCHLOSSER_SERUM_RESPONSE_UP	-0.395737	-1.52553	0.00240385	0.525924
LIU_LIVER_CANCER	-0.506895	-1.52546	0.0258449	0.513981
GARGALOVIC_RESPONSE_TO_OXIDIZED_PHOSPHOLIPIDS_RED_DN	-0.525672	-1.51975	0.0336842	0.526627
REACTOME_NOTCH_HLH_TRANSCRIPTION_PATHWAY	-0.518353	-1.51271	0.0305499	0.544428
REACTOME_ECM_PROTEOGLYCANS	-0.415718	-1.50989	0.00974659	0.544523
WP_RETT_SYNDROME_CAUSING_GENES	-0.45131	-1.50531	0.0262626	0.551898
WILENSKY_RESPONSE_TO_DARAPLADIB	-0.52044	-1.505	0.0398323	0.541822
REACTOME_CHROMATIN_MODIFYING_ENZYMES	-0.351713	-1.49839	0	0.55809
MIKKELSEN_MEF_ICP_WITH_H3K4ME3_AND_H3K27ME3	-0.476151	-1.49548	0.0466019	0.559879
NABA_COLLAGENS	-0.457629	-1.49389	0.0172043	0.556042
CUI_TCF21_TARGETS_2_UP	-0.331612	-1.49249	0	0.550611
REACTOME_COLLAGEN_CHAIN_TRIMERIZATION	-0.457629	-1.48722	0.0180361	0.562098
BLANCO_MELO_COVID19_SARS_COV_2_INFECTION_CALU3_CELLS_DN	-0.570108	-1.48632	0.0447471	0.555628
KESHELAVA_MULTIPLE_DRUG_RESISTANCE	-0.413985	-1.48113	0.0146444	0.567427
BAELDE_DIABETIC_NEPHROPATHY_UP	-0.40967	-1.47889	0.0105485	0.566599
REACTOME_SYNAPTIC_ADHESION_LIKE_MOLECULES	-0.552918	-1.47736	0.0466019	0.56256
REACTOME_RNA_POLYMERASE_III_CHAIN_ELONGATION	-0.551638	-1.47347	0.0545809	0.569104
KEGG_GRAFT_VERSUS_HOST_DISEASE	-0.49943	-1.47218	0.0411215	0.564991
REACTOME_CROSSLINKING_OF_COLLAGEN_FIBRILS	-0.561622	-1.46819	0.040404	0.572409
REACTOME_NCAM_SIGNALING_FOR_NEURITE_OUT_GROWTH	-0.41653	-1.46631	0.0183299	0.570849
NIKOLSKY_BREAST_CANCER_7P22_AMPLICON	-0.459647	-1.46308	0.0271399	0.575087
JIANG_TIP30_TARGETS_DN	-0.516453	-1.45454	0.0618557	0.602621
GEISS_RESPONSE_TO_DSRNA_DN	-0.577559	-1.4536	0.0775194	0.597011
GARGALOVIC_RESPONSE_TO_OXIDIZED_PHOSPHOLIPIDS_GREEN_DN	-0.515649	-1.44451	0.0670498	0.626776
WP_CONSTITUTIVE_ANDROSTANE_RECEPTOR_PATHWAY	-0.497815	-1.44266	0.0505051	0.625777
VERRECCHIA_RESPONSE_TO_TGFB1_C2	-0.528684	-1.43758	0.0680529	0.639482
SHEDDEN_LUNG_CANCER_GOOD_SURVIVAL_A5	-0.412053	-1.43648	0.0234834	0.634989
BOYLAN_MULTIPLE_MYELOMA_C_CLUSTER_UP	-0.457369	-1.4341	0.0416667	0.636496
HESS_TARGETS_OF_HOXA9_AND_MEIS1_UP	-0.40567	-1.4266	0.0244898	0.66019
BILD_MYC_ONCOGENIC_SIGNATURE	-0.343716	-1.42477	0.0075188	0.659653
PID_INTEGRIN_CS_PATHWAY	-0.486038	-1.4238	0.0889328	0.655011
NIKOLSKY_BREAST_CANCER_8Q23_Q24_AMPLICON	-0.358603	-1.41966	0.0102459	0.665075
WP_FATTY_ACID_BIOSYNTHESIS	-0.516512	-1.41827	0.0589391	0.662506
CROMER_METASTASIS_DN	-0.390259	-1.41757	0.032538	0.657018
SENGUPTA_EBNA1_ANTICORRELATED	-0.354705	-1.41671	0.0155556	0.652173
KEGG_ECM_RECEPTOR_INTERACTION	-0.390399	-1.41417	0.0147059	0.654772
MIKKELSEN_MEF_LCP_WITH_H3K27ME3	-0.403971	-1.41031	0.0342742	0.663586
CUI_TCF21_TARGETS_UP	-0.449634	-1.40912	0.0570825	0.660434
KEGG_DILATED_CARDIOMYOPATHY	-0.385017	-1.40376	0.0200445	0.676715
KEGG_HYPERTROPHIC_CARDIOMYOPATHY_HCM	-0.391629	-1.39793	0.0306122	0.69536
WINNEPENNINCKX_MELANOMA_METASTASIS_DN	-0.441704	-1.39694	0.0688259	0.69146
DACOSTA_UV_RESPONSE_VIA_ERCC3_TTD_UP	-0.397393	-1.3968	0.0313808	0.683629
REACTOME_RNA_POLYMERASE_III_TRANSCRIPTION	-0.430106	-1.39198	0.0527344	0.69771
WP_MITOCHONDRIAL_LONG_CHAIN_FATTY_ACID_BETAOXIDATION	-0.5338	-1.39107	0.0888889	0.693688
BOGNI_TREATMENT_RELATED_MYELOID_LEUKEMIA_UP	-0.459607	-1.38166	0.0726915	0.73023
BIOCARTA_BARRESTIN_SRC_PATHWAY	-0.523554	-1.3806	0.0951493	0.72708
REACTOME_PHASE_2_PLATEAU_PHASE	-0.542852	-1.379	0.1	0.726784
REACTOME_PKMTS_METHYLATE_HISTONE_LYSINES	-0.394155	-1.37847	0.0438597	0.721166
REACTOME_PEROXISOMAL_LIPID_METABOLISM	-0.475923	-1.37621	0.0781893	0.724035
MIKKELSEN_MCV6_HCP_WITH_H3K27ME3	-0.309786	-1.37617	0.00250627	0.716237
MEISSNER_NPC_HCP_WITH_H3_UNMETHYLATED	-0.30346	-1.37442	0	0.716977
REACTOME_REGULATION_OF_MECP2_EXPRESSION_AND_ACTIVITY	-0.462344	-1.36962	0.086785	0.732133
OKAWA_NEUROBLASTOMA_1P36_31_DELETION	-0.48638	-1.36931	0.0843137	0.725719
REACTOME_EPIGENETIC_REGULATION_OF_GENE_EXPRESSION	-0.346163	-1.36707	0.0107066	0.728533
REACTOME_INITIAL_TRIGGERING_OF_COMPLEMENT	-0.518894	-1.36343	0.0929368	0.738372
REACTOME_RNA_POLYMERASE_I_TRANSCRIPTION_INITIATION	-0.418971	-1.36326	0.0749507	0.73153
WANG_CLIM2_TARGETS_UP	-0.321711	-1.36307	0.0143198	0.724923
SCHLOSSER_SERUM_RESPONSE_AUGMENTED_BY_MYC	-0.359659	-1.36147	0.0455487	0.725329
MIKKELSEN_MCV6_LCP_WITH_H3K4ME3	-0.338679	-1.35525	0.0227273	0.748116
REACTOME_NRAGE_SIGNALS_DEATH_THROUGH_JNK	-0.390306	-1.35203	0.0603113	0.75636
SANSOM_APC_MYC_TARGETS	-0.320283	-1.35151	0	0.751336
REACTOME_PKA_ACTIVATION_IN_GLUCAGON_SIGNALLING	-0.535634	-1.35059	0.130518	0.748639
MIKKELSEN_ES_HCP_WITH_H3_UNMETHYLATED	-0.40289	-1.34807	0.0625	0.753309
FOSTER_KDM1A_TARGETS_DN	-0.323172	-1.34795	0.0136054	0.746662
FRASOR_RESPONSE_TO_SERM_OR_FULVESTRANT_DN	-0.408343	-1.34703	0.0730223	0.744323
REACTOME_INTERACTION_BETWEEN_L1_AND_ANKYRINS	-0.459579	-1.34544	0.0963391	0.744861
BIDUS_METASTASIS_DN	-0.336792	-1.34508	0.025974	0.739558
WP_TUMOR_SUPPRESSOR_ACTIVITY_OF_SMARCB1	-0.450342	-1.34371	0.0903491	0.739146
WALLACE_JAK2_TARGETS_UP	-0.466799	-1.34351	0.0973631	0.73334
MOREAUX_MULTIPLE_MYELOMA_BY_TACI_UP	-0.305815	-1.34349	0.0090703	0.726863
REACTOME_TRANSCRIPTIONAL_ACTIVATION_OF_MITOCHONDRIAL_BIOGENESIS	-0.390737	-1.33909	0.0851485	0.740581
NUMATA_CSF3_SIGNALING_VIA_STAT3	-0.49176	-1.33745	0.110899	0.741778
REACTOME_COLLAGEN_BIOSYNTHESIS_AND_MODIFYING_ENZYMES	-0.38226	-1.33598	0.0663812	0.742076
PID_HDAC_CLASSI_PATHWAY	-0.384088	-1.33513	0.0504032	0.739676
REACTOME_ANCHORING_FIBRIL_FORMATION	-0.533874	-1.33455	0.137725	0.736072
LAIHO_COLORECTAL_CANCER_SERRATED_DN	-0.367629	-1.33405	0.0587002	0.731979
MORI_EMU_MYC_LYMPHOMA_BY_ONSET_TIME_UP	-0.351683	-1.3326	0.0412148	0.732455
OUYANG_PROSTATE_CANCER_PROGRESSION_DN	-0.487583	-1.33192	0.131579	0.729283
WP_REGULATION_OF_APOPTOSIS_BY_PARATHYROID_HORMONERELATED_PROTEIN	-0.479018	-1.3292	0.112782	0.735651
NADERI_BREAST_CANCER_PROGNOSIS_UP	-0.402153	-1.32777	0.0705394	0.7363
WP_FARNESOID_X_RECEPTOR_PATHWAY	-0.494714	-1.32704	0.104167	0.733754
VALK_AML_CLUSTER_6	-0.427523	-1.32515	0.106557	0.736089
REACTOME_RORA_ACTIVATES_GENE_EXPRESSION	-0.49456	-1.32363	0.136704	0.737446
KEGG_PEROXISOME	-0.37398	-1.32061	0.0688935	0.745291
REACTOME_VOLTAGE_GATED_POTASSIUM_CHANNELS	-0.407236	-1.32032	0.103659	0.740888
BAUS_TFF2_TARGETS_UP	-0.454699	-1.31887	0.109533	0.741894
REACTOME_EXTRACELLULAR_MATRIX_ORGANIZATION	-0.306489	-1.31874	0.0120192	0.736651
KEGG_TASTE_TRANSDUCTION	-0.418536	-1.31818	0.112527	0.733394
MANNE_COVID19_COMBINED_COHORT_VS_HEALTHY_DONOR_PLATELETS_UP	-0.322316	-1.31161	0.030303	0.757289
WANG_RESPONSE_TO_BEXAROTENE_UP	-0.434452	-1.31085	0.111111	0.75513
REACTOME_ELASTIC_FIBRE_FORMATION	-0.401273	-1.31013	0.119306	0.752584
CHEMELLO_SOLEUS_VS_EDL_MYOFIBERS_UP	-0.50266	-1.30301	0.134021	0.779781
REACTOME_THE_NLRP3_INFLAMMASOME	-0.507493	-1.29939	0.145914	0.791252
WP_LEUKOCYTEINTRINSIC_HIPPO_PATHWAY_FUNCTIONS	-0.420545	-1.29775	0.114583	0.793306
REACTOME_PROTEIN_PROTEIN_INTERACTIONS_AT_SYNAPSES	-0.356395	-1.29636	0.0933333	0.794021
GRADE_COLON_VS_RECTAL_CANCER_DN	-0.385372	-1.29564	0.08742	0.791615
REACTOME_COLLAGEN_DEGRADATION	-0.371451	-1.2948	0.112832	0.789861
WP_HEDGEHOG_SIGNALING_PATHWAY_WP47	-0.512322	-1.29393	0.15511	0.788141
VERHAAK_GLIOBLASTOMA_CLASSICAL	-0.320619	-1.29347	0.0381166	0.78486
WP_CYSTEINE_AND_METHIONINE_CATABOLISM	-0.518697	-1.29342	0.164356	0.779483
REACTOME_MOLECULES_ASSOCIATED_WITH_ELASTIC_FIBRES	-0.408781	-1.29134	0.12115	0.784084
MANNE_COVID19_ICU_VS_HEALTHY_DONOR_PLATELETS_UP	-0.332862	-1.2912	0.0581897	0.77934
FERREIRA_EWINGS_SARCOMA_UNSTABLE_VS_STABLE_DN	-0.350633	-1.29062	0.0684327	0.776933
WP_SPHINGOLIPID_METABOLISM_OVERVIEW	-0.444746	-1.28931	0.125248	0.777881
NIKOLSKY_BREAST_CANCER_21Q22_AMPLICON	-0.512078	-1.28806	0.13442	0.778468
KEGG_CELL_ADHESION_MOLECULES_CAMS	-0.334446	-1.28753	0.0659575	0.775781
REACTOME_HDACS_DEACETYLATE_HISTONES	-0.356408	-1.28719	0.0776053	0.772195
WP_THERMOGENESIS	-0.34358	-1.28695	0.0644444	0.768175
WP_VITAMIN_DSENSITIVE_CALCIUM_SIGNALING_IN_DEPRESSION	-0.405492	-1.28496	0.123984	0.772181
REACTOME_INTRINSIC_PATHWAY_OF_FIBRIN_CLOT_FORMATION	-0.473488	-1.28318	0.159309	0.775343
MEISSNER_BRAIN_HCP_WITH_H3_UNMETHYLATED	-0.432246	-1.28177	0.131631	0.776771
BOYLAN_MULTIPLE_MYELOMA_C_UP	-0.40075	-1.28123	0.102941	0.774339
BHAT_ESR1_TARGETS_NOT_VIA_AKT1_UP	-0.308197	-1.27969	0.0377359	0.77633
REACTOME_RNA_POLYMERASE_III_TRANSCRIPTION_INITIATION_FROM_TYPE_1_PROMOTER	-0.447057	-1.27965	0.143137	0.771468
GARGALOVIC_RESPONSE_TO_OXIDIZED_PHOSPHOLIPIDS_TURQUOISE_DN	-0.374366	-1.27948	0.106776	0.767257
NIKOLSKY_BREAST_CANCER_11Q12_Q14_AMPLICON	-0.321233	-1.27864	0.0559441	0.766262
SCHLINGEMANN_SKIN_CARCINOGENESIS_TPA_DN	-0.440375	-1.27812	0.14433	0.763761
MORI_LARGE_PRE_BII_LYMPHOCYTE_DN	-0.379297	-1.27781	0.111111	0.760439
KEGG_ALLOGRAFT_REJECTION	-0.433501	-1.27559	0.140977	0.765452
NIKOLSKY_BREAST_CANCER_17Q21_Q25_AMPLICON	-0.292613	-1.27531	0.0210773	0.761858
REACTOME_RNA_POLYMERASE_III_TRANSCRIPTION_TERMINATION	-0.450093	-1.2752	0.162325	0.757647
LI_INDUCED_T_TO_NATURAL_KILLER_DN	-0.324002	-1.27348	0.055914	0.760434
NABA_CORE_MATRISOME	-0.303211	-1.27212	0.0302326	0.76191
HUMMERICH_SKIN_CANCER_PROGRESSION_DN	-0.339599	-1.27133	0.0772627	0.760807
NIKOLSKY_BREAST_CANCER_17Q11_Q21_AMPLICON	-0.334074	-1.27006	0.0785563	0.761877
ELVIDGE_HYPOXIA_BY_DMOG_DN	-0.368951	-1.26876	0.100418	0.763078
REACTOME_TRAFFICKING_OF_AMPA_RECEPTORS	-0.42391	-1.26864	0.150198	0.759066
REACTOME_NR1H3_NR1H2_REGULATE_GENE_EXPRESSION_LINKED_TO_CHOLESTEROL_TRANSPORT_AND_EFFLUX	-0.419033	-1.26861	0.158228	0.754729
MULLIGHAN_MLL_SIGNATURE_2_UP	-0.283441	-1.26719	0.0173267	0.756625
BLANCO_MELO_BRONCHIAL_EPITHELIAL_CELLS_INFLUENZA_A_INFECTION_DN	-0.355751	-1.2663	0.103448	0.756
REACTOME_NEUREXINS_AND_NEUROLIGINS	-0.378338	-1.2662	0.117271	0.751997
MIKKELSEN_ES_ICP_WITH_H3K4ME3_AND_H3K27ME3	-0.329402	-1.26567	0.0893246	0.749963
NIKOLSKY_BREAST_CANCER_22Q13_AMPLICON	-0.481315	-1.26473	0.176938	0.749352
MCGOWAN_RSP6_TARGETS_UP	-0.473756	-1.26241	0.165323	0.755019
WP_SYNAPTIC_SIGNALING_PATHWAYS_ASSOCIATED_WITH_AUTISM_SPECTRUM_DISORDER	-0.384355	-1.26235	0.126789	0.751018
WHITE_NEUROBLASTOMA_WITH_1P36.3_DELETION	-0.474542	-1.25956	0.145914	0.75899
SERVITJA_ISLET_HNF1A_TARGETS_DN	-0.335587	-1.25829	0.107759	0.760455
BYSTRYKH_HEMATOPOIESIS_STEM_CELL_SCP2_QTL_TRANS	-0.467774	-1.25661	0.171134	0.763252
KEGG_ABC_TRANSPORTERS	-0.390366	-1.2545	0.136555	0.768124
WP_MATRIX_METALLOPROTEINASES	-0.432338	-1.25274	0.166344	0.771509
HUANG_FOXA2_TARGETS_DN	-0.401649	-1.25071	0.135484	0.776527
REACTOME_TRNA_MODIFICATION_IN_THE_NUCLEUS_AND_CYTOSOL	-0.385414	-1.25003	0.164436	0.775247
KAAB_FAILED_HEART_ATRIUM_UP	-0.423124	-1.24885	0.159046	0.776508
WP_FATTY_ACID_BETAOXIDATION	-0.417405	-1.24819	0.162	0.775337
DARWICHE_SQUAMOUS_CELL_CARCINOMA_DN	-0.31037	-1.2473	0.0629067	0.775186
REACTOME_RNA_POLYMERASE_I_TRANSCRIPTION_TERMINATION	-0.413783	-1.2461	0.152	0.776238
KEGG_RNA_POLYMERASE	-0.417907	-1.24495	0.16763	0.777307
MULLIGHAN_MLL_SIGNATURE_1_UP	-0.283107	-1.2449	0.0401002	0.773409
ROZANOV_MMP14_TARGETS_DN	-0.392754	-1.24286	0.151579	0.77816
JAERVINEN_AMPLIFIED_IN_LARYNGEAL_CANCER	-0.39743	-1.24074	0.157205	0.783476
WP_FRAGILE_X_SYNDROME	-0.319268	-1.24058	0.0734694	0.78008
ZWANG_DOWN_BY_2ND_EGF_PULSE	-0.294305	-1.24027	0.0401786	0.777348
HOLLERN_EMT_BREAST_TUMOR_UP	-0.319327	-1.23992	0.0824742	0.774844
CHARAFE_BREAST_CANCER_LUMINAL_VS_BASAL_UP	-0.281776	-1.23954	0.02267	0.772455
WP_SPHINGOLIPID_METABOLISM_INTEGRATED_PATHWAY	-0.428546	-1.23897	0.184676	0.771051
NABA_ECM_GLYCOPROTEINS	-0.303136	-1.23881	0.0662101	0.767792
KEGG_TYPE_I_DIABETES_MELLITUS	-0.402945	-1.23657	0.1639	0.773685
WOO_LIVER_CANCER_RECURRENCE_DN	-0.345751	-1.23555	0.111111	0.774234
PID_CDC42_REG_PATHWAY	-0.41603	-1.23487	0.172888	0.773201
PID_REELIN_PATHWAY	-0.409311	-1.23298	0.190171	0.777504
PID_INTEGRIN_A9B1_PATHWAY	-0.438178	-1.23287	0.164729	0.774149
DEBIASI_APOPTOSIS_BY_REOVIRUS_INFECTION_DN	-0.28596	-1.2286	0.0425	0.789062
REACTOME_RESOLUTION_OF_D_LOOP_STRUCTURES_THROUGH_SYNTHESIS_DEPENDENT_STRAND_ANNEALING_SDSA	-0.420332	-1.22655	0.178357	0.794407
WP_KISSPEPTINKISSPEPTIN_RECEPTOR_SYSTEM_IN_THE_OVARY	-0.396402	-1.22647	0.163441	0.79092
CAMPS_COLON_CANCER_COPY_NUMBER_UP	-0.342412	-1.22491	0.145263	0.794009
ZHAN_MULTIPLE_MYELOMA_DN	-0.39525	-1.22486	0.17505	0.790429
MARTIN_VIRAL_GPCR_SIGNALING_DN	-0.370104	-1.2234	0.156701	0.793134
SHEN_SMARCA2_TARGETS_DN	-0.290366	-1.22234	0.0609481	0.793966
REACTOME_ACTIVATION_OF_SMO	-0.463378	-1.22232	0.198459	0.790225
REACTOME_DNA_METHYLATION	-0.359878	-1.22086	0.163306	0.792844
REACTOME_INFLAMMASOMES	-0.443919	-1.21903	0.21	0.797348
REACTOME_POSITIVE_EPIGENETIC_REGULATION_OF_RRNA_EXPRESSION	-0.327905	-1.21789	0.111857	0.798975
FERRANDO_HOX11_NEIGHBORS	-0.456585	-1.21645	0.240157	0.801693
MADAN_DPPA4_TARGETS	-0.367507	-1.21555	0.163265	0.802047
WANG_THOC1_TARGETS_DN	-0.454167	-1.21475	0.204724	0.801917
BIOCARTA_SHH_PATHWAY	-0.478169	-1.21471	0.192698	0.798368
WAMUNYOKOLI_OVARIAN_CANCER_LMP_UP	-0.284374	-1.21362	0.0609756	0.799485
PURBEY_TARGETS_OF_CTBP1_AND_SATB1_DN	-0.30239	-1.21321	0.0900693	0.797554
KEGG_ASTHMA	-0.441821	-1.21278	0.20155	0.795778
PID_HEDGEHOG_2PATHWAY	-0.437681	-1.21158	0.211045	0.797445
REACTOME_SENSORY_PERCEPTION_OF_TASTE	-0.385569	-1.21131	0.169811	0.795004
TONKS_TARGETS_OF_RUNX1_RUNX1T1_FUSION_ERYTHROCYTE_DN	-0.476126	-1.20961	0.228571	0.798937
REACTOME_KINESINS	-0.351611	-1.20826	0.164634	0.8014
HATADA_METHYLATED_IN_LUNG_CANCER_UP	-0.2763	-1.20643	0.0409207	0.806005
REACTOME_CYTOSOLIC_SENSORS_OF_PATHOGEN_ASSOCIATED_DNA	-0.352552	-1.20365	0.174946	0.815067
NIKOLSKY_BREAST_CANCER_19Q13.1_AMPLICON	-0.434847	-1.20318	0.207585	0.813575
REACTOME_PHASE_0_RAPID_DEPOLARISATION	-0.402071	-1.20265	0.178879	0.812324
MIKKELSEN_MEF_HCP_WITH_H3_UNMETHYLATED	-0.29239	-1.20057	0.0940171	0.817753
WP_LIPID_METABOLISM_PATHWAY	-0.413305	-1.19702	0.19798	0.829828
NADERI_BREAST_CANCER_PROGNOSIS_DN	-0.449787	-1.19662	0.222	0.828121
BONOME_OVARIAN_CANCER_SURVIVAL_SUBOPTIMAL_DEBULKING	-0.263933	-1.19653	0.0308789	0.82492
MACLACHLAN_BRCA1_TARGETS_DN	-0.47265	-1.19541	0.243513	0.826462
SETLUR_PROSTATE_CANCER_TMPRSS2_ERG_FUSION_UP	-0.340791	-1.19417	0.178423	0.82844
HOLLEMAN_PREDNISOLONE_RESISTANCE_ALL_UP	-0.449072	-1.19252	0.240157	0.832235
BONOME_OVARIAN_CANCER_POOR_SURVIVAL_DN	-0.426698	-1.19126	0.214145	0.834269
REACTOME_CELL_EXTRACELLULAR_MATRIX_INTERACTIONS	-0.445549	-1.19097	0.232932	0.832115
LIM_MAMMARY_LUMINAL_MATURE_UP	-0.314433	-1.19086	0.143451	0.829156
REACTOME_POLO_LIKE_KINASE_MEDIATED_EVENTS	-0.462484	-1.19022	0.241517	0.828666
ZWANG_EGF_PERSISTENTLY_DN	-0.349004	-1.18983	0.18319	0.826969
REACTOME_METABOLISM_OF_PORPHYRINS	-0.41627	-1.18721	0.229323	0.835184
WP_GPR143_IN_MELANOCYTES_AND_RETINAL_PIGMENT_EPITHELIUM_CELLS	-0.40541	-1.18595	0.237817	0.837444
YUAN_ZNF143_PARTNERS	-0.432221	-1.18561	0.235412	0.835504
VALK_AML_CLUSTER_9	-0.386388	-1.18428	0.22736	0.83793
STAMBOLSKY_RESPONSE_TO_VITAMIN_D3_DN	-0.421625	-1.18343	0.227451	0.838447
BIOCARTA_EFP_PATHWAY	-0.459248	-1.18012	0.240848	0.84984
NABA_BASEMENT_MEMBRANES	-0.374651	-1.17979	0.211946	0.84788
ACEVEDO_NORMAL_TISSUE_ADJACENT_TO_LIVER_TUMOR_DN	-0.267767	-1.17811	0.0769231	0.852145
BIOCARTA_AMI_PATHWAY	-0.460492	-1.17754	0.247951	0.851142
WP_GASTRIC_CANCER_NETWORK_1	-0.39941	-1.17567	0.204724	0.855845
REACTOME_REGULATION_OF_INSULIN_LIKE_GROWTH_FACTOR_IGF_TRANSPORT_AND_UPTAKE_BY_INSULIN_LIKE_GROWTH_FACTOR_BINDING_PROTEINS_IGFBPS	-0.309081	-1.17521	0.16044	0.854502
REACTOME_OLFACTORY_SIGNALING_PATHWAY	-0.410839	-1.17297	0.243346	0.861415
GOUYER_TATI_TARGETS_DN	-0.458824	-1.17211	0.25731	0.861801
HOFFMANN_SMALL_PRE_BII_TO_IMMATURE_B_LYMPHOCYTE_DN	-0.374134	-1.1721	0.212679	0.858468
TOMLINS_PROSTATE_CANCER_DN	-0.369666	-1.17168	0.202756	0.857082
PID_IL8_CXCR2_PATHWAY	-0.379441	-1.1716	0.208417	0.854087
BLANCO_MELO_COVID19_SARS_COV_2_POS_PATIENT_LUNG_TISSUE_DN	-0.290946	-1.17065	0.14597	0.854889
WP_NAD_METABOLISM	-0.461815	-1.1704	0.259875	0.852676
JACKSON_DNMT1_TARGETS_DN	-0.420279	-1.16987	0.245509	0.851651
VILLANUEVA_LIVER_CANCER_KRT19_DN	-0.346035	-1.16984	0.189824	0.848482
WP_NEPHROGENESIS	-0.440457	-1.16921	0.250973	0.848
SARTIPY_NORMAL_AT_INSULIN_RESISTANCE_DN	-0.438465	-1.16811	0.236434	0.849772
REACTOME_RNA_POLYMERASE_I_TRANSCRIPTION	-0.315398	-1.16652	0.178645	0.853521
ROVERSI_GLIOMA_COPY_NUMBER_UP	-0.319269	-1.16621	0.17382	0.851692
BURTON_ADIPOGENESIS_PEAK_AT_24HR	-0.365129	-1.16579	0.224206	0.85034
WP_UREA_CYCLE_AND_METABOLISM_OF_AMINO_GROUPS	-0.42538	-1.16531	0.246628	0.849395
MOREAUX_B_LYMPHOCYTE_MATURATION_BY_TACI_UP	-0.326549	-1.16498	0.197849	0.847756
REACTOME_NEGATIVE_REGULATION_OF_NMDA_RECEPTOR_MEDIATED_NEURONAL_TRANSMISSION	-0.430917	-1.16375	0.266533	0.849924
REACTOME_PYROPTOSIS	-0.393129	-1.16345	0.245361	0.848214
MEBARKI_HCC_PROGENITOR_FZD8CRD_DN	-0.264115	-1.16177	0.0652681	0.852609
WIERENGA_STAT5A_TARGETS_DN	-0.286021	-1.16142	0.147577	0.851062
CHARAFE_BREAST_CANCER_LUMINAL_VS_MESENCHYMAL_UP	-0.256762	-1.16055	0.0734177	0.851728
REACTOME_EPH_EPHRIN_MEDIATED_REPULSION_OF_CELLS	-0.350767	-1.16043	0.216	0.849148
REACTOME_PROCESSING_OF_CAPPED_INTRON_CONTAINING_PRE_MRNA	-0.275808	-1.15836	0.0895522	0.855063
TOYOTA_TARGETS_OF_MIR34B_AND_MIR34C	-0.259366	-1.15828	0.0597403	0.852379
REACTOME_FORMATION_OF_SENESCENCE_ASSOCIATED_HETEROCHROMATIN_FOCI_SAHF	-0.451818	-1.15815	0.267925	0.849866
GRATIAS_RETINOBLASTOMA_16Q24	-0.438599	-1.15628	0.282306	0.855057
NABA_ECM_AFFILIATED	-0.298461	-1.15604	0.143488	0.853079
VANDESLUIS_COMMD1_TARGETS_GROUP_3_UP	-0.323909	-1.15596	0.197826	0.8503
MOREIRA_RESPONSE_TO_TSA_DN	-0.44031	-1.15573	0.264479	0.84822
VALK_AML_CLUSTER_15	-0.384783	-1.15512	0.256959	0.84777
PYEON_HPV_POSITIVE_TUMORS_UP	-0.311507	-1.15404	0.184211	0.849459
REACTOME_L1CAM_INTERACTIONS	-0.300513	-1.15378	0.178723	0.847671
RICKMAN_METASTASIS_DN	-0.27196	-1.15369	0.136471	0.845121
MCDOWELL_ACUTE_LUNG_INJURY_DN	-0.353104	-1.15012	0.237219	0.85774
REACTOME_ANTIGEN_PRESENTATION_FOLDING_ASSEMBLY_AND_PEPTIDE_LOADING_OF_CLASS_I_MHC	-0.40716	-1.14988	0.265182	0.855792
WP_MITOCHONDRIAL_GENE_EXPRESSION	-0.428972	-1.14857	0.263052	0.858489
BURTON_ADIPOGENESIS_PEAK_AT_0HR	-0.330324	-1.14808	0.225743	0.857679
BIOCARTA_NOS1_PATHWAY	-0.42538	-1.14806	0.254545	0.854805
REACTOME_MRNA_SPLICING	-0.27743	-1.14774	0.161731	0.85332
JIANG_VHL_TARGETS	-0.310958	-1.14765	0.196468	0.850806
SETLUR_PROSTATE_CANCER_TMPRSS2_ERG_FUSION_DN	-0.443002	-1.14675	0.288425	0.851772
WAKASUGI_HAVE_ZNF143_BINDING_SITES	-0.336568	-1.14574	0.234672	0.853252
HOLLEMAN_ASPARAGINASE_RESISTANCE_ALL_UP	-0.407535	-1.14553	0.255515	0.85131
EPPERT_LSC_R	-0.363018	-1.14482	0.251984	0.851572
WP_ETHANOL_EFFECTS_ON_HISTONE_MODIFICATIONS	-0.388598	-1.14355	0.246548	0.854258
REACTOME_SMOOTH_MUSCLE_CONTRACTION	-0.369821	-1.14348	0.246407	0.851698
WAGNER_APO2_SENSITIVITY	-0.412116	-1.14241	0.265594	0.853763
PID_ANTHRAX_PATHWAY	-0.435108	-1.14151	0.277064	0.854791
REACTOME_SYNDECAN_INTERACTIONS	-0.390508	-1.14115	0.282908	0.853527
REACTOME_SENSORY_PROCESSING_OF_SOUND_BY_OUTER_HAIR_CELLS_OF_THE_COCHLEA	-0.341556	-1.14027	0.236559	0.854594
GRADE_COLON_AND_RECTAL_CANCER_DN	-0.304685	-1.13906	0.223158	0.857042
WP_DISRUPTION_OF_POSTSYNAPTIC_SIGNALING_BY_CNV	-0.368181	-1.13886	0.241379	0.855118
REACTOME_PLATELET_AGGREGATION_PLUG_FORMATION	-0.365717	-1.13869	0.262425	0.853028
WP_15Q133_COPY_NUMBER_VARIATION_SYNDROME	-0.42588	-1.13865	0.284569	0.850356
REACTOME_NON_INTEGRIN_MEMBRANE_ECM_INTERACTIONS	-0.328646	-1.1377	0.240404	0.851651
KEGG_OTHER_GLYCAN_DEGRADATION	-0.448424	-1.1376	0.310757	0.849278
NIKOLSKY_BREAST_CANCER_5P15_AMPLICON	-0.406761	-1.13749	0.291417	0.846969
BREDEMEYER_RAG_SIGNALING_NOT_VIA_ATM_DN	-0.333795	-1.13687	0.208163	0.846884
REACTOME_PURINERGIC_SIGNALING_IN_LEISHMANIASIS_INFECTION	-0.387241	-1.13612	0.281633	0.847386
CERIBELLI_GENES_INACTIVE_AND_BOUND_BY_NFY	-0.391929	-1.13574	0.256461	0.846284
BIOCARTA_RELA_PATHWAY	-0.438062	-1.1328	0.292636	0.856229
HOLLERN_EMT_BREAST_TUMOR_DN	-0.293455	-1.13273	0.205184	0.85377
BOYAULT_LIVER_CANCER_SUBCLASS_G3_DN	-0.346601	-1.13221	0.246667	0.853191
PID_INTEGRIN3_PATHWAY	-0.355536	-1.13198	0.249035	0.851542
SMID_BREAST_CANCER_RELAPSE_IN_BRAIN_DN	-0.316939	-1.13093	0.226695	0.853402
YAGI_AML_WITH_T_8_21_TRANSLOCATION	-0.258824	-1.12998	0.125296	0.854767
LE_NEURONAL_DIFFERENTIATION_DN	-0.42062	-1.12977	0.294896	0.852956
KAYO_CALORIE_RESTRICTION_MUSCLE_DN	-0.308072	-1.12913	0.214286	0.853095
WP_HOSTPATHOGEN_INTERACTION_OF_HUMAN_CORONAVIRUSES_APOPTOSIS	-0.420939	-1.12907	0.298805	0.850682
MASRI_RESISTANCE_TO_TAMOXIFEN_AND_AROMATASE_INHIBITORS_UP	-0.434133	-1.12904	0.283368	0.848164
PID_ECADHERIN_KERATINOCYTE_PATHWAY	-0.416412	-1.12852	0.307847	0.847631
AGUIRRE_PANCREATIC_CANCER_COPY_NUMBER_UP	-0.259045	-1.12763	0.120455	0.848896
KEGG_HOMOLOGOUS_RECOMBINATION	-0.38482	-1.12634	0.278243	0.851622
REACTOME_RHOA_GTPASE_CYCLE	-0.286248	-1.12499	0.204396	0.854906
REACTOME_WNT5A_DEPENDENT_INTERNALIZATION_OF_FZD4	-0.442533	-1.12376	0.318949	0.857555
PRAMOONJAGO_SOX4_TARGETS_DN	-0.344955	-1.12316	0.252505	0.857501
BOYAULT_LIVER_CANCER_SUBCLASS_G123_DN	-0.345296	-1.12266	0.265594	0.857116
KUUSELO_PANCREATIC_CANCER_19Q13_AMPLIFICATION	-0.384217	-1.12258	0.286561	0.854861
ABDELMOHSEN_ELAVL4_TARGETS	-0.434566	-1.12097	0.32449	0.859048
WP_DIFFERENTIATION_OF_WHITE_AND_BROWN_ADIPOCYTE	-0.39423	-1.1204	0.305609	0.858824
REACTOME_CELL_JUNCTION_ORGANIZATION	-0.302746	-1.11921	0.239915	0.861309
CHIARETTI_T_ALL_RELAPSE_PROGNOSIS	-0.413345	-1.11823	0.311155	0.86278
REACTOME_REGULATION_OF_TP53_ACTIVITY_THROUGH_METHYLATION	-0.41847	-1.11818	0.318548	0.860401
REACTOME_GAMMA_CARBOXYLATION_HYPUSINE_FORMATION_AND_ARYLSULFATASE_ACTIVATION	-0.356195	-1.11641	0.27027	0.865383
DEMAGALHAES_AGING_UP	-0.335638	-1.11561	0.296813	0.866217
REACTOME_DISEASES_ASSOCIATED_WITH_O_GLYCOSYLATION_OF_PROTEINS	-0.320742	-1.11548	0.254864	0.864217
PLASARI_NFIC_TARGETS_BASAL_UP	-0.380532	-1.11529	0.286496	0.862419
MEISSNER_NPC_HCP_WITH_H3K4ME2	-0.246563	-1.11526	0.130208	0.860034
KEGG_FATTY_ACID_METABOLISM	-0.347296	-1.11503	0.304167	0.858418
REACTOME_REGULATION_OF_TP53_ACTIVITY_THROUGH_ACETYLATION	-0.3716	-1.11493	0.288355	0.856342
MCBRYAN_PUBERTAL_BREAST_4_5WK_DN	-0.270503	-1.11418	0.217105	0.856985
JOHANSSON_BRAIN_CANCER_EARLY_VS_LATE_DN	-0.351263	-1.1141	0.280488	0.854841
BOYLAN_MULTIPLE_MYELOMA_D_DN	-0.310927	-1.11374	0.269406	0.853917
REACTOME_FORMATION_OF_FIBRIN_CLOT_CLOTTING_CASCADE	-0.374353	-1.11285	0.294949	0.855155
MANNE_COVID19_NONICU_VS_HEALTHY_DONOR_PLATELETS_UP	-0.282117	-1.1116	0.237363	0.857825
REACTOME_TRAFFICKING_OF_GLUR2_CONTAINING_AMPA_RECEPTORS	-0.417543	-1.11069	0.326214	0.859297
REACTOME_RNA_POLYMERASE_I_PROMOTER_ESCAPE	-0.308707	-1.11022	0.253219	0.85883
WP_AMPACTIVATED_PROTEIN_KINASE_AMPK_SIGNALING	-0.321305	-1.1101	0.252567	0.856852
REACTOME_NEGATIVE_EPIGENETIC_REGULATION_OF_RRNA_EXPRESSION	-0.300028	-1.10951	0.246253	0.856861
BLANCO_MELO_BRONCHIAL_EPITHELIAL_CELLS_INFLUENZA_A_DEL_NS1_INFECTION_DN	-0.273288	-1.10908	0.223684	0.856147
HOFFMANN_IMMATURE_TO_MATURE_B_LYMPHOCYTE_UP	-0.355788	-1.10785	0.281893	0.85894
WP_METABOLIC_REPROGRAMMING_IN_COLON_CANCER	-0.350281	-1.10775	0.297468	0.856919
HOLLEMAN_ASPARAGINASE_RESISTANCE_B_ALL_UP	-0.373148	-1.10665	0.288425	0.859126
REACTOME_TP53_REGULATES_TRANSCRIPTION_OF_GENES_INVOLVED_IN_CYTOCHROME_C_RELEASE	-0.406149	-1.1057	0.319066	0.860766
BYSTRYKH_HEMATOPOIESIS_STEM_CELL_AND_BRAIN_QTL_TRANS	-0.2757	-1.10541	0.212719	0.859575
PID_HEDGEHOG_GLI_PATHWAY	-0.337333	-1.10322	0.278008	0.866284
OUYANG_PROSTATE_CANCER_MARKERS	-0.39603	-1.1024	0.319149	0.867264
KEGG_PORPHYRIN_AND_CHLOROPHYLL_METABOLISM	-0.396572	-1.10134	0.333333	0.869212
BLANCO_MELO_COVID19_SARS_COV_2_INFECTION_A594_ACE2_EXPRESSING_CELLS_RUXOLITINIB_DN	-0.311683	-1.10124	0.267094	0.867212
DAVICIONI_MOLECULAR_ARMS_VS_ERMS_DN	-0.270839	-1.10046	0.247768	0.868091
PID_UPA_UPAR_PATHWAY	-0.350958	-1.09969	0.31643	0.868955
REACTOME_B_WICH_COMPLEX_POSITIVELY_REGULATES_RRNA_EXPRESSION	-0.302296	-1.09953	0.260128	0.867276
BIOCARTA_ERAD_PATHWAY	-0.410482	-1.09909	0.329365	0.86674
MEBARKI_HCC_PROGENITOR_WNT_UP_CTNNB1_INDEPENDENT	-0.399043	-1.09757	0.318982	0.870677
KEGG_BASAL_CELL_CARCINOMA	-0.324194	-1.09731	0.291139	0.869358
ZHOU_CELL_CYCLE_GENES_IN_IR_RESPONSE_6HR	-0.296117	-1.097	0.297741	0.86827
KEGG_AXON_GUIDANCE	-0.282681	-1.09666	0.251029	0.867328
REACTOME_CDC42_GTPASE_CYCLE	-0.272883	-1.09649	0.236842	0.865699
CHOW_RASSF1_TARGETS_DN	-0.366823	-1.09592	0.307692	0.865861
WP_PRIMARY_FOCAL_SEGMENTAL_GLOMERULOSCLEROSIS_FSGS	-0.308617	-1.09401	0.280992	0.871684
WP_22Q112_COPY_NUMBER_VARIATION_SYNDROME	-0.284089	-1.0923	0.26477	0.876492
MODY_HIPPOCAMPUS_NEONATAL	-0.36623	-1.09058	0.330059	0.881346
BOYLAN_MULTIPLE_MYELOMA_PCA3_DN	-0.3114	-1.08951	0.291242	0.88355
RAMPON_ENRICHED_LEARNING_ENVIRONMENT_LATE_UP	-0.403686	-1.08935	0.346821	0.88181
REACTOME_SIGNAL_TRANSDUCTION_BY_L1	-0.389906	-1.08905	0.310212	0.880838
JEON_SMAD6_TARGETS_DN	-0.412506	-1.08884	0.341603	0.879347
KEGG_HEMATOPOIETIC_CELL_LINEAGE	-0.301624	-1.08792	0.276342	0.880838
WP_COMPLEMENT_ACTIVATION	-0.432095	-1.08647	0.350305	0.884661
REACTOME_NEURONAL_SYSTEM	-0.243144	-1.08604	0.204819	0.884122
REACTOME_AMYLOID_FIBER_FORMATION	-0.298957	-1.0859	0.294382	0.882398
PID_ARF6_PATHWAY	-0.352035	-1.08527	0.329293	0.88269
WHITEHURST_PACLITAXEL_SENSITIVITY	-0.35098	-1.08466	0.32008	0.882964
WONG_ENDMETRIUM_CANCER_UP	-0.38974	-1.08235	0.354839	0.890177
JEPSEN_SMRT_TARGETS	-0.352729	-1.08229	0.316327	0.888096
KUNINGER_IGF1_VS_PDGFB_TARGETS_UP	-0.304169	-1.08171	0.293736	0.888264
CHIARETTI_ACUTE_LYMPHOBLASTIC_LEUKEMIA_ZAP70	-0.307645	-1.0817	0.311245	0.885997
MISSIAGLIA_REGULATED_BY_METHYLATION_DN	-0.281444	-1.08109	0.297539	0.886284
WIERENGA_STAT5A_TARGETS_GROUP1	-0.278153	-1.07854	0.272506	0.894704
VANTVEER_BREAST_CANCER_ESR1_UP	-0.274659	-1.07733	0.293987	0.897523
LEIN_LOCALIZED_TO_DISTAL_AND_PROXIMAL_DENDRITES	-0.414398	-1.07715	0.371032	0.895955
MIKKELSEN_MCV6_ICP_WITH_H3K4ME3_AND_H3K27ME3	-0.357743	-1.077	0.332645	0.894331
REACTOME_PLATELET_SENSITIZATION_BY_LDL	-0.421499	-1.07678	0.388781	0.893057
ROSS_AML_WITH_AML1_ETO_FUSION	-0.302784	-1.07538	0.309979	0.896685
MIKKELSEN_IPS_ICP_WITH_H3K4ME3_AND_H327ME3	-0.279013	-1.07482	0.290323	0.896791
SPIELMAN_LYMPHOBLAST_EUROPEAN_VS_ASIAN_UP	-0.238552	-1.07383	0.192405	0.898597
REACTOME_RET_SIGNALING	-0.343636	-1.07367	0.342857	0.896968
REACTOME_CELL_DEATH_SIGNALLING_VIA_NRAGE_NRIF_AND_NADE	-0.295459	-1.07366	0.301053	0.894781
ENK_UV_RESPONSE_EPIDERMIS_UP	-0.250133	-1.07298	0.252874	0.895394
LI_DCP2_BOUND_MRNA	-0.292129	-1.07289	0.294118	0.893477
DING_LUNG_CANCER_BY_MUTATION_RATE	-0.402586	-1.07285	0.35497	0.891424
BORCZUK_MALIGNANT_MESOTHELIOMA_DN	-0.293944	-1.07253	0.325893	0.890487
WP_ARRHYTHMOGENIC_RIGHT_VENTRICULAR_CARDIOMYOPATHY	-0.300327	-1.07245	0.323591	0.88863
WP_ALLOGRAFT_REJECTION	-0.307056	-1.07244	0.318275	0.886459
WILLIAMS_ESR2_TARGETS_UP	-0.365401	-1.07185	0.364562	0.886745
PID_P73PATHWAY	-0.300306	-1.07163	0.296146	0.885476
HOLLEMAN_PREDNISOLONE_RESISTANCE_B_ALL_UP	-0.388555	-1.07157	0.355599	0.88351
KEGG_VIRAL_MYOCARDITIS	-0.304715	-1.07148	0.301031	0.881739
REACTOME_G_PROTEIN_MEDIATED_EVENTS	-0.322039	-1.07038	0.341667	0.884029
JOSEPH_RESPONSE_TO_SODIUM_BUTYRATE_DN	-0.313537	-1.06998	0.317526	0.883571
KEGG_LYSINE_DEGRADATION	-0.330296	-1.06883	0.338677	0.886262
NIKOLSKY_MUTATED_AND_AMPLIFIED_IN_BREAST_CANCER	-0.289574	-1.06832	0.330454	0.886207
KEGG_ARRHYTHMOGENIC_RIGHT_VENTRICULAR_CARDIOMYOPATHY_ARVC	-0.300327	-1.06814	0.339583	0.884837
REACTOME_REGULATION_OF_GENE_EXPRESSION_IN_LATE_STAGE_BRANCHING_MORPHOGENESIS_PANCREATIC_BUD_PRECURSOR_CELLS	-0.420185	-1.06769	0.355289	0.884474
SAKAI_TUMOR_INFILTRATING_MONOCYTES_UP	-0.366329	-1.06695	0.345924	0.885312
REACTOME_FORMATION_OF_THE_EARLY_ELONGATION_COMPLEX	-0.349291	-1.06651	0.349802	0.885011
SANA_TNF_SIGNALING_DN	-0.290611	-1.0628	0.33691	0.898277
SALVADOR_MARTIN_PEDIATRIC_TBD_ANTI_TNF_THERAPY_NONRESPONDER_POST_TREATMENT_UP	-0.391875	-1.06016	0.393638	0.907085
ZHOU_INFLAMMATORY_RESPONSE_FIMA_DN	-0.249322	-1.05972	0.294521	0.906722
BERTUCCI_MEDULLARY_VS_DUCTAL_BREAST_CANCER_UP	-0.256993	-1.05924	0.299559	0.906606
BIOCARTA_P38MAPK_PATHWAY	-0.342319	-1.05769	0.362919	0.910984
REACTOME_DISEASES_OF_GLYCOSYLATION	-0.268517	-1.05725	0.31982	0.910675
PID_TXA2PATHWAY	-0.313261	-1.05665	0.360624	0.911006
XU_CREBBP_TARGETS_DN	-0.340372	-1.05663	0.365269	0.908939
MEISSNER_NPC_HCP_WITH_H3K4ME2_AND_H3K27ME3	-0.242778	-1.05661	0.286374	0.906857
URS_ADIPOCYTE_DIFFERENTIATION_DN	-0.352577	-1.05605	0.360558	0.907037
DIRMEIER_LMP1_RESPONSE_LATE_DN	-0.353556	-1.05568	0.367556	0.906356
REACTOME_TP53_REGULATES_TRANSCRIPTION_OF_GENES_INVOLVED_IN_G2_CELL_CYCLE_ARREST	-0.400541	-1.05521	0.388	0.906125
POOLA_INVASIVE_BREAST_CANCER_DN	-0.275685	-1.05225	0.328859	0.916193
REACTOME_PRE_NOTCH_PROCESSING_IN_GOLGI	-0.394342	-1.05191	0.372745	0.915467
REACTOME_TRNA_PROCESSING	-0.277079	-1.05189	0.329114	0.913424
KANG_FLUOROURACIL_RESISTANCE_DN	-0.411836	-1.05187	0.399606	0.911416
REACTOME_DISEASES_OF_DNA_REPAIR	-0.347435	-1.05115	0.374207	0.91226
GUO_HEX_TARGETS_UP	-0.28739	-1.05084	0.351779	0.911453
TIAN_BHLHA15_TARGETS	-0.40288	-1.04988	0.396761	0.913356
LINDGREN_BLADDER_CANCER_CLUSTER_3_DN	-0.2501	-1.04899	0.329412	0.91499
KLEIN_TARGETS_OF_BCR_ABL1_FUSION	-0.333394	-1.04584	0.385519	0.926105
LIM_MAMMARY_LUMINAL_MATURE_DN	-0.279531	-1.04565	0.343545	0.924831
WEIGEL_OXIDATIVE_STRESS_BY_TBH_AND_H2O2	-0.337954	-1.04525	0.35259	0.92451
ROSS_AML_WITH_PML_RARA_FUSION	-0.294106	-1.04433	0.369697	0.926204
MIKKELSEN_MEF_LCP_WITH_H3K4ME3	-0.268224	-1.04424	0.346809	0.924475
RIZ_ERYTHROID_DIFFERENTIATION_APOBEC2	-0.368474	-1.04363	0.394251	0.924962
REACTOME_PEROXISOMAL_PROTEIN_IMPORT	-0.305842	-1.04293	0.378323	0.92579
BANDRES_RESPONSE_TO_CARMUSTIN_MGMT_48HR_DN	-0.265014	-1.04263	0.352113	0.924925
REACTOME_DISEASES_ASSOCIATED_WITH_N_GLYCOSYLATION_OF_PROTEINS	-0.39617	-1.04201	0.389899	0.925559
REACTOME_DAG_AND_IP3_SIGNALING	-0.327723	-1.04101	0.363636	0.927524
MOOTHA_FFA_OXYDATION	-0.373145	-1.04087	0.40396	0.926025
KEGG_INTESTINAL_IMMUNE_NETWORK_FOR_IGA_PRODUCTION	-0.321246	-1.04049	0.385246	0.925569
SHETH_LIVER_CANCER_VS_TXNIP_LOSS_PAM4	-0.24376	-1.04044	0.32287	0.923683
REACTOME_RHO_GTPASES_ACTIVATE_NADPH_OXIDASES	-0.382707	-1.03949	0.384314	0.925574
MIDORIKAWA_AMPLIFIED_IN_LIVER_CANCER	-0.312374	-1.03924	0.359026	0.9245
WAMUNYOKOLI_OVARIAN_CANCER_GRADES_1_2_DN	-0.292345	-1.03733	0.380342	0.930509
BIOCARTA_TGFB_PATHWAY	-0.386618	-1.03713	0.400749	0.92935
WP_IL9_SIGNALING_PATHWAY	-0.401131	-1.03685	0.408451	0.928511
REACTOME_POTASSIUM_CHANNELS	-0.27622	-1.03681	0.391593	0.926627
KEGG_SYSTEMIC_LUPUS_ERYTHEMATOSUS	-0.272778	-1.03602	0.366594	0.927831
WP_DNA_IRDOUBLE_STRAND_BREAKS_AND_CELLULAR_RESPONSE_VIA_ATM	-0.304053	-1.03548	0.389432	0.928071
LI_CYTIDINE_ANALOGS_CYCTOTOXICITY	-0.409437	-1.03494	0.407547	0.928237
REACTOME_FORMATION_OF_THE_BETA_CATENIN_TCF_TRANSACTIVATING_COMPLEX	-0.283935	-1.03384	0.381356	0.930692
WP_MTHFR_DEFICIENCY	-0.362306	-1.03372	0.413793	0.929186
PID_ARF_3PATHWAY	-0.384013	-1.03286	0.411197	0.930758
KEGG_AMYOTROPHIC_LATERAL_SCLEROSIS_ALS	-0.308974	-1.03193	0.409002	0.932603
WP_COMPLEMENT_SYSTEM	-0.283899	-1.03094	0.393375	0.934719
REACTOME_CA_DEPENDENT_EVENTS	-0.331115	-1.03054	0.437882	0.934332
DARWICHE_SKIN_TUMOR_PROMOTER_DN	-0.255351	-1.03011	0.373853	0.934105
BONOME_OVARIAN_CANCER_SURVIVAL_OPTIMAL_DEBULKING	-0.245741	-1.02913	0.384787	0.936199
REACTOME_IMMUNOREGULATORY_INTERACTIONS_BETWEEN_A_LYMPHOID_AND_A_NON_LYMPHOID_CELL	-0.277797	-1.02782	0.401235	0.939562
HANN_RESISTANCE_TO_BCL2_INHIBITOR_DN	-0.316364	-1.02729	0.407098	0.939732
HUMMERICH_MALIGNANT_SKIN_TUMOR_DN	-0.393291	-1.02152	0.422925	0.961777
TSENG_ADIPOGENIC_POTENTIAL_UP	-0.338485	-1.02097	0.416162	0.962045
SMID_BREAST_CANCER_NORMAL_LIKE_UP	-0.228108	-1.02014	0.365239	0.963434
VANLOO_SP3_TARGETS_DN	-0.277224	-1.01875	0.428858	0.967096
KEGG_VASCULAR_SMOOTH_MUSCLE_CONTRACTION	-0.265683	-1.01787	0.415638	0.968571
GUENTHER_GROWTH_SPHERICAL_VS_ADHERENT_UP	-0.36351	-1.01738	0.454361	0.968679
REACTOME_SULFUR_AMINO_ACID_METABOLISM	-0.349906	-1.01693	0.420432	0.968506
VALK_AML_CLUSTER_8	-0.349609	-1.01603	0.443064	0.970242
REACTOME_DEACTIVATION_OF_THE_BETA_CATENIN_TRANSACTIVATING_COMPLEX	-0.318787	-1.01502	0.441176	0.972384
PID_SYNDECAN_1_PATHWAY	-0.308473	-1.01461	0.431953	0.9721
WP_MIRNA_TARGETS_IN_ECM_AND_MEMBRANE_RECEPTORS	-0.36298	-1.01385	0.423695	0.97323
WP_INTEGRINMEDIATED_CELL_ADHESION	-0.263953	-1.01333	0.425887	0.973494
VANHARANTA_UTERINE_FIBROID_WITH_7Q_DELETION_UP	-0.288021	-1.0133	0.450431	0.971604
YAO_TEMPORAL_RESPONSE_TO_PROGESTERONE_CLUSTER_16	-0.281325	-1.0128	0.422998	0.971708
WP_HIPPO_SIGNALING_REGULATION_PATHWAYS	-0.272647	-1.01247	0.418655	0.971024
REACTOME_TELOMERE_MAINTENANCE	-0.266703	-1.01165	0.422594	0.972353
RADAEVA_RESPONSE_TO_IFNA1_UP	-0.313553	-1.01156	0.461066	0.970716
REACTOME_SUMOYLATION_OF_TRANSCRIPTION_COFACTORS	-0.309223	-1.01134	0.450397	0.969688
MIKKELSEN_NPC_HCP_WITH_H3K27ME3	-0.230968	-1.00947	0.379653	0.975332
YAO_TEMPORAL_RESPONSE_TO_PROGESTERONE_CLUSTER_14	-0.251039	-1.00923	0.440678	0.974361
REACTOME_APOPTOTIC_EXECUTION_PHASE	-0.301214	-1.00823	0.434968	0.976445
REACTOME_MRNA_CAPPING	-0.338415	-1.0072	0.432806	0.978761
REACTOME_SYNTHESIS_OF_IP3_AND_IP4_IN_THE_CYTOSOL	-0.347647	-1.00591	0.403884	0.982092
KAMMINGA_SENESCENCE	-0.316145	-1.00392	0.447316	0.988334
REACTOME_A_TETRASACCHARIDE_LINKER_SEQUENCE_IS_REQUIRED_FOR_GAG_SYNTHESIS	-0.345104	-1.00368	0.430041	0.987318
GARGALOVIC_RESPONSE_TO_OXIDIZED_PHOSPHOLIPIDS_YELLOW_DN	-0.362432	-1.00332	0.451613	0.986795
WATANABE_COLON_CANCER_MSI_VS_MSS_DN	-0.292741	-1.00177	0.438819	0.991233
REACTOME_NOREPINEPHRINE_NEUROTRANSMITTER_RELEASE_CYCLE	-0.381471	-1.00064	0.476861	0.993868
PID_ALPHA_SYNUCLEIN_PATHWAY	-0.331425	-0.999598	0.456863	0.996227
WAKABAYASHI_ADIPOGENESIS_PPARG_RXRA_BOUND_36HR	-0.248708	-0.999314	0.473451	0.99546
PID_AJDISS_2PATHWAY	-0.30403	-0.99916	0.45625	0.994103
REACTOME_TRANSCRIPTIONAL_REGULATION_BY_MECP2	-0.290122	-0.998389	0.445328	0.995249
REACTOME_SIGNALING_BY_HEDGEHOG	-0.251369	-0.997513	0.465065	0.99683
REACTOME_MUSCLE_CONTRACTION	-0.239879	-0.992917	0.454955	1
MARIADASON_REGULATED_BY_HISTONE_ACETYLATION_DN	-0.313136	-0.992712	0.464066	1
APPEL_IMATINIB_RESPONSE	-0.322613	-0.990574	0.465909	1
MEISSNER_ES_ICP_WITH_H3K4ME3	-0.327457	-0.990274	0.441718	1
PID_EPHB_FWD_PATHWAY	-0.311313	-0.988964	0.4625	1
TARTE_PLASMA_CELL_VS_B_LYMPHOCYTE_DN	-0.314195	-0.988457	0.459016	1
TERAO_AOX4_TARGETS_HG_UP	-0.339263	-0.988395	0.471264	1
WP_NAD_BIOSYNTHETIC_PATHWAYS	-0.358661	-0.988391	0.481928	1
MEDINA_SMARCA4_TARGETS	-0.324873	-0.987853	0.508772	1
PUIFFE_INVASION_INHIBITED_BY_ASCITES_UP	-0.275641	-0.987752	0.480545	1
FONTAINE_FOLLICULAR_THYROID_ADENOMA_UP	-0.272156	-0.987598	0.483871	1
NIKOLSKY_BREAST_CANCER_7Q21_Q22_AMPLICON	-0.276553	-0.98691	0.460446	1
KEGG_CALCIUM_SIGNALING_PATHWAY	-0.243611	-0.986767	0.495413	1
WP_MAMMALIAN_DISORDER_OF_SEXUAL_DEVELOPMENT	-0.34378	-0.986622	0.503968	1
REACTOME_INOSITOL_PHOSPHATE_METABOLISM	-0.307691	-0.986396	0.479757	1
BERTUCCI_MEDULLARY_VS_DUCTAL_BREAST_CANCER_DN	-0.241783	-0.986187	0.479714	1
FURUKAWA_DUSP6_TARGETS_PCI35_DN	-0.273879	-0.986183	0.459959	1
DEURIG_T_CELL_PROLYMPHOCYTIC_LEUKEMIA_UP	-0.224834	-0.985656	0.482916	1
REACTOME_ACETYLCHOLINE_NEUROTRANSMITTER_RELEASE_CYCLE	-0.381314	-0.985521	0.474286	1
SENGUPTA_NASOPHARYNGEAL_CARCINOMA_WITH_LMP1_DN	-0.250969	-0.985045	0.497807	1
ZHONG_SECRETOME_OF_LUNG_CANCER_AND_ENDOTHELIUM	-0.284234	-0.982304	0.483516	1
MEISSNER_BRAIN_ICP_WITH_H3K4ME3	-0.323843	-0.981838	0.463878	1
WANG_CLASSIC_ADIPOGENIC_TARGETS_OF_PPARG	-0.345019	-0.981666	0.470037	1
LEIN_CHOROID_PLEXUS_MARKERS	-0.260972	-0.981444	0.506224	1
ONO_FOXP3_TARGETS_DN	-0.320443	-0.981179	0.488844	1
ROPERO_HDAC2_TARGETS	-0.262671	-0.980453	0.480167	1
XU_HGF_TARGETS_INDUCED_BY_AKT1_48HR_DN	-0.36026	-0.979983	0.48538	1
REACTOME_FACTORS_INVOLVED_IN_MEGAKARYOCYTE_DEVELOPMENT_AND_PLATELET_PRODUCTION	-0.24787	-0.977743	0.496674	1
LEE_METASTASIS_AND_RNA_PROCESSING_UP	-0.376783	-0.977707	0.5	1
REACTOME_SIGNALING_BY_PDGF	-0.284694	-0.97679	0.494048	1
GARCIA_TARGETS_OF_FLI1_AND_DAX1_UP	-0.293497	-0.976089	0.48073	1
LEE_NAIVE_T_LYMPHOCYTE	-0.368951	-0.974925	0.492	1
BAKKER_FOXO3_TARGETS_DN	-0.24299	-0.974627	0.53303	1
YAGI_AML_SURVIVAL	-0.252456	-0.97429	0.498812	1
GUTIERREZ_CHRONIC_LYMPHOCYTIC_LEUKEMIA_DN	-0.291608	-0.973938	0.495069	1
VALK_AML_CLUSTER_16	-0.338207	-0.973826	0.484556	1
SU_LIVER	-0.297052	-0.973619	0.514113	1
RICKMAN_HEAD_AND_NECK_CANCER_D	-0.350456	-0.972769	0.471774	1
DARWICHE_PAPILLOMA_RISK_HIGH_DN	-0.239518	-0.972586	0.528571	1
REACTOME_ABORTIVE_ELONGATION_OF_HIV_1_TRANSCRIPT_IN_THE_ABSENCE_OF_TAT	-0.345068	-0.972491	0.511858	1
LEIN_ASTROCYTE_MARKERS	-0.300877	-0.971912	0.49076	1
PARK_HSC_AND_MULTIPOTENT_PROGENITORS	-0.29421	-0.970823	0.504184	1
WP_THYROID_HORMONES_PRODUCTION_AND_PERIPHERAL_DOWNSTREAM_SIGNALING_EFFECTS	-0.260279	-0.970034	0.504237	1
BLANCO_MELO_COVID19_SARS_COV_2_INFECTION_A594_ACE2_EXPRESSING_CELLS_DN	-0.264001	-0.969895	0.493902	1
IIZUKA_LIVER_CANCER_PROGRESSION_L0_L1_UP	-0.374067	-0.969876	0.463035	1
REICHERT_MITOSIS_LIN9_TARGETS	-0.325314	-0.968608	0.497934	1
LIU_PROSTATE_CANCER_UP	-0.266024	-0.967909	0.52834	1
REACTOME_APOPTOTIC_CLEAVAGE_OF_CELLULAR_PROTEINS	-0.307695	-0.96514	0.509434	1
PID_PLK1_PATHWAY	-0.29534	-0.965015	0.515789	1
KEGG_NOTCH_SIGNALING_PATHWAY	-0.297949	-0.964699	0.49789	1
REACTOME_HIV_TRANSCRIPTION_INITIATION	-0.290492	-0.964311	0.506	1
XU_GH1_EXOGENOUS_TARGETS_UP	-0.300356	-0.963942	0.49497	1
REACTOME_TNF_RECEPTOR_SUPERFAMILY_TNFSF_MEMBERS_MEDIATING_NON_CANONICAL_NF_KB_PATHWAY	-0.381485	-0.963142	0.506591	1
KEGG_LEUKOCYTE_TRANSENDOTHELIAL_MIGRATION	-0.252328	-0.961318	0.515419	1
MIKKELSEN_MEF_ICP_WITH_H3K27ME3	-0.236657	-0.960615	0.566239	1
REACTOME_DEGRADATION_OF_THE_EXTRACELLULAR_MATRIX	-0.24507	-0.960525	0.54013	1
PID_AURORA_A_PATHWAY	-0.319967	-0.959892	0.513131	1
REACTOME_ACTIVATION_OF_MATRIX_METALLOPROTEINASES	-0.313148	-0.959294	0.509128	1
REACTOME_RRNA_MODIFICATION_IN_THE_NUCLEUS_AND_CYTOSOL	-0.281827	-0.95879	0.53719	1
WP_BLOOD_CLOTTING_CASCADE	-0.350959	-0.95809	0.529637	1
HONMA_DOCETAXEL_RESISTANCE	-0.306086	-0.957978	0.503006	1
WP_TP53_NETWORK	-0.358553	-0.95617	0.505929	1
REACTOME_P75_NTR_RECEPTOR_MEDIATED_SIGNALLING	-0.255611	-0.95605	0.559471	1
VALK_AML_CLUSTER_12	-0.316361	-0.955627	0.512146	1
KEGG_FOCAL_ADHESION	-0.232852	-0.955313	0.589165	1
WP_FOCAL_ADHESION	-0.23389	-0.95453	0.589633	1
SANA_RESPONSE_TO_IFNG_UP	-0.26865	-0.954508	0.535032	1
SATO_SILENCED_BY_METHYLATION_IN_PANCREATIC_CANCER_2	-0.297222	-0.953519	0.522772	1
GAVIN_FOXP3_TARGETS_CLUSTER_P6	-0.256537	-0.953346	0.558763	1
KEGG_HEDGEHOG_SIGNALING_PATHWAY	-0.280388	-0.952855	0.545455	1
BIOCARTA_CERAMIDE_PATHWAY	-0.345763	-0.952128	0.536634	1
REACTOME_TERMINATION_OF_O_GLYCAN_BIOSYNTHESIS	-0.35459	-0.951922	0.518738	1
WP_FOXA2_PATHWAY	-0.351754	-0.949934	0.52795	1
KEGG_GLYCOSAMINOGLYCAN_BIOSYNTHESIS_CHONDROITIN_SULFATE	-0.344095	-0.949717	0.532164	1
LEE_CALORIE_RESTRICTION_NEOCORTEX_DN	-0.2734	-0.949602	0.572301	1
LEE_LIVER_CANCER_ACOX1_DN	-0.278329	-0.949178	0.549708	1
STEIN_ESRRA_TARGETS_DN	-0.253019	-0.949071	0.568085	1
REACTOME_HEDGEHOG_ON_STATE	-0.257822	-0.948585	0.555076	1
VERHAAK_AML_WITH_NPM1_MUTATED_DN	-0.226454	-0.948089	0.622172	1
GUILLAUMOND_KLF10_TARGETS_DN	-0.326106	-0.947849	0.518	1
REACTOME_FATTY_ACID_METABOLISM	-0.234476	-0.947574	0.60515	1
BIOCARTA_CK1_PATHWAY	-0.376005	-0.945616	0.535124	1
RAMALHO_STEMNESS_DN	-0.273711	-0.944726	0.55144	1
PID_RAS_PATHWAY	-0.312298	-0.944601	0.555556	1
LEIN_NEURON_MARKERS	-0.271076	-0.944241	0.538462	1
WP_PKCGAMMA_CALCIUM_SIGNALING_PATHWAY_IN_ATAXIA	-0.346937	-0.944079	0.532692	1
RASHI_RESPONSE_TO_IONIZING_RADIATION_6	-0.268919	-0.943427	0.589899	1
REACTOME_ERCC6_CSB_AND_EHMT2_G9A_POSITIVELY_REGULATE_RRNA_EXPRESSION	-0.268262	-0.943171	0.581197	1
LEIN_CEREBELLUM_MARKERS	-0.261097	-0.942676	0.567073	1
MIKKELSEN_IPS_WITH_HCP_H3K27ME3	-0.259281	-0.941726	0.604211	1
KEGG_REGULATION_OF_ACTIN_CYTOSKELETON	-0.225687	-0.941243	0.596112	1
FAELT_B_CLL_WITH_VH_REARRANGEMENTS_UP	-0.284191	-0.940774	0.563008	1
REACTOME_PLASMA_LIPOPROTEIN_REMODELING	-0.320649	-0.94042	0.55916	1
BLALOCK_ALZHEIMERS_DISEASE_INCIPIENT_UP	-0.21319	-0.940318	0.683292	1
REACTOME_ACTIVATION_OF_NMDA_RECEPTORS_AND_POSTSYNAPTIC_EVENTS	-0.256166	-0.939361	0.592292	1
MCCABE_HOXC6_TARGETS_CANCER_UP	-0.322577	-0.93895	0.544204	1
WP_DNA_IRDAMAGE_AND_CELLULAR_RESPONSE_VIA_ATR	-0.256854	-0.938249	0.600414	1
REACTOME_O_LINKED_GLYCOSYLATION	-0.252023	-0.937702	0.6	1
REACTOME_DNA_REPAIR	-0.21413	-0.937678	0.713942	1
REACTOME_PKA_MEDIATED_PHOSPHORYLATION_OF_CREB	-0.347042	-0.936834	0.535156	1
WP_CONGENITAL_GENERALIZED_LIPODYSTROPHY_CGL	-0.371404	-0.936507	0.540385	1
REACTOME_RETROGRADE_TRANSPORT_AT_THE_TRANS_GOLGI_NETWORK	-0.277376	-0.936196	0.564315	1
BROWN_MYELOID_CELL_DEVELOPMENT_DN	-0.246396	-0.935895	0.621505	1
REACTOME_INTERFERON_GAMMA_SIGNALING	-0.25824	-0.93577	0.572354	1
REACTOME_SENSORY_PROCESSING_OF_SOUND	-0.260663	-0.935673	0.590717	1
ROYLANCE_BREAST_CANCER_16Q_COPY_NUMBER_UP	-0.27171	-0.935319	0.549383	1
IVANOVA_HEMATOPOIESIS_EARLY_PROGENITOR	-0.20678	-0.934243	0.71393	1
ALCALA_APOPTOSIS	-0.253289	-0.93316	0.580913	1
BIOCARTA_TALL1_PATHWAY	-0.362453	-0.933054	0.548872	1
UROSEVIC_RESPONSE_TO_IMIQUIMOD	-0.350427	-0.932656	0.5625	1
REACTOME_HATS_ACETYLATE_HISTONES	-0.239734	-0.932651	0.632159	1
BIOCARTA_MTA3_PATHWAY	-0.364898	-0.932227	0.536822	1
MIKKELSEN_NPC_LCP_WITH_H3K4ME3	-0.279617	-0.93118	0.595142	1
REACTOME_HIV_TRANSCRIPTION_ELONGATION	-0.293879	-0.930434	0.5762	1
REACTOME_GLYCOSPHINGOLIPID_METABOLISM	-0.29251	-0.930404	0.567669	1
LASTOWSKA_NEUROBLASTOMA_COPY_NUMBER_UP	-0.22922	-0.929976	0.664336	1
WP_MRNA_PROCESSING	-0.243102	-0.928724	0.60499	1
LIAN_NEUTROPHIL_GRANULE_CONSTITUENTS	-0.341252	-0.927927	0.579399	1
WP_INFLAMMATORY_RESPONSE_PATHWAY	-0.330132	-0.92757	0.578313	1
CHIANG_LIVER_CANCER_SUBCLASS_POLYSOMY7_UP	-0.259292	-0.926954	0.618182	1
REACTOME_RMTS_METHYLATE_HISTONE_ARGININES	-0.262496	-0.926457	0.586912	1
CAFFAREL_RESPONSE_TO_THC_DN	-0.305673	-0.925942	0.576108	1
GOLDRATH_IMMUNE_MEMORY	-0.263752	-0.925781	0.591195	1
REACTOME_REGULATION_OF_BETA_CELL_DEVELOPMENT	-0.297831	-0.925313	0.604206	1
WP_REGULATION_OF_WNT_BCATENIN_SIGNALING_BY_SMALL_MOLECULE_COMPOUNDS	-0.348417	-0.925039	0.564706	1
KEGG_AUTOIMMUNE_THYROID_DISEASE	-0.304759	-0.92502	0.589942	1
REACTOME_FGFR2_ALTERNATIVE_SPLICING	-0.310119	-0.924825	0.563953	1
REACTOME_HEME_SIGNALING	-0.287484	-0.924484	0.559546	1
BIOCARTA_PITX2_PATHWAY	-0.366325	-0.924323	0.562257	1
REACTOME_G_ALPHA_12_13_SIGNALLING_EVENTS	-0.256765	-0.923117	0.606765	1
REACTOME_BASIGIN_INTERACTIONS	-0.320546	-0.922669	0.570552	1
REACTOME_DISEASES_ASSOCIATED_WITH_GLYCOSAMINOGLYCAN_METABOLISM	-0.287644	-0.920207	0.618337	1
NIKOLSKY_BREAST_CANCER_6P24_P22_AMPLICON	-0.336641	-0.920011	0.584586	1
SCHLOSSER_MYC_AND_SERUM_RESPONSE_SYNERGY	-0.303497	-0.919605	0.576577	1
PID_NETRIN_PATHWAY	-0.301199	-0.919562	0.580713	1
STANELLE_E2F1_TARGETS	-0.318692	-0.919308	0.576065	1
REACTOME_LAMININ_INTERACTIONS	-0.311009	-0.91851	0.577551	1
OHGUCHI_LIVER_HNF4A_TARGETS_DN	-0.233518	-0.917976	0.632287	1
NIKOLSKY_BREAST_CANCER_20Q11_AMPLICON	-0.306995	-0.917257	0.587452	1
VANASSE_BCL2_TARGETS_DN	-0.271639	-0.917216	0.609467	1
HOEBEKE_LYMPHOID_STEM_CELL_UP	-0.248315	-0.916713	0.649438	1
STARK_HYPPOCAMPUS_22Q11_DELETION_UP	-0.276187	-0.916108	0.607595	1
WP_FERROPTOSIS	-0.26477	-0.915065	0.61588	1
WP_GLIOBLASTOMA_SIGNALING_PATHWAYS	-0.253441	-0.914617	0.628337	1
AUNG_GASTRIC_CANCER	-0.276398	-0.914176	0.599138	1
WHITFIELD_CELL_CYCLE_G2	-0.226582	-0.914021	0.680617	1
PID_AR_PATHWAY	-0.265082	-0.91364	0.62845	1
REACTOME_CLASS_I_PEROXISOMAL_MEMBRANE_PROTEIN_IMPORT	-0.338081	-0.913187	0.558233	1
WP_EUKARYOTIC_TRANSCRIPTION_INITIATION	-0.283159	-0.912687	0.601253	1
REACTOME_RECYCLING_OF_BILE_ACIDS_AND_SALTS	-0.363801	-0.911353	0.585513	1
TORCHIA_TARGETS_OF_EWSR1_FLI1_FUSION_TOP20_DN	-0.348673	-0.91122	0.585271	1
IVANOVA_HEMATOPOIESIS_STEM_CELL_SHORT_TERM	-0.33525	-0.910095	0.598499	1
WP_COMPLEMENT_SYSTEM_IN_NEURONAL_DEVELOPMENT_AND_PLASTICITY	-0.249023	-0.909828	0.611588	1
REACTOME_REGULATION_OF_TP53_ACTIVITY	-0.229139	-0.909473	0.71028	1
NAKAYAMA_SOFT_TISSUE_TUMORS_PCA1_DN	-0.25387	-0.908062	0.672414	1
REACTOME_TNFS_BIND_THEIR_PHYSIOLOGICAL_RECEPTORS	-0.314624	-0.90768	0.608607	1
CHENG_IMPRINTED_BY_ESTRADIOL	-0.241381	-0.907481	0.663136	1
DARWICHE_PAPILLOMA_RISK_LOW_DN	-0.226829	-0.907356	0.709172	1
LEE_METASTASIS_AND_ALTERNATIVE_SPLICING_UP	-0.254925	-0.907073	0.641758	1
BIOCARTA_NKT_PATHWAY	-0.362731	-0.90595	0.59127	1
SIMBULAN_PARP1_TARGETS_DN	-0.341453	-0.903237	0.581741	1
BROWNE_HCMV_INFECTION_8HR_DN	-0.2829	-0.903173	0.61167	1
NOJIMA_SFRP2_TARGETS_DN	-0.321204	-0.902964	0.616326	1
REACTOME_EPH_EPHRIN_SIGNALING	-0.240469	-0.902648	0.658849	1
WP_DEVELOPMENT_OF_URETERIC_COLLECTION_SYSTEM	-0.264847	-0.901599	0.636752	1
LEE_CALORIE_RESTRICTION_NEOCORTEX_UP	-0.259143	-0.901467	0.635992	1
BIOCARTA_PML_PATHWAY	-0.348839	-0.900905	0.581921	1
OUILLETTE_CLL_13Q14_DELETION_UP	-0.255302	-0.900381	0.690428	1
REACTOME_GENERATION_OF_SECOND_MESSENGER_MOLECULES	-0.298682	-0.900166	0.632692	1
GAUSSMANN_MLL_AF4_FUSION_TARGETS_E_DN	-0.33919	-0.899995	0.597656	1
KEGG_HISTIDINE_METABOLISM	-0.305981	-0.899307	0.59127	1
WP_RENINANGIOTENSINALDOSTERONE_SYSTEM_RAAS	-0.290531	-0.899222	0.628283	1
THUM_MIR21_TARGETS_HEART_DISEASE_UP	-0.335382	-0.898414	0.577947	1
REACTOME_PROCESSING_OF_INTRONLESS_PRE_MRNAS	-0.329326	-0.897768	0.59375	1
KLEIN_PRIMARY_EFFUSION_LYMPHOMA_UP	-0.268539	-0.897634	0.634497	1
REACTOME_HOMOLOGY_DIRECTED_REPAIR	-0.229812	-0.897499	0.715517	1
ULE_SPLICING_VIA_NOVA2	-0.282796	-0.896658	0.62749	1
REACTOME_SUMOYLATION_OF_TRANSCRIPTION_FACTORS	-0.333385	-0.895977	0.621622	1
REACTOME_KSRP_KHSRP_BINDS_AND_DESTABILIZES_MRNA	-0.350364	-0.8959	0.60149	1
GAL_LEUKEMIC_STEM_CELL_UP	-0.231149	-0.894561	0.693617	1
LI_WILMS_TUMOR_ANAPLASTIC_UP	-0.336304	-0.894313	0.606719	1
MEBARKI_HCC_PROGENITOR_WNT_UP_BLOCKED_BY_FZD8CRD	-0.233841	-0.894292	0.694761	1
REACTOME_INTEGRATION_OF_ENERGY_METABOLISM	-0.238224	-0.893878	0.709402	1
CROONQUIST_NRAS_SIGNALING_DN	-0.249032	-0.893738	0.659751	1
REACTOME_RNA_POLYMERASE_II_TRANSCRIPTION_TERMINATION	-0.255077	-0.893338	0.681641	1
SCHEIDEREIT_IKK_TARGETS	-0.341573	-0.893188	0.605214	1
REACTOME_RESPONSE_TO_ELEVATED_PLATELET_CYTOSOLIC_CA2	-0.23114	-0.892976	0.702174	1
WP_HEDGEHOG_SIGNALING_PATHWAY_WP4249	-0.275772	-0.892823	0.632114	1
GAZDA_DIAMOND_BLACKFAN_ANEMIA_ERYTHROID_DN	-0.200141	-0.892702	0.873134	1
REACTOME_CHROMOSOME_MAINTENANCE	-0.231011	-0.892332	0.693277	1
REACTOME_HEPARAN_SULFATE_HEPARIN_HS_GAG_METABOLISM	-0.264704	-0.891543	0.669355	1
WP_SPLICING_FACTOR_NOVA_REGULATED_SYNAPTIC_PROTEINS	-0.283394	-0.890778	0.650888	1
FAELT_B_CLL_WITH_VH3_21_DN	-0.265914	-0.890332	0.654321	1
OZEN_MIR125B1_TARGETS	-0.320231	-0.889222	0.613806	1
REACTOME_HDR_THROUGH_HOMOLOGOUS_RECOMBINATION_HRR	-0.257147	-0.889031	0.672234	1
REACTOME_CARDIAC_CONDUCTION	-0.230349	-0.888684	0.732394	1
WU_HBX_TARGETS_1_DN	-0.323337	-0.887402	0.607143	1
SMID_BREAST_CANCER_ERBB2_UP	-0.231508	-0.887339	0.723542	1
RICKMAN_TUMOR_DIFFERENTIATED_MODERATELY_VS_POORLY_DN	-0.351347	-0.887242	0.617587	1
RODWELL_AGING_KIDNEY_UP	-0.197156	-0.886708	0.894865	1
MIKKELSEN_MCV6_ICP_WITH_H3K27ME3	-0.254676	-0.886478	0.655738	1
GAUSSMANN_MLL_AF4_FUSION_TARGETS_G_DN	-0.289073	-0.885609	0.640873	1
VALK_AML_CLUSTER_10	-0.295401	-0.883982	0.681275	1
BOYLAN_MULTIPLE_MYELOMA_D_CLUSTER_DN	-0.279794	-0.883837	0.638623	1
WP_COMMON_PATHWAYS_UNDERLYING_DRUG_ADDICTION	-0.284243	-0.882856	0.636752	1
KIM_ALL_DISORDERS_DURATION_CORR_DN	-0.220426	-0.882708	0.779443	1
BIOCARTA_BAD_PATHWAY	-0.313354	-0.882506	0.655804	1
ZHAN_MULTIPLE_MYELOMA_MF_UP	-0.273208	-0.882385	0.662551	1
BIOCARTA_ATRBRCA_PATHWAY	-0.316663	-0.88214	0.651663	1
NIKOLSKY_OVERCONNECTED_IN_BREAST_CANCER	-0.32325	-0.88166	0.637113	1
WP_NEOVASCULARISATION_PROCESSES	-0.283476	-0.881504	0.643956	1
WANG_ADIPOGENIC_GENES_REPRESSED_BY_SIRT1	-0.304337	-0.881181	0.64381	1
KEGG_GALACTOSE_METABOLISM	-0.314208	-0.881013	0.626223	1
WP_NOTCH1_REGULATION_OF_ENDOTHELIAL_CELL_CALCIFICATION	-0.333735	-0.880695	0.660952	1
LIM_MAMMARY_STEM_CELL_DN	-0.19825	-0.880582	0.875931	1
BANDRES_RESPONSE_TO_CARMUSTIN_MGMT_24HR_DN	-0.296778	-0.880283	0.646217	1
KEGG_LONG_TERM_POTENTIATION	-0.2543	-0.879714	0.663934	1
WP_CANONICAL_AND_NONCANONICAL_NOTCH_SIGNALING	-0.299006	-0.879712	0.661386	1
SANSOM_APC_TARGETS	-0.213623	-0.879377	0.807256	1
SEKI_INFLAMMATORY_RESPONSE_LPS_DN	-0.317373	-0.878707	0.619883	1
CREIGHTON_AKT1_SIGNALING_VIA_MTOR_UP	-0.288478	-0.878486	0.660569	1
LEE_EARLY_T_LYMPHOCYTE_UP	-0.231659	-0.878428	0.73251	1
REACTOME_TRANSCRIPTIONAL_REGULATION_OF_GRANULOPOIESIS	-0.243	-0.877571	0.733598	1
WANG_BARRETTS_ESOPHAGUS_UP	-0.2649	-0.877354	0.708155	1
MIKKELSEN_IPS_HCP_WITH_H3_UNMETHYLATED	-0.252591	-0.877119	0.701219	1
REACTOME_RNA_POLYMERASE_II_TRANSCRIBES_SNRNA_GENES	-0.244768	-0.876964	0.703629	1
GENTLES_LEUKEMIC_STEM_CELL_UP	-0.303822	-0.875699	0.664107	1
REACTOME_DNA_DOUBLE_STRAND_BREAK_REPAIR	-0.217754	-0.875214	0.788599	1
PID_HDAC_CLASSIII_PATHWAY	-0.308242	-0.874087	0.668	1
JAZAG_TGFB1_SIGNALING_VIA_SMAD4_UP	-0.232805	-0.872511	0.758772	1
LOCKWOOD_AMPLIFIED_IN_LUNG_CANCER	-0.207682	-0.8724	0.830588	1
VERRECCHIA_DELAYED_RESPONSE_TO_TGFB1	-0.27455	-0.871936	0.695122	1
REACTOME_TRANSCRIPTIONAL_REGULATION_BY_VENTX	-0.280746	-0.871644	0.666667	1
JAZAERI_BREAST_CANCER_BRCA1_VS_BRCA2_UP	-0.266557	-0.870372	0.677932	1
REACTOME_ACTIVATION_OF_ANTERIOR_HOX_GENES_IN_HINDBRAIN_DEVELOPMENT_DURING_EARLY_EMBRYOGENESIS	-0.228043	-0.870301	0.738095	1
REACTOME_INTERLEUKIN_RECEPTOR_SHC_SIGNALING	-0.306256	-0.869873	0.664762	1
NIKOLSKY_BREAST_CANCER_1Q21_AMPLICON	-0.281558	-0.869643	0.684426	1
REACTOME_CELL_CELL_COMMUNICATION	-0.228087	-0.868753	0.778993	1
WP_PARKINSONS_DISEASE_PATHWAY	-0.275083	-0.868702	0.680162	1
MEBARKI_HCC_PROGENITOR_WNT_UP	-0.214915	-0.867326	0.811456	1
FLORIO_HUMAN_NEOCORTEX	-0.29919	-0.866753	0.678497	1
PID_MYC_PATHWAY	-0.299903	-0.86608	0.667327	1
MEBARKI_HCC_PROGENITOR_WNT_DN_CTNNB1_DEPENDENT	-0.30491	-0.864491	0.641732	1
KEGG_RETINOL_METABOLISM	-0.268475	-0.864231	0.687783	1
REACTOME_COPI_DEPENDENT_GOLGI_TO_ER_RETROGRADE_TRAFFIC	-0.227413	-0.864044	0.771739	1
BROWNE_HCMV_INFECTION_1HR_DN	-0.209431	-0.863904	0.858696	1
SHEPARD_BMYB_TARGETS	-0.242007	-0.863676	0.746781	1
REACTOME_ELEVATION_OF_CYTOSOLIC_CA2_LEVELS	-0.334782	-0.863395	0.658	1
RIZKI_TUMOR_INVASIVENESS_2D_DN	-0.250124	-0.862571	0.732252	1
REACTOME_EPHA_MEDIATED_GROWTH_CONE_COLLAPSE	-0.289489	-0.862273	0.658228	1
BIOCARTA_MPR_PATHWAY	-0.32049	-0.862027	0.660377	1
REACTOME_REGULATION_OF_LIPID_METABOLISM_BY_PPARALPHA	-0.225238	-0.86099	0.782979	1
AIGNER_ZEB1_TARGETS	-0.291917	-0.860724	0.68906	1
REACTOME_COMMON_PATHWAY_OF_FIBRIN_CLOT_FORMATION	-0.328426	-0.860522	0.657025	1
WP_1Q211_COPY_NUMBER_VARIATION_SYNDROME	-0.301313	-0.860286	0.678643	1
KEGG_TIGHT_JUNCTION	-0.222328	-0.860252	0.792453	1
REACTOME_REGULATED_NECROSIS	-0.254401	-0.860199	0.717131	1
BIOCARTA_HER2_PATHWAY	-0.302767	-0.859867	0.684739	1
REACTOME_RA_BIOSYNTHESIS_PATHWAY	-0.314165	-0.858719	0.677866	1
KEGG_LINOLEIC_ACID_METABOLISM	-0.296878	-0.858327	0.68595	1
KEGG_CHRONIC_MYELOID_LEUKEMIA	-0.238385	-0.858266	0.764192	1
PID_BETA_CATENIN_DEG_PATHWAY	-0.330166	-0.858253	0.67387	1
REACTOME_PURINE_CATABOLISM	-0.33307	-0.857719	0.675781	1
YAO_TEMPORAL_RESPONSE_TO_PROGESTERONE_CLUSTER_15	-0.278017	-0.857656	0.709091	1
NUTT_GBM_VS_AO_GLIOMA_UP	-0.261612	-0.857211	0.710526	1
REACTOME_CASPASE_ACTIVATION_VIA_EXTRINSIC_APOPTOTIC_SIGNALLING_PATHWAY	-0.301938	-0.854755	0.681725	1
REACTOME_MATURATION_OF_SARS_COV_2_SPIKE_PROTEIN	-0.290026	-0.854665	0.693089	1
KEGG_O_GLYCAN_BIOSYNTHESIS	-0.295428	-0.854622	0.690141	1
JI_CARCINOGENESIS_BY_KRAS_AND_STK11_DN	-0.332012	-0.854548	0.667315	1
PID_ECADHERIN_STABILIZATION_PATHWAY	-0.267008	-0.852152	0.737255	1
GAUSSMANN_MLL_AF4_FUSION_TARGETS_C_DN	-0.310569	-0.849949	0.708661	1
GROSS_HYPOXIA_VIA_ELK3_ONLY_DN	-0.261994	-0.849527	0.719682	1
ROYLANCE_BREAST_CANCER_16Q_COPY_NUMBER_DN	-0.302707	-0.849131	0.678138	1
JIANG_AGING_CEREBRAL_CORTEX_DN	-0.255839	-0.848955	0.737374	1
REACTOME_METABOLISM_OF_FAT_SOLUBLE_VITAMINS	-0.26776	-0.847768	0.729783	1
REACTOME_INHIBITION_OF_DNA_RECOMBINATION_AT_TELOMERE	-0.244572	-0.847106	0.747917	1
ZHAN_MULTIPLE_MYELOMA_CD1_UP	-0.261386	-0.84601	0.762105	1
WP_AMYOTROPHIC_LATERAL_SCLEROSIS_ALS	-0.273863	-0.845759	0.727455	1
KEGG_SNARE_INTERACTIONS_IN_VESICULAR_TRANSPORT	-0.270128	-0.845634	0.726708	1
REACTOME_TBC_RABGAPS	-0.259933	-0.845156	0.725773	1
REACTOME_ASSEMBLY_OF_ACTIVE_LPL_AND_LIPC_LIPASE_COMPLEXES	-0.327544	-0.844309	0.671785	1
REACTOME_NUCLEOTIDE_EXCISION_REPAIR	-0.221407	-0.843986	0.842209	1
BRIDEAU_IMPRINTED_GENES	-0.253719	-0.843953	0.749027	1
ZHANG_ANTIVIRAL_RESPONSE_TO_RIBAVIRIN_UP	-0.292652	-0.843184	0.680672	1
REACTOME_DEATH_RECEPTOR_SIGNALLING	-0.215823	-0.84283	0.85443	1
ODONNELL_TARGETS_OF_MYC_AND_TFRC_DN	-0.255636	-0.842065	0.769685	1
REACTOME_LATE_ENDOSOMAL_MICROAUTOPHAGY	-0.280974	-0.841774	0.748466	1
BIOCARTA_G2_PATHWAY	-0.300475	-0.841371	0.687251	1
REACTOME_ADHERENS_JUNCTIONS_INTERACTIONS	-0.280423	-0.84124	0.744422	1
WP_16P112_PROXIMAL_DELETION_SYNDROME	-0.240818	-0.840118	0.805668	1
JAZAG_TGFB1_SIGNALING_UP	-0.222431	-0.839608	0.834694	1
WP_COHESIN_COMPLEX_CORNELIA_DE_LANGE_SYNDROME	-0.273374	-0.839063	0.730612	1
WP_OXIDATIVE_DAMAGE_RESPONSE	-0.272494	-0.838642	0.736308	1
REACTOME_INTEGRIN_SIGNALING	-0.284052	-0.837607	0.71124	1
WP_PYRIMIDINE_METABOLISM	-0.226496	-0.83716	0.805252	1
REACTOME_CYTOSOLIC_SULFONATION_OF_SMALL_MOLECULES	-0.297985	-0.837064	0.693762	1
BIOCARTA_IGF1R_PATHWAY	-0.29683	-0.836846	0.718504	1
REACTOME_ACTIVATION_OF_AMPK_DOWNSTREAM_OF_NMDARS	-0.286255	-0.836741	0.708911	1
COLDREN_GEFITINIB_RESISTANCE_DN	-0.20114	-0.835826	0.912951	1
PID_P38_MK2_PATHWAY	-0.304366	-0.834952	0.706349	1
PID_P38_MKK3_6PATHWAY	-0.291813	-0.834635	0.718876	1
REACTOME_RAB_REGULATION_OF_TRAFFICKING	-0.21567	-0.833973	0.867495	1
TSENG_IRS1_TARGETS_UP	-0.220199	-0.831538	0.829787	1
REACTOME_TRANSPORT_OF_MATURE_TRANSCRIPT_TO_CYTOPLASM	-0.229868	-0.831435	0.791574	1
MCCLUNG_DELTA_FOSB_TARGETS_8WK	-0.247857	-0.831239	0.758551	1
WP_DEREGULATION_OF_RAB_AND_RAB_EFFECTOR_GENES_IN_BLADDER_CANCER	-0.32648	-0.830738	0.71161	1
VANTVEER_BREAST_CANCER_BRCA1_UP	-0.271042	-0.829654	0.733598	1
LE_NEURONAL_DIFFERENTIATION_UP	-0.305159	-0.829475	0.698259	1
TERAO_AOX4_TARGETS_SKIN_UP	-0.279424	-0.829142	0.738337	1
KYNG_DNA_DAMAGE_BY_UV	-0.252495	-0.828923	0.791188	1
VALK_AML_CLUSTER_5	-0.287011	-0.828746	0.715464	1
HOUSTIS_ROS	-0.268671	-0.828687	0.739919	1
LIEN_BREAST_CARCINOMA_METAPLASTIC_VS_DUCTAL_DN	-0.21935	-0.828351	0.842572	1
JOHANSSON_GLIOMAGENESIS_BY_PDGFB_DN	-0.291329	-0.825273	0.705645	1
WP_FAMILIAL_HYPERLIPIDEMIA_TYPE_4	-0.318953	-0.824912	0.686747	1
WP_HEAD_AND_NECK_SQUAMOUS_CELL_CARCINOMA	-0.228856	-0.824731	0.829268	1
CAIRO_LIVER_DEVELOPMENT_DN	-0.201915	-0.824187	0.913242	1
KEGG_GLYCEROLIPID_METABOLISM	-0.255815	-0.823975	0.752643	1
WP_P38_MAPK_SIGNALING_PATHWAY	-0.265673	-0.823956	0.747148	1
KEGG_PANTOTHENATE_AND_COA_BIOSYNTHESIS	-0.31849	-0.8239	0.691552	1
LOPEZ_MESOTHELIOMA_SURVIVAL_OVERALL_DN	-0.329269	-0.823447	0.725252	1
REACTOME_HDMS_DEMETHYLATE_HISTONES	-0.257852	-0.823397	0.792961	1
REACTOME_MEIOTIC_SYNAPSIS	-0.234203	-0.823243	0.815686	1
REACTOME_SIGNALING_BY_NOTCH1_HD_DOMAIN_MUTANTS_IN_CANCER	-0.328136	-0.822917	0.726236	1
REACTOME_CRMPS_IN_SEMA3A_SIGNALING	-0.311026	-0.822535	0.721116	1
KEGG_MELANOGENESIS	-0.21739	-0.822439	0.871681	1
REACTOME_DOWNSTREAM_SIGNAL_TRANSDUCTION	-0.275674	-0.821634	0.736308	1
REACTOME_BINDING_AND_UPTAKE_OF_LIGANDS_BY_SCAVENGER_RECEPTORS	-0.272898	-0.821313	0.759109	1
WEBER_METHYLATED_HCP_IN_FIBROBLAST_DN	-0.28848	-0.820839	0.731898	1
PID_IFNG_PATHWAY	-0.253792	-0.82036	0.784232	1
ZHONG_RESPONSE_TO_AZACITIDINE_AND_TSA_DN	-0.228009	-0.819407	0.831601	1
PID_RAC1_REG_PATHWAY	-0.261659	-0.819191	0.753061	1
JAZAG_TGFB1_SIGNALING_DN	-0.267702	-0.818847	0.752456	1
REACTOME_FERTILIZATION	-0.302123	-0.818836	0.73444	1
PID_A6B1_A6B4_INTEGRIN_PATHWAY	-0.249151	-0.818208	0.772455	1
FLECHNER_BIOPSY_KIDNEY_TRANSPLANT_REJECTED_VS_OK_UP	-0.228458	-0.818075	0.81104	1
WANG_METASTASIS_OF_BREAST_CANCER_ESR1_UP	-0.287175	-0.817686	0.723866	1
REACTOME_VIRAL_MESSENGER_RNA_SYNTHESIS	-0.250395	-0.816416	0.763889	1
XU_CREBBP_TARGETS_UP	-0.300927	-0.815897	0.718623	1
REACTOME_CHONDROITIN_SULFATE_DERMATAN_SULFATE_METABOLISM	-0.243615	-0.81572	0.762948	1
REACTOME_CD28_DEPENDENT_PI3K_AKT_SIGNALING	-0.296972	-0.815237	0.746964	1
GAURNIER_PSMD4_TARGETS	-0.235428	-0.814125	0.812253	1
BAE_BRCA1_TARGETS_DN	-0.267242	-0.812391	0.736626	1
VALK_AML_CLUSTER_11	-0.263999	-0.812246	0.794521	1
EBAUER_MYOGENIC_TARGETS_OF_PAX3_FOXO1_FUSION	-0.251274	-0.812078	0.779835	1
WP_CANNABINOID_RECEPTOR_SIGNALING	-0.276841	-0.810026	0.750503	1
ROY_WOUND_BLOOD_VESSEL_DN	-0.296612	-0.808944	0.731898	1
KEGG_FC_EPSILON_RI_SIGNALING_PATHWAY	-0.228212	-0.808732	0.819413	1
WP_BASE_EXCISION_REPAIR	-0.267983	-0.80838	0.766734	1
KUMAR_AUTOPHAGY_NETWORK	-0.232658	-0.808033	0.828694	1
REACTOME_EXTENSION_OF_TELOMERES	-0.241526	-0.807992	0.806122	1
JIANG_AGING_HYPOTHALAMUS_DN	-0.266636	-0.807741	0.788423	1
BROWNE_HCMV_INFECTION_10HR_DN	-0.238573	-0.807712	0.823529	1
NAGY_TFTC_COMPONENTS_HUMAN	-0.302493	-0.806996	0.740668	1
FIGUEROA_AML_METHYLATION_CLUSTER_1_DN	-0.256646	-0.806995	0.78826	1
WANG_NFKB_TARGETS	-0.301065	-0.805858	0.726708	1
KEGG_RIBOFLAVIN_METABOLISM	-0.318351	-0.805235	0.744722	1
DUTERTRE_ESTRADIOL_RESPONSE_24HR_UP	-0.185676	-0.80472	0.988453	1
BIOCARTA_STATHMIN_PATHWAY	-0.30945	-0.801432	0.756863	1
KEGG_AMINOACYL_TRNA_BIOSYNTHESIS	-0.250025	-0.801253	0.816327	1
REACTOME_DEFECTIVE_B4GALT7_CAUSES_EDS_PROGEROID_TYPE	-0.293622	-0.800759	0.755814	1
REACTOME_COMPLEMENT_CASCADE	-0.245011	-0.800609	0.798793	1
WP_ONECARBON_METABOLISM	-0.271793	-0.800164	0.768501	1
TERAO_AOX4_TARGETS_SKIN_DN	-0.291261	-0.799823	0.752456	1
REACTOME_MAP2K_AND_MAPK_ACTIVATION	-0.256483	-0.799443	0.799611	1
BIOCARTA_VDR_PATHWAY	-0.280203	-0.799318	0.779167	1
GRABARCZYK_BCL11B_TARGETS_DN	-0.236592	-0.798894	0.832311	1
SHIN_B_CELL_LYMPHOMA_CLUSTER_9	-0.30548	-0.798504	0.775934	1
DE_YY1_TARGETS_UP	-0.316166	-0.798006	0.746765	1
MACLACHLAN_BRCA1_TARGETS_UP	-0.29252	-0.797674	0.773438	1
BIOCARTA_ERK_PATHWAY	-0.273303	-0.797546	0.751984	1
BIOCARTA_DEATH_PATHWAY	-0.268616	-0.796829	0.77842	1
BIOCARTA_MCALPAIN_PATHWAY	-0.302334	-0.796055	0.754601	1
BIOCARTA_CSK_PATHWAY	-0.300086	-0.795511	0.76588	1
FONTAINE_PAPILLARY_THYROID_CARCINOMA_UP	-0.22663	-0.795505	0.884231	1
ABRAMSON_INTERACT_WITH_AIRE	-0.244553	-0.794548	0.836478	1
YAUCH_HEDGEHOG_SIGNALING_PARACRINE_UP	-0.201192	-0.794147	0.92779	1
KEGG_BUTANOATE_METABOLISM	-0.261317	-0.793988	0.809224	1
PID_DNA_PK_PATHWAY	-0.312511	-0.793169	0.751434	1
REACTOME_MISCELLANEOUS_TRANSPORT_AND_BINDING_EVENTS	-0.282595	-0.791788	0.7666	1
MOOTHA_MITOCHONDRIA	-0.176528	-0.791558	0.997382	1
REACTOME_NONHOMOLOGOUS_END_JOINING_NHEJ	-0.23005	-0.791304	0.850112	1
REACTOME_CELL_SURFACE_INTERACTIONS_AT_THE_VASCULAR_WALL	-0.204	-0.789593	0.923414	1
WP_TRYPTOPHAN_CATABOLISM_LEADING_TO_NAD_PRODUCTION	-0.308693	-0.788273	0.75985	1
REACTOME_NEGATIVE_REGULATION_OF_TCF_DEPENDENT_SIGNALING_BY_WNT_LIGAND_ANTAGONISTS	-0.303033	-0.786764	0.768	1
BYSTROEM_CORRELATED_WITH_IL5_UP	-0.248914	-0.785822	0.842536	1
WP_INITIATION_OF_TRANSCRIPTION_AND_TRANSLATION_ELONGATION_AT_THE_HIV1_LTR	-0.255495	-0.785407	0.800805	1
GROSS_HIF1A_TARGETS_DN	-0.278371	-0.785204	0.816635	1
OUELLET_CULTURED_OVARIAN_CANCER_INVASIVE_VS_LMP_DN	-0.259046	-0.784412	0.814741	1
WP_MICROGLIA_PATHOGEN_PHAGOCYTOSIS_PATHWAY	-0.257763	-0.782928	0.804622	1
SU_PLACENTA	-0.268459	-0.782816	0.798828	1
MYLLYKANGAS_AMPLIFICATION_HOT_SPOT_23	-0.294989	-0.779179	0.78252	1
BIOCARTA_SPPA_PATHWAY	-0.301492	-0.779049	0.758763	1
WP_DNA_REPAIR_PATHWAYS_FULL_NETWORK	-0.201812	-0.778757	0.949152	1
REACTOME_DNA_DAMAGE_RECOGNITION_IN_GG_NER	-0.24736	-0.777721	0.831722	1
ZHOU_CELL_CYCLE_GENES_IN_IR_RESPONSE_24HR	-0.200605	-0.777016	0.951681	1
KEGG_GLYCOSAMINOGLYCAN_DEGRADATION	-0.293011	-0.775985	0.811395	1
PID_FANCONI_PATHWAY	-0.238568	-0.775822	0.870614	1
REACTOME_SCAVENGING_BY_CLASS_A_RECEPTORS	-0.29802	-0.774761	0.780992	1
BIOCARTA_NFKB_PATHWAY	-0.281167	-0.774712	0.819672	1
REACTOME_ACTIVATED_NOTCH1_TRANSMITS_SIGNAL_TO_THE_NUCLEUS	-0.257039	-0.774702	0.83501	1
REACTOME_DECTIN_2_FAMILY	-0.295561	-0.773237	0.807615	1
REACTOME_HS_GAG_DEGRADATION	-0.275655	-0.772781	0.791919	1
GRAESSMANN_RESPONSE_TO_MC_AND_SERUM_DEPRIVATION_DN	-0.209804	-0.77176	0.923077	1
WP_TRANSCRIPTION_FACTOR_REGULATION_IN_ADIPOGENESIS	-0.287901	-0.771033	0.777551	1
REACTOME_SLC_TRANSPORTER_DISORDERS	-0.208226	-0.769481	0.925602	1
KONG_E2F3_TARGETS	-0.205762	-0.768615	0.912206	1
KANG_IMMORTALIZED_BY_TERT_UP	-0.209825	-0.768422	0.930131	1
PID_IL8_CXCR1_PATHWAY	-0.263536	-0.76811	0.836576	1
LOPES_METHYLATED_IN_COLON_CANCER_DN	-0.263703	-0.767998	0.825147	1
REACTOME_SURFACTANT_METABOLISM	-0.2658	-0.767807	0.82582	1
WP_IL17_SIGNALING_PATHWAY	-0.256941	-0.766441	0.853503	1
WEBER_METHYLATED_HCP_IN_SPERM_DN	-0.286169	-0.7658	0.787819	1
MAGRANGEAS_MULTIPLE_MYELOMA_IGLL_VS_IGLK_UP	-0.244954	-0.765784	0.846154	1
WP_BIOMARKERS_FOR_PYRIMIDINE_METABOLISM_DISORDERS	-0.308007	-0.765722	0.790291	1
SIG_PIP3_SIGNALING_IN_B_LYMPHOCYTES	-0.240575	-0.764744	0.840156	1
BIOCARTA_RHO_PATHWAY	-0.274291	-0.764462	0.830153	1
WP_STATIN_INHIBITION_OF_CHOLESTEROL_PRODUCTION	-0.274197	-0.763199	0.826446	1
REACTOME_MITOCHONDRIAL_TRNA_AMINOACYLATION	-0.285147	-0.761885	0.820774	1
KEGG_BASE_EXCISION_REPAIR	-0.250674	-0.761819	0.857418	1
REACTOME_PARASITE_INFECTION	-0.216956	-0.760373	0.889117	1
REACTOME_MITOCHONDRIAL_FATTY_ACID_BETA_OXIDATION	-0.241636	-0.759949	0.841336	1
WP_CAMKK2_PATHWAY	-0.241954	-0.758974	0.834728	1
REACTOME_SENSORY_PERCEPTION	-0.181052	-0.758904	0.995736	1
REACTOME_REPRODUCTION	-0.197125	-0.758625	0.971963	1
KEGG_FC_GAMMA_R_MEDIATED_PHAGOCYTOSIS	-0.204496	-0.758539	0.939638	1
REACTOME_TELOMERE_EXTENSION_BY_TELOMERASE	-0.267792	-0.758161	0.789691	1
KEGG_LYSOSOME	-0.200652	-0.757715	0.947479	1
DAIRKEE_CANCER_PRONE_RESPONSE_BPA	-0.229886	-0.757622	0.87395	1
REACTOME_SUMOYLATION_OF_DNA_REPLICATION_PROTEINS	-0.234026	-0.75754	0.867617	1
YU_MYC_TARGETS_DN	-0.222979	-0.757526	0.890467	1
REACTOME_APOPTOTIC_FACTOR_MEDIATED_RESPONSE	-0.278047	-0.757245	0.814	1
GARGALOVIC_RESPONSE_TO_OXIDIZED_PHOSPHOLIPIDS_PINK_DN	-0.247985	-0.756751	0.822	1
KEGG_MTOR_SIGNALING_PATHWAY	-0.225613	-0.754757	0.869121	1
XU_HGF_SIGNALING_NOT_VIA_AKT1_48HR_DN	-0.277437	-0.754721	0.807359	1
PID_AVB3_INTEGRIN_PATHWAY	-0.210179	-0.75453	0.93988	1
KORKOLA_EMBRYONIC_CARCINOMA_VS_SEMINOMA_DN	-0.280813	-0.754526	0.824324	1
IIZUKA_LIVER_CANCER_PROGRESSION_L0_L1_DN	-0.283279	-0.753954	0.829703	1
PID_THROMBIN_PAR1_PATHWAY	-0.236558	-0.753897	0.861446	1
PID_CXCR3_PATHWAY	-0.234023	-0.753843	0.863354	1
WANG_TARGETS_OF_MLL_CBP_FUSION_UP	-0.232835	-0.753597	0.872385	1
MEINHOLD_OVARIAN_CANCER_LOW_GRADE_DN	-0.274981	-0.753041	0.822097	1
REACTOME_NOTCH3_ACTIVATION_AND_TRANSMISSION_OF_SIGNAL_TO_THE_NUCLEUS	-0.262038	-0.751989	0.849802	1
KEGG_COMPLEMENT_AND_COAGULATION_CASCADES	-0.222305	-0.750852	0.895323	1
KEGG_GLYCOSAMINOGLYCAN_BIOSYNTHESIS_HEPARAN_SULFATE	-0.265376	-0.750355	0.8327	1
BIOCARTA_CCR3_PATHWAY	-0.291444	-0.747231	0.815298	1
KIM_LIVER_CANCER_POOR_SURVIVAL_DN	-0.23586	-0.746293	0.872211	1
KEGG_NICOTINATE_AND_NICOTINAMIDE_METABOLISM	-0.263122	-0.746247	0.865702	1
REACTOME_CLASS_C_3_METABOTROPIC_GLUTAMATE_PHEROMONE_RECEPTORS	-0.247464	-0.745637	0.842105	1
SU_THYMUS	-0.296683	-0.745487	0.816568	1
KEGG_APOPTOSIS	-0.203657	-0.744962	0.94206	1
AIYAR_COBRA1_TARGETS_DN	-0.253929	-0.744912	0.865125	1
PID_AURORA_B_PATHWAY	-0.236556	-0.742216	0.894737	1
REACTOME_REGULATION_OF_GENE_EXPRESSION_IN_BETA_CELLS	-0.282345	-0.74159	0.821074	1
ROSS_LEUKEMIA_WITH_MLL_FUSIONS	-0.208086	-0.741376	0.932755	1
WP_EICOSANOID_METABOLISM_VIA_LIPOOXYGENASES_LOX	-0.254856	-0.740984	0.839844	1
BANDRES_RESPONSE_TO_CARMUSTIN_WITHOUT_MGMT_48HR_UP	-0.280509	-0.74096	0.852713	1
BURTON_ADIPOGENESIS_PEAK_AT_16HR	-0.231225	-0.740646	0.90121	1
REACTOME_GLOBAL_GENOME_NUCLEOTIDE_EXCISION_REPAIR_GG_NER	-0.201844	-0.739116	0.944563	1
CHEN_ETV5_TARGETS_SERTOLI	-0.267247	-0.734766	0.85336	1
CREIGHTON_AKT1_SIGNALING_VIA_MTOR_DN	-0.26325	-0.734471	0.841897	1
REACTOME_VITAMIN_B5_PANTOTHENATE_METABOLISM	-0.29076	-0.734297	0.828516	1
WP_REGULATION_OF_SISTER_CHROMATID_SEPARATION_AT_THE_METAPHASEANAPHASE_TRANSITION	-0.291246	-0.733734	0.821154	1
REACTOME_AFLATOXIN_ACTIVATION_AND_DETOXIFICATION	-0.281705	-0.733329	0.857707	1
KEGG_PROPANOATE_METABOLISM	-0.246221	-0.732907	0.885659	1
REACTOME_REGULATION_OF_RUNX1_EXPRESSION_AND_ACTIVITY	-0.280777	-0.732418	0.827236	1
POMEROY_MEDULLOBLASTOMA_PROGNOSIS_UP	-0.229014	-0.732056	0.921488	1
HOFFMANN_LARGE_TO_SMALL_PRE_BII_LYMPHOCYTE_UP	-0.184123	-0.731903	0.991266	1
REACTOME_SIRT1_NEGATIVELY_REGULATES_RRNA_EXPRESSION	-0.216217	-0.731759	0.932632	1
REACTOME_TRANSLATION_OF_SARS_COV_1_STRUCTURAL_PROTEINS	-0.247827	-0.730596	0.876686	1
KAMIKUBO_MYELOID_CEBPA_NETWORK	-0.25797	-0.729837	0.868583	1
BOHN_PRIMARY_IMMUNODEFICIENCY_SYNDROM_UP	-0.222823	-0.727646	0.934322	1
GREENBAUM_E2A_TARGETS_DN	-0.275159	-0.725981	0.834879	1
KEGG_GLYCINE_SERINE_AND_THREONINE_METABOLISM	-0.249579	-0.724896	0.866405	1
REACTOME_EPHRIN_SIGNALING	-0.270265	-0.723153	0.833333	1
SHETH_LIVER_CANCER_VS_TXNIP_LOSS_PAM3	-0.202121	-0.722946	0.959184	1
SMID_BREAST_CANCER_RELAPSE_IN_BRAIN_UP	-0.230548	-0.72192	0.904665	1
REACTOME_MITOCHONDRIAL_TRANSLATION	-0.190457	-0.719399	0.956803	1
KEGG_PATHOGENIC_ESCHERICHIA_COLI_INFECTION	-0.216508	-0.717541	0.943983	1
GAVIN_PDE3B_TARGETS	-0.276759	-0.717216	0.863454	1
REACTOME_SUMOYLATION_OF_UBIQUITINYLATION_PROTEINS	-0.227041	-0.717139	0.908696	1
WP_PATHOGENIC_ESCHERICHIA_COLI_INFECTION	-0.216508	-0.716826	0.931915	1
REACTOME_CARGO_TRAFFICKING_TO_THE_PERICILIARY_MEMBRANE	-0.214619	-0.714793	0.93763	1
ZHAN_MULTIPLE_MYELOMA_CD2_UP	-0.227174	-0.714122	0.929719	1
ZHAN_MULTIPLE_MYELOMA_CD2_DN	-0.221271	-0.713555	0.930612	1
PID_IGF1_PATHWAY	-0.239678	-0.710722	0.888889	1
REACTOME_SYNTHESIS_OF_BILE_ACIDS_AND_BILE_SALTS_VIA_7ALPHA_HYDROXYCHOLESTEROL	-0.256688	-0.710504	0.883858	1
WP_GLYCOSAMINOGLYCAN_DEGRADATION	-0.273563	-0.709563	0.834586	1
REACTOME_RECYCLING_PATHWAY_OF_L1	-0.213032	-0.708881	0.949045	1
REACTOME_RESOLUTION_OF_ABASIC_SITES_AP_SITES	-0.227459	-0.708297	0.931238	1
BIOCARTA_PTDINS_PATHWAY	-0.252449	-0.707764	0.881764	1
HEIDENBLAD_AMPLICON_8Q24_UP	-0.226779	-0.707651	0.933054	1
REACTOME_ROLE_OF_LAT2_NTAL_LAB_ON_CALCIUM_MOBILIZATION	-0.275578	-0.706635	0.872798	1
AZARE_NEOPLASTIC_TRANSFORMATION_BY_STAT3_DN	-0.270267	-0.706172	0.850099	1
WP_GLUTATHIONE_METABOLISM	-0.259363	-0.70613	0.869739	1
SIG_IL4RECEPTOR_IN_B_LYPHOCYTES	-0.243517	-0.704369	0.910788	1
REACTOME_SIGNALING_BY_MODERATE_KINASE_ACTIVITY_BRAF_MUTANTS	-0.21576	-0.704095	0.948718	1
REACTOME_INTERACTIONS_OF_VPR_WITH_HOST_CELLULAR_PROTEINS	-0.220559	-0.704094	0.932136	1
LEE_LIVER_CANCER_MYC_E2F1_UP	-0.208248	-0.703597	0.942308	1
KAPOSI_LIVER_CANCER_MET_UP	-0.265988	-0.702935	0.863732	1
PID_TRKR_PATHWAY	-0.20379	-0.697311	0.955975	1
WP_HIPPOYAP_SIGNALING_PATHWAY	-0.246173	-0.694696	0.894325	1
PID_WNT_CANONICAL_PATHWAY	-0.254676	-0.693194	0.900634	1
PID_RETINOIC_ACID_PATHWAY	-0.235708	-0.692265	0.909962	1
REACTOME_BILE_ACID_AND_BILE_SALT_METABOLISM	-0.216012	-0.691126	0.928571	1
VALK_AML_CLUSTER_4	-0.246545	-0.689693	0.903409	1
WP_16P112_DISTAL_DELETION_SYNDROME	-0.225148	-0.689071	0.92616	1
ZHANG_RESPONSE_TO_CANTHARIDIN_DN	-0.195194	-0.686073	0.98364	1
REACTOME_BASE_EXCISION_REPAIR_AP_SITE_FORMATION	-0.2031	-0.685384	0.971774	1
ZHAN_MULTIPLE_MYELOMA_HP_DN	-0.213414	-0.683662	0.939516	1
REACTOME_STRIATED_MUSCLE_CONTRACTION	-0.220825	-0.680118	0.921325	1
WP_TRANSSULFURATION_AND_ONECARBON_METABOLISM	-0.228159	-0.678347	0.921105	1
BENNETT_SYSTEMIC_LUPUS_ERYTHEMATOSUS	-0.241847	-0.677643	0.920074	1
WIERENGA_PML_INTERACTOME	-0.20899	-0.675844	0.942431	1
WP_DRUG_INDUCTION_OF_BILE_ACID_PATHWAY	-0.266394	-0.675407	0.900212	1
WP_STRIATED_MUSCLE_CONTRACTION_PATHWAY	-0.218661	-0.672676	0.950311	1
PID_SYNDECAN_4_PATHWAY	-0.221939	-0.672312	0.936735	1
WP_ERK_PATHWAY_IN_HUNTINGTONS_DISEASE	-0.270109	-0.666289	0.912959	1
REACTOME_RUNX1_INTERACTS_WITH_CO_FACTORS_WHOSE_PRECISE_EFFECT_ON_RUNX1_TARGETS_IS_NOT_KNOWN	-0.209764	-0.664517	0.952688	1
WU_HBX_TARGETS_2_UP	-0.240981	-0.663242	0.935849	1
BIOCARTA_ARAP_PATHWAY	-0.253344	-0.66273	0.912424	1
GNATENKO_PLATELET_SIGNATURE	-0.207679	-0.662475	0.95679	1
WP_ALPHA_6_BETA_4_SIGNALING_PATHWAY	-0.212523	-0.661441	0.956947	1
REACTOME_TRANSFERRIN_ENDOCYTOSIS_AND_RECYCLING	-0.227076	-0.659661	0.937626	1
WP_EFFECT_OF_PROGERIN_ON_GENES_INVOLVED_IN_HUTCHINSONGILFORD_PROGERIA_SYNDROME	-0.216084	-0.658663	0.960825	1
XU_AKT1_TARGETS_6HR	-0.227987	-0.653979	0.956522	1
PID_BARD1_PATHWAY	-0.220565	-0.653786	0.960474	1
SIG_BCR_SIGNALING_PATHWAY	-0.201976	-0.651195	0.975855	1
PID_SYNDECAN_2_PATHWAY	-0.220005	-0.650295	0.956349	1
KEGG_BETA_ALANINE_METABOLISM	-0.233018	-0.644505	0.945591	1
SARTIPY_BLUNTED_BY_INSULIN_RESISTANCE_DN	-0.244111	-0.64444	0.93	1
GAZDA_DIAMOND_BLACKFAN_ANEMIA_ERYTHROID_UP	-0.221741	-0.644437	0.949698	1
WP_MONOAMINE_TRANSPORT	-0.216675	-0.644298	0.958724	1
REACTOME_PLATELET_CALCIUM_HOMEOSTASIS	-0.22095	-0.642746	0.956436	1
REACTOME_SUMOYLATION_OF_SUMOYLATION_PROTEINS	-0.20887	-0.639684	0.962578	1
REACTOME_UPTAKE_AND_ACTIONS_OF_BACTERIAL_TOXINS	-0.217911	-0.63936	0.941414	1
BIOCARTA_ARF_PATHWAY	-0.246314	-0.639113	0.933723	1
WP_FGF23_SIGNALING_IN_HYPOPHOSPHATEMIC_RICKETS_AND_RELATED_DISORDERS	-0.240808	-0.639008	0.927022	1
GAJATE_RESPONSE_TO_TRABECTEDIN_DN	-0.234807	-0.638565	0.937876	1
MAGRANGEAS_MULTIPLE_MYELOMA_IGG_VS_IGA_UP	-0.238802	-0.636492	0.940154	1
WP_VASOPRESSINREGULATED_WATER_REABSORPTION	-0.198864	-0.634612	0.981781	1
KEGG_FRUCTOSE_AND_MANNOSE_METABOLISM	-0.209225	-0.633676	0.966667	1
WP_7OXOC_AND_7BETAHC_PATHWAYS	-0.221988	-0.629701	0.956349	1
EINAV_INTERFERON_SIGNATURE_IN_CANCER	-0.210938	-0.624636	0.966102	1
MEISSNER_NPC_ICP_WITH_H3K4ME3	-0.235124	-0.62435	0.951644	1
REACTOME_NUCLEOTIDE_CATABOLISM	-0.200759	-0.617233	0.967245	1
REACTOME_THE_ROLE_OF_NEF_IN_HIV_1_REPLICATION_AND_DISEASE_PATHOGENESIS	-0.20852	-0.616323	0.967936	1
WEST_ADRENOCORTICAL_CARCINOMA_VS_ADENOMA_UP	-0.228305	-0.615389	0.952381	1
WP_PURINERGIC_SIGNALING	-0.204836	-0.611244	0.964356	1
ZHONG_SECRETOME_OF_LUNG_CANCER_AND_MACROPHAGE	-0.168972	-0.606909	0.996101	1
FERRANDO_TAL1_NEIGHBORS	-0.236784	-0.605743	0.944785	1
HASLINGER_B_CLL_WITH_17P13_DELETION	-0.21752	-0.605464	0.960894	1
KYNG_RESPONSE_TO_H2O2_VIA_ERCC6_UP	-0.194704	-0.599715	0.980132	1
REACTOME_OTHER_INTERLEUKIN_SIGNALING	-0.208776	-0.598193	0.967925	1
WP_4HYDROXYTAMOXIFEN_DEXAMETHASONE_AND_RETINOIC_ACIDS_REGULATION_OF_P27_EXPRESSION	-0.227654	-0.595851	0.961303	1
WP_PREGNANE_X_RECEPTOR_PATHWAY	-0.204839	-0.595523	0.981928	1
REACTOME_SIGNALING_BY_NTRK3_TRKC	-0.226285	-0.593364	0.959847	1
SIMBULAN_PARP1_TARGETS_UP	-0.201213	-0.592765	0.984095	1
REACTOME_HCMV_LATE_EVENTS	-0.158634	-0.592061	1	1
WP_PROGERIAASSOCIATED_LIPODYSTROPHY	-0.21309	-0.591382	0.977912	1
NABA_PROTEOGLYCANS	-0.205937	-0.590113	0.974359	1
REACTOME_EXPORT_OF_VIRAL_RIBONUCLEOPROTEINS_FROM_NUCLEUS	-0.195112	-0.590025	0.995859	1
REACTOME_INTERACTIONS_OF_REV_WITH_HOST_CELLULAR_PROTEINS	-0.188981	-0.586132	0.989691	1
SUZUKI_RESPONSE_TO_TSA	-0.225317	-0.585982	0.957661	1
MOOTHA_GLYCOLYSIS	-0.212214	-0.584523	0.978261	1
KEGG_DRUG_METABOLISM_CYTOCHROME_P450	-0.173219	-0.582839	0.987578	1
REACTOME_TRANSPORT_OF_MATURE_MRNAS_DERIVED_FROM_INTRONLESS_TRANSCRIPTS	-0.179361	-0.581177	0.99182	1
RICKMAN_HEAD_AND_NECK_CANCER_B	-0.179058	-0.578318	0.989669	1
BIOCARTA_FMLP_PATHWAY	-0.190075	-0.576404	0.985325	1
SCIAN_CELL_CYCLE_TARGETS_OF_TP53_AND_TP73_DN	-0.205134	-0.576077	0.96929	1
PID_ERB_GENOMIC_PATHWAY	-0.228271	-0.564888	0.972495	1
WP_GABA_RECEPTOR_SIGNALING	-0.197049	-0.564537	0.978641	1
KEGG_PENTOSE_PHOSPHATE_PATHWAY	-0.196159	-0.561429	0.984283	1
REACTOME_SIGNALLING_TO_RAS	-0.208585	-0.560113	0.970205	1
REACTOME_NEPHRIN_FAMILY_INTERACTIONS	-0.19396	-0.558242	0.995951	1
SA_TRKA_RECEPTOR	-0.21147	-0.554736	0.978088	1
LEE_CALORIE_RESTRICTION_MUSCLE_UP	-0.178801	-0.553302	0.998095	1
HONRADO_BREAST_CANCER_BRCA1_VS_BRCA2	-0.21259	-0.552128	0.981891	1
PID_SMAD2_3PATHWAY	-0.212933	-0.551369	0.978599	1
BIOCARTA_CREB_PATHWAY	-0.195458	-0.542721	0.982387	1
DAIRKEE_CANCER_PRONE_RESPONSE_E2	-0.183824	-0.541041	0.990601	1
REACTOME_GLUTATHIONE_CONJUGATION	-0.178344	-0.538372	0.998051	1
KEGG_OLFACTORY_TRANSDUCTION	-0.142612	-0.533542	1	1
WP_PYRIMIDINE_METABOLISM_AND_RELATED_DISEASES	-0.20004	-0.529936	0.98289	1
IRITANI_MAD1_TARGETS_DN	-0.163296	-0.525748	1	1
PID_IL2_STAT5_PATHWAY	-0.178936	-0.520923	0.997895	1
WP_UREA_CYCLE_AND_ASSOCIATED_PATHWAYS	-0.182789	-0.518765	0.996024	1
REACTOME_SYNTHESIS_OF_LEUKOTRIENES_LT_AND_EOXINS_EX	-0.189615	-0.515677	0.993952	1
RICKMAN_HEAD_AND_NECK_CANCER_E	-0.149662	-0.513683	1	1
KEGG_STARCH_AND_SUCROSE_METABOLISM	-0.178243	-0.506271	0.994186	1
REACTOME_SIGNALLING_TO_ERKS	-0.165192	-0.504487	1	1
HUMMEL_BURKITTS_LYMPHOMA_DN	-0.190704	-0.493019	0.998043	1
BIOCARTA_HCMV_PATHWAY	-0.185086	-0.484196	0.985169	1
SUMI_HNF4A_TARGETS	-0.165161	-0.481876	0.996024	1
REACTOME_ACTIVATED_PKN1_STIMULATES_TRANSCRIPTION_OF_AR_ANDROGEN_RECEPTOR_REGULATED_GENES_KLK2_AND_KLK3	-0.141883	-0.47366	1	1
MAEKAWA_ATF2_TARGETS	-0.145449	-0.388737	1	1
VISALA_AGING_LYMPHOCYTE_DN	-0.132218	-0.351115	1	0.999984
NAGASHIMA_NRG1_SIGNALING_UP	0.784822	3.01036	0	0
ZWANG_CLASS_3_TRANSIENTLY_INDUCED_BY_EGF	0.747491	2.96454	0	0
PICCALUGA_ANGIOIMMUNOBLASTIC_LYMPHOMA_DN	0.791802	2.91497	0	0
NAGASHIMA_EGF_SIGNALING_UP	0.90127	2.90989	0	0
BURTON_ADIPOGENESIS_PEAK_AT_2HR	0.905118	2.88055	0	0
PHONG_TNF_TARGETS_UP	0.874182	2.85561	0	0
DAZARD_RESPONSE_TO_UV_NHEK_UP	0.720282	2.81604	0	0
WP_OREXIN_RECEPTOR_PATHWAY	0.742207	2.77895	0	0
UZONYI_RESPONSE_TO_LEUKOTRIENE_AND_THROMBIN	0.929593	2.7738	0	0
WINZEN_DEGRADED_VIA_KHSRP	0.774536	2.76481	0	0
CROONQUIST_STROMAL_STIMULATION_UP	0.854005	2.7549	0	0
AMIT_EGF_RESPONSE_40_HELA	0.88039	2.70096	0	0
AMIT_EGF_RESPONSE_60_HELA	0.876537	2.69744	0	0
OSWALD_HEMATOPOIETIC_STEM_CELL_IN_COLLAGEN_GEL_UP	0.679169	2.68728	0	0
DIRMEIER_LMP1_RESPONSE_EARLY	0.815877	2.66286	0	0
PID_AP1_PATHWAY	0.79564	2.65697	0	0
PHONG_TNF_RESPONSE_VIA_P38_PARTIAL	0.692686	2.64061	0	0
AMIT_SERUM_RESPONSE_60_MCF10A	0.803769	2.62785	0	0
JECHLINGER_EPITHELIAL_TO_MESENCHYMAL_TRANSITION_DN	0.79379	2.61774	0	0
BLANCO_MELO_COVID19_SARS_COV_2_LOW_MOI_INFECTION_A594_ACE2_EXPRESSING_CELLS_UP	0.698605	2.61486	0	0
CHEN_HOXA5_TARGETS_9HR_UP	0.643694	2.60294	0	0
RASHI_RESPONSE_TO_IONIZING_RADIATION_1	0.835905	2.57607	0	0
AMIT_SERUM_RESPONSE_40_MCF10A	0.918437	2.57006	0	0
AMIT_SERUM_RESPONSE_120_MCF10A	0.753806	2.54687	0	0
GERY_CEBP_TARGETS	0.694153	2.54439	0	0
SCHOEN_NFKB_SIGNALING	0.846833	2.52181	0	0
DORN_ADENOVIRUS_INFECTION_12HR_UP	0.87523	2.52115	0	0
BILBAN_B_CLL_LPL_DN	0.821193	2.51818	0	0
DAZARD_UV_RESPONSE_CLUSTER_G2	0.868283	2.50293	0	0
AMIT_EGF_RESPONSE_60_MCF10A	0.822515	2.5028	0	0
CROONQUIST_NRAS_VS_STROMAL_STIMULATION_DN	0.705816	2.49757	0	0
MCDOWELL_ACUTE_LUNG_INJURY_UP	0.79594	2.49584	0	0
BLANCO_MELO_COVID19_SARS_COV_2_INFECTION_CALU3_CELLS_UP	0.600076	2.49398	0	0
REACTOME_NGF_STIMULATED_TRANSCRIPTION	0.81919	2.48986	0	0
BROCKE_APOPTOSIS_REVERSED_BY_IL6	0.660338	2.48749	0	0
GESERICK_TERT_TARGETS_DN	0.923077	2.47482	0	0
BLANCO_MELO_INFLUENZA_A_INFECTION_A594_CELLS_UP	0.805239	2.47347	0	0
REACTOME_NUCLEAR_EVENTS_KINASE_AND_TRANSCRIPTION_FACTOR_ACTIVATION	0.735394	2.46952	0	0
BROWNE_HCMV_INFECTION_30MIN_UP	0.791051	2.46949	0	0
GROSS_HYPOXIA_VIA_ELK3_DN	0.648775	2.46823	0	0
BROWNE_HCMV_INFECTION_2HR_UP	0.84417	2.46287	0	0
BURTON_ADIPOGENESIS_1	0.853061	2.46057	0	0
WP_CORTICOTROPINRELEASING_HORMONE_SIGNALING_PATHWAY	0.693358	2.45791	0	0
BORLAK_LIVER_CANCER_EGF_UP	0.771118	2.44355	0	0
PEDERSEN_METASTASIS_BY_ERBB2_ISOFORM_1	0.791354	2.44197	0	0
DEBIASI_APOPTOSIS_BY_REOVIRUS_INFECTION_UP	0.590258	2.43834	0	0
VANHARANTA_UTERINE_FIBROID_DN	0.727791	2.43428	0	0
REACTOME_SRP_DEPENDENT_COTRANSLATIONAL_PROTEIN_TARGETING_TO_MEMBRANE	0.67671	2.4316	0	0
DAZARD_UV_RESPONSE_CLUSTER_G1	0.734001	2.4314	0	0
NOJIMA_SFRP2_TARGETS_UP	0.825168	2.43133	0	0
REACTOME_RESPONSE_OF_EIF2AK4_GCN2_TO_AMINO_ACID_DEFICIENCY	0.686054	2.428	0	0
KEGG_RIBOSOME	0.695389	2.42531	0	0
GRAHAM_CML_QUIESCENT_VS_NORMAL_DIVIDING_UP	0.760474	2.42264	0	0
DALESSIO_TSA_RESPONSE	0.885555	2.41768	0	0
GROSS_HYPOXIA_VIA_ELK3_AND_HIF1A_UP	0.635954	2.39986	0	0
FALVELLA_SMOKERS_WITH_LUNG_CANCER	0.705834	2.39451	0	0
AMIT_DELAYED_EARLY_GENES	0.918348	2.39233	0	0
PLASARI_TGFB1_TARGETS_1HR_UP	0.801306	2.38994	0	0
BILD_HRAS_ONCOGENIC_SIGNATURE	0.589272	2.38829	0	0
HAHTOLA_MYCOSIS_FUNGOIDES_CD4_UP	0.737583	2.38742	0	0
PODAR_RESPONSE_TO_ADAPHOSTIN_UP	0.641244	2.38499	0	0
YAO_TEMPORAL_RESPONSE_TO_PROGESTERONE_CLUSTER_5	0.831762	2.37557	0	0
BLANCO_MELO_COVID19_SARS_COV_2_INFECTION_A594_ACE2_EXPRESSING_CELLS_UP	0.552744	2.37544	0	0
DAZARD_RESPONSE_TO_UV_SCC_UP	0.669632	2.37307	0	0
ABE_VEGFA_TARGETS_30MIN	0.838715	2.37063	0	0
UEDA_CENTRAL_CLOCK	0.659826	2.36434	0	0
STOSSI_RESPONSE_TO_ESTRADIOL	0.7586	2.35593	0	0
CASORELLI_ACUTE_PROMYELOCYTIC_LEUKEMIA_UP	0.620125	2.35232	0	0
DAUER_STAT3_TARGETS_UP	0.760535	2.34919	0	0
PRAMOONJAGO_SOX4_TARGETS_UP	0.726589	2.34867	0	0
HESS_TARGETS_OF_HOXA9_AND_MEIS1_DN	0.682286	2.34833	0	0
KIM_WT1_TARGETS_UP	0.590735	2.34762	0	0
DORN_ADENOVIRUS_INFECTION_48HR_DN	0.764572	2.34354	0	0
TIAN_TNF_SIGNALING_NOT_VIA_NFKB	0.868357	2.33304	0	0
AMIT_EGF_RESPONSE_40_MCF10A	0.911248	2.33205	0	0
GALINDO_IMMUNE_RESPONSE_TO_ENTEROTOXIN	0.682239	2.33135	0	0
ZHOU_TNF_SIGNALING_30MIN	0.728232	2.33007	0	0
PID_ATF2_PATHWAY	0.706378	2.32757	0	1.91052e-05
PLASARI_TGFB1_TARGETS_10HR_UP	0.593986	2.31653	0	1.88633e-05
GARGALOVIC_RESPONSE_TO_OXIDIZED_PHOSPHOLIPIDS_TURQUOISE_UP	0.671111	2.31095	0	7.32858e-05
WP_GLUCOCORTICOID_RECEPTOR_PATHWAY	0.676777	2.30791	0	7.2381e-05
LEONARD_HYPOXIA	0.748746	2.30753	0	7.14983e-05
REACTOME_EUKARYOTIC_TRANSLATION_ELONGATION	0.662551	2.30435	0	7.06369e-05
MCCLUNG_COCAIN_REWARD_4WK	0.698718	2.29702	0	0.000140207
SARRIO_EPITHELIAL_MESENCHYMAL_TRANSITION_DN	0.605128	2.2943	0	0.000138557
GARGALOVIC_RESPONSE_TO_OXIDIZED_PHOSPHOLIPIDS_GREEN_UP	0.809915	2.29404	0	0.000154326
JACKSON_DNMT1_TARGETS_UP	0.672065	2.29228	0	0.000152552
GARGALOVIC_RESPONSE_TO_OXIDIZED_PHOSPHOLIPIDS_MAGENTA_UP	0.807707	2.2917	0	0.000150818
DORN_ADENOVIRUS_INFECTION_32HR_DN	0.774529	2.28956	0	0.000149124
DORN_ADENOVIRUS_INFECTION_24HR_DN	0.748262	2.28378	0	0.000179961
KAN_RESPONSE_TO_ARSENIC_TRIOXIDE	0.639414	2.28292	0	0.000177983
ALTEMEIER_RESPONSE_TO_LPS_WITH_MECHANICAL_VENTILATION	0.627177	2.27764	0	0.000222608
NAKAYAMA_FRA2_TARGETS	0.729938	2.275	0	0.000235963
BOQUEST_STEM_CELL_CULTURED_VS_FRESH_UP	0.538649	2.27338	0	0.000233453
WP_CYTOPLASMIC_RIBOSOMAL_PROTEINS	0.64478	2.27282	0	0.00024626
HALMOS_CEBPA_TARGETS_DN	0.728631	2.27236	0	0.000243694
GHANDHI_BYSTANDER_IRRADIATION_UP	0.667846	2.27008	0	0.000271948
WP_ONCOSTATIN_M_SIGNALING_PATHWAY	0.682462	2.26795	0	0.000269173
TAVOR_CEBPA_TARGETS_UP	0.712137	2.26203	0	0.000326249
ELVIDGE_HYPOXIA_UP	0.578944	2.2595	0	0.000337782
SATO_SILENCED_BY_DEACETYLATION_IN_PANCREATIC_CANCER	0.72717	2.2581	0	0.000334437
KOBAYASHI_EGFR_SIGNALING_6HR_DN	0.868463	2.25505	0	0.000374632
REACTOME_EUKARYOTIC_TRANSLATION_INITIATION	0.612535	2.251	0	0.000414087
PID_NFAT_TFPATHWAY	0.75182	2.24932	0	0.000410105
BLANCO_MELO_BETA_INTERFERON_TREATED_BRONCHIAL_EPITHELIAL_CELLS_UP	0.538957	2.24738	0	0.000434504
REACTOME_RAF_INDEPENDENT_MAPK1_3_ACTIVATION	0.825177	2.24302	0	0.000472445
SENESE_HDAC3_TARGETS_UP	0.519731	2.24298	0	0.00046803
REACTOME_SELENOAMINO_ACID_METABOLISM	0.613473	2.2419	0	0.00049134
ONO_AML1_TARGETS_UP	0.866643	2.23398	0	0.000635371
KHETCHOUMIAN_TRIM24_TARGETS_UP	0.734652	2.22951	0	0.000669849
MARZEC_IL2_SIGNALING_UP	0.60769	2.22914	0	0.000663814
BLANCO_MELO_COVID19_SARS_COV_2_INFECTION_A594_ACE2_EXPRESSING_CELLS_RUXOLITINIB_UP	0.523968	2.22324	0	0.000697607
ONO_FOXP3_TARGETS_UP	0.842268	2.21777	0	0.000717483
CHEN_LVAD_SUPPORT_OF_FAILING_HEART_UP	0.629724	2.21001	0	0.000957466
LEE_LIVER_CANCER_MYC_DN	0.680881	2.2098	0	0.000961989
PUIFFE_INVASION_INHIBITED_BY_ASCITES_DN	0.590165	2.20767	0	0.000966248
REACTOME_NUCLEAR_RECEPTOR_TRANSCRIPTION_PATHWAY	0.671797	2.20318	0	0.0010582
ELVIDGE_HYPOXIA_BY_DMOG_UP	0.588549	2.20241	0	0.00104923
HOWLIN_PUBERTAL_MAMMARY_GLAND	0.673168	2.19806	0	0.00113765
JIANG_TIP30_TARGETS_UP	0.69846	2.19805	0	0.00112817
WANG_LSD1_TARGETS_DN	0.745541	2.19762	0	0.00111885
WP_HYPERTROPHY_MODEL	0.861454	2.19725	0	0.00110968
WP_GLYCOLYSIS_AND_GLUCONEOGENESIS	0.722409	2.1962	0	0.00110065
WEST_ADRENOCORTICAL_TUMOR_MARKERS_DN	0.864902	2.19165	0	0.00116292
LEE_LIVER_CANCER_HEPATOBLAST	0.870808	2.18987	0	0.00120132
RHEIN_ALL_GLUCOCORTICOID_THERAPY_UP	0.666238	2.18945	0.00188324	0.00120338
HARRIS_HYPOXIA	0.632791	2.18833	0	0.00122889
YAO_TEMPORAL_RESPONSE_TO_PROGESTERONE_CLUSTER_8	0.677097	2.18742	0	0.00125381
RODRIGUES_NTN1_AND_DCC_TARGETS	0.765323	2.18475	0	0.00128887
BRUECKNER_TARGETS_OF_MIRLET7A3_UP	0.60452	2.17938	0	0.00138099
SESTO_RESPONSE_TO_UV_C3	0.803232	2.17635	0	0.00143798
LEE_AGING_MUSCLE_UP	0.725763	2.17488	0	0.00146078
DAZARD_UV_RESPONSE_CLUSTER_G28	0.847747	2.17441	0	0.00144979
WP_SPINAL_CORD_INJURY	0.598581	2.17099	0	0.00151565
PID_CD8_TCR_DOWNSTREAM_PATHWAY	0.695515	2.16843	0	0.00160217
HERNANDEZ_MITOTIC_ARREST_BY_DOCETAXEL_1_UP	0.750371	2.16805	0	0.00160104
SMIRNOV_RESPONSE_TO_IR_6HR_DN	0.598429	2.16632	0	0.00164332
REACTOME_ACTIVATION_OF_THE_MRNA_UPON_BINDING_OF_THE_CAP_BINDING_COMPLEX_AND_EIFS_AND_SUBSEQUENT_BINDING_TO_43S	0.660954	2.16444	0	0.00166343
ZWANG_CLASS_2_TRANSIENTLY_INDUCED_BY_EGF	0.675172	2.16226	0	0.00173598
HIRSCH_CELLULAR_TRANSFORMATION_SIGNATURE_UP	0.540338	2.16057	0	0.00176622
BAELDE_DIABETIC_NEPHROPATHY_DN	0.503586	2.16003	0	0.00177436
LE_EGR2_TARGETS_DN	0.596038	2.16002	0	0.00176187
SPIRA_SMOKERS_LUNG_CANCER_UP	0.734982	2.15943	0	0.00175961
PEART_HDAC_PROLIFERATION_CLUSTER_UP	0.669598	2.15652	0	0.00181913
PID_TCR_CALCIUM_PATHWAY	0.815787	2.1512	0	0.00191801
REACTOME_CELLULAR_RESPONSE_TO_STARVATION	0.574558	2.15115	0	0.00190488
DAVICIONI_PAX_FOXO1_SIGNATURE_IN_ARMS_DN	0.817344	2.15041	0	0.00191194
GRAHAM_NORMAL_QUIESCENT_VS_NORMAL_DIVIDING_UP	0.655137	2.14912	0	0.00192915
GROSS_ELK3_TARGETS_DN	0.743932	2.14901	0	0.0019162
SMIRNOV_RESPONSE_TO_IR_2HR_UP	0.669839	2.14897	0	0.00190343
INGRAM_SHH_TARGETS_UP	0.584922	2.1472	0	0.0019296
ZHU_CMV_ALL_UP	0.597675	2.1472	0	0.0019169
REACTOME_NONSENSE_MEDIATED_DECAY_NMD	0.583314	2.14538	0	0.0019619
ZWANG_CLASS_1_TRANSIENTLY_INDUCED_BY_EGF	0.499171	2.14495	0	0.00196838
WP_QUERCETIN_AND_NFKB_AP1_INDUCED_APOPTOSIS	0.841718	2.14373	0	0.00199304
REACTOME_NEGATIVE_REGULATION_OF_MAPK_PATHWAY	0.695049	2.14099	0	0.00209409
WP_HOSTPATHOGEN_INTERACTION_OF_HUMAN_CORONAVIRUSES_INTERFERON_INDUCTION	0.733626	2.14009	0.00198413	0.00209937
BIOCARTA_EPO_PATHWAY	0.812619	2.1398	0	0.00209528
FOROUTAN_PRODRANK_TGFB_EMT_UP	0.551551	2.13969	0	0.0020821
WP_ELECTRON_TRANSPORT_CHAIN_OXPHOS_SYSTEM_IN_MITOCHONDRIA	0.59975	2.13852	0	0.00212447
VALK_AML_CLUSTER_1	0.758299	2.13614	0	0.00223929
BROWNE_HCMV_INFECTION_4HR_UP	0.677923	2.1341	0	0.00230704
FOROUTAN_TGFB_EMT_UP	0.539296	2.13363	0	0.00230182
KANG_IMMORTALIZED_BY_TERT_DN	0.60082	2.13255	0	0.00235077
MISHRA_CARCINOMA_ASSOCIATED_FIBROBLAST_UP	0.784573	2.13235	0	0.00236347
MOOTHA_GLUCONEOGENESIS	0.716967	2.13191	0	0.00236668
DUTERTRE_ESTRADIOL_RESPONSE_24HR_DN	0.492088	2.13141	0	0.00237009
ODONNELL_TFRC_TARGETS_UP	0.508967	2.12768	0	0.0025048
DELACROIX_RAR_TARGETS_UP	0.677449	2.12663	0	0.00253342
PID_REG_GR_PATHWAY	0.635466	2.12555	0	0.00256221
CHIANG_LIVER_CANCER_SUBCLASS_UNANNOTATED_DN	0.543864	2.12545	0	0.00255585
TURASHVILI_BREAST_DUCTAL_CARCINOMA_VS_LOBULAR_NORMAL_DN	0.645345	2.12147	0	0.00271238
TONKS_TARGETS_OF_RUNX1_RUNX1T1_FUSION_MONOCYTE_DN	0.67847	2.12031	0	0.00278954
MONNIER_POSTRADIATION_TUMOR_ESCAPE_DN	0.500354	2.1203	0	0.00277351
HUNSBERGER_EXERCISE_REGULATED_GENES	0.73257	2.11959	0	0.00278272
MANALO_HYPOXIA_UP	0.526617	2.11328	0	0.0031762
REACTOME_INTERLEUKIN_4_AND_INTERLEUKIN_13_SIGNALING	0.594409	2.10971	0	0.00340759
SEKI_INFLAMMATORY_RESPONSE_LPS_UP	0.616299	2.10772	0	0.00351219
LEE_RECENT_THYMIC_EMIGRANT	0.533714	2.1072	0	0.00350886
GROSS_HYPOXIA_VIA_HIF1A_DN	0.583444	2.10711	0	0.00348937
TSAI_RESPONSE_TO_IONIZING_RADIATION	0.558457	2.10439	0	0.00362525
WP_NUCLEAR_RECEPTORS_METAPATHWAY	0.519428	2.10412	0	0.00361367
WANG_METHYLATED_IN_BREAST_CANCER	0.715603	2.10386	0	0.00360173
CONCANNON_APOPTOSIS_BY_EPOXOMICIN_UP	0.521816	2.1026	0	0.00362171
MITSIADES_RESPONSE_TO_APLIDIN_UP	0.488943	2.10217	0	0.00361816
FOSTER_TOLERANT_MACROPHAGE_DN	0.49736	2.10065	0	0.00366141
ZHU_CMV_24_HR_UP	0.606811	2.09916	0	0.00375255
CEBALLOS_TARGETS_OF_TP53_AND_MYC_UP	0.811115	2.09575	0	0.00401489
WP_PHYSIOLOGICAL_AND_PATHOLOGICAL_HYPERTROPHY_OF_THE_HEART	0.741463	2.08944	0.0020284	0.00438987
WIERENGA_STAT5A_TARGETS_GROUP2	0.658907	2.08793	0.00188324	0.00452851
PASINI_SUZ12_TARGETS_DN	0.506111	2.08633	0	0.00462007
BIOCARTA_CARDIACEGF_PATHWAY	0.823893	2.08588	0	0.00461146
PID_FRA_PATHWAY	0.684365	2.08449	0	0.00466392
RIZ_ERYTHROID_DIFFERENTIATION_HEMGN	0.734646	2.08225	0	0.00485144
PID_IL6_7_PATHWAY	0.667155	2.08194	0.00194553	0.00484916
PLASARI_TGFB1_SIGNALING_VIA_NFIC_1HR_UP	0.720605	2.08093	0	0.00489257
SUBTIL_PROGESTIN_TARGETS	0.704436	2.08052	0.00192308	0.00491268
BIOCARTA_NGF_PATHWAY	0.775428	2.07507	0	0.00539373
HEDENFALK_BREAST_CANCER_BRACX_UP	0.783888	2.07482	0.00204499	0.00538899
ZHU_CMV_8_HR_UP	0.696026	2.07415	0	0.0054135
REACTOME_REGULATION_OF_EXPRESSION_OF_SLITS_AND_ROBOS	0.535128	2.07217	0	0.00552568
REACTOME_SIGNALING_BY_NTRKS	0.553781	2.06872	0	0.00574521
BILANGES_SERUM_SENSITIVE_VIA_TSC1	0.795432	2.06832	0	0.00573886
SHAFFER_IRF4_TARGETS_IN_PLASMA_CELL_VS_MATURE_B_LYMPHOCYTE	0.615822	2.06623	0	0.00592001
LEE_SP4_THYMOCYTE	0.842616	2.06615	0.00209644	0.00589818
BIOCARTA_MET_PATHWAY	0.681719	2.06578	0	0.00591242
OSADA_ASCL1_TARGETS_DN	0.748036	2.06361	0	0.00603393
MARTINEZ_RESPONSE_TO_TRABECTEDIN_UP	0.60067	2.06352	0	0.00603335
BIOCARTA_IL6_PATHWAY	0.759241	2.06289	0	0.00607522
REACTOME_INFLUENZA_INFECTION	0.542754	2.06284	0	0.00605328
DUNNE_TARGETS_OF_AML1_MTG8_FUSION_DN	0.796917	2.06212	0	0.00605259
SAGIV_CD24_TARGETS_DN	0.665435	2.06116	0.00385356	0.00608645
BIOCARTA_CCR5_PATHWAY	0.823558	2.05935	0.00214592	0.00619621
FOROUTAN_INTEGRATED_TGFB_EMT_UP	0.556967	2.05833	0	0.00622937
KEGG_OXIDATIVE_PHOSPHORYLATION	0.559037	2.05782	0	0.00626245
XIE_LT_HSC_S1PR3_OE_UP	0.728656	2.05755	0	0.00626054
LUI_THYROID_CANCER_CLUSTER_1	0.643502	2.05738	0	0.00625892
WP_HAIR_FOLLICLE_DEVELOPMENT_CYTODIFFERENTIATION_PART_3_OF_3	0.601978	2.05593	0	0.0063858
WU_SILENCED_BY_METHYLATION_IN_BLADDER_CANCER	0.646913	2.05282	0	0.00653784
ZHANG_RESPONSE_TO_IKK_INHIBITOR_AND_TNF_UP	0.516897	2.05135	0	0.00666931
SUH_COEXPRESSED_WITH_ID1_AND_ID2_UP	0.802186	2.0512	0	0.00663913
BIOCARTA_TPO_PATHWAY	0.749381	2.05059	0	0.00667563
COULOUARN_TEMPORAL_TGFB1_SIGNATURE_UP	0.565435	2.04883	0	0.00683043
JI_METASTASIS_REPRESSED_BY_STK11	0.716194	2.04711	0	0.00701747
LINDGREN_BLADDER_CANCER_CLUSTER_2A_DN	0.547469	2.04664	0	0.00705187
WP_OXIDATIVE_STRESS_RESPONSE	0.711624	2.0448	0.00412371	0.00719684
CHEN_PDGF_TARGETS	0.818237	2.04394	0	0.00726907
IVANOVA_HEMATOPOIESIS_STEM_CELL	0.52652	2.04314	0	0.0073663
TURASHVILI_BREAST_NORMAL_DUCTAL_VS_LOBULAR_UP	0.622418	2.04155	0	0.0074824
GENTILE_UV_HIGH_DOSE_DN	0.504788	2.03932	0	0.00766105
REACTOME_GLUCONEOGENESIS	0.715958	2.03915	0	0.00762789
WOTTON_RUNX_TARGETS_DN	0.716953	2.03798	0	0.00770974
HAN_JNK_SINGALING_UP	0.698454	2.03774	0	0.007702
REACTOME_RESPIRATORY_ELECTRON_TRANSPORT_ATP_SYNTHESIS_BY_CHEMIOSMOTIC_COUPLING_AND_HEAT_PRODUCTION_BY_UNCOUPLING_PROTEINS	0.547003	2.03613	0	0.00788905
PID_PDGFRA_PATHWAY	0.765447	2.0345	0	0.00798031
ZHANG_RESPONSE_TO_CANTHARIDIN_UP	0.812504	2.03337	0.00406504	0.00802169
RIGGINS_TAMOXIFEN_RESISTANCE_DN	0.510818	2.03217	0	0.00811808
CHANDRAN_METASTASIS_DN	0.494412	2.03134	0	0.00817009
LIU_VAV3_PROSTATE_CARCINOGENESIS_DN	0.813948	2.02692	0.00401606	0.00853062
HUMMERICH_SKIN_CANCER_PROGRESSION_UP	0.591132	2.02588	0	0.00860513
SARTIPY_BLUNTED_BY_INSULIN_RESISTANCE_UP	0.791299	2.0246	0.00384615	0.0086916
YAO_TEMPORAL_RESPONSE_TO_PROGESTERONE_CLUSTER_1	0.603501	2.02372	0	0.00875893
BIOCARTA_IL2_PATHWAY	0.765294	2.02358	0.0021322	0.00872895
RASHI_RESPONSE_TO_IONIZING_RADIATION_2	0.546813	2.02133	0	0.00900123
SHEPARD_CRASH_AND_BURN_MUTANT_UP	0.514712	2.01863	0	0.00929427
VERNELL_RETINOBLASTOMA_PATHWAY_DN	0.767354	2.01835	0.00199601	0.00929267
MA_MYELOID_DIFFERENTIATION_DN	0.659171	2.01822	0	0.00926087
BIOCARTA_IGF1_PATHWAY	0.745625	2.01779	0.00394477	0.009271
WINTER_HYPOXIA_METAGENE	0.501668	2.01628	0	0.00935154
LIN_SILENCED_BY_TUMOR_MICROENVIRONMENT	0.576765	2.01604	0	0.00933191
BOQUEST_STEM_CELL_CULTURED_VS_FRESH_DN	0.704305	2.01597	0.00423729	0.0093006
BHATI_G2M_ARREST_BY_2METHOXYESTRADIOL_UP	0.550025	2.01443	0	0.00940389
DAZARD_UV_RESPONSE_CLUSTER_G4	0.755571	2.0132	0	0.0095064
GHO_ATF5_TARGETS_DN	0.807807	2.01222	0	0.00956114
WP_TCA_CYCLE_AND_DEFICIENCY_OF_PYRUVATE_DEHYDROGENASE_COMPLEX_PDHC	0.801925	2.01218	0	0.00952952
WP_ARYL_HYDROCARBON_RECEPTOR_PATHWAY_WP2873	0.67992	2.01131	0	0.0096186
SWEET_KRAS_TARGETS_UP	0.574009	2.01116	0.00196078	0.0096097
GENTILE_UV_LOW_DOSE_UP	0.720425	2.01041	0	0.00966996
CHANDRAN_METASTASIS_TOP50_DN	0.64109	2.00941	0.00198807	0.00981414
IVANOVSKA_MIR106B_TARGETS	0.575317	2.00818	0	0.00991172
LIN_NPAS4_TARGETS_DN	0.593696	2.00742	0	0.00996395
MENSE_HYPOXIA_UP	0.564245	2.00663	0	0.0100333
KEGG_PROXIMAL_TUBULE_BICARBONATE_RECLAMATION	0.73016	2.00632	0.0041841	0.0100175
ABE_VEGFA_TARGETS	0.802863	2.00268	0.00204918	0.0104637
ZHANG_ANTIVIRAL_RESPONSE_TO_RIBAVIRIN_DN	0.659874	2.00265	0.00191939	0.0104299
KONDO_PROSTATE_CANCER_WITH_H3K27ME3	0.549291	2.0025	0	0.010407
UDAYAKUMAR_MED1_TARGETS_DN	0.501437	2.002	0	0.0104065
WP_NUCLEAR_RECEPTORS	0.664889	2.00189	0	0.0103785
NELSON_RESPONSE_TO_ANDROGEN_UP	0.574999	2.0015	0	0.0104
BIOCARTA_GLEEVEC_PATHWAY	0.732142	2.00127	0	0.0103775
BLANCO_MELO_COVID19_BRONCHIAL_EPITHELIAL_CELLS_SARS_COV_2_INFECTION_UP	0.545814	2.00119	0	0.0103446
PID_FCER1_PATHWAY	0.612435	2.00069	0.00192678	0.01035
VILIMAS_NOTCH1_TARGETS_UP	0.647314	1.99979	0	0.0103873
WP_TGFBETA_SIGNALING_PATHWAY	0.53799	1.99958	0	0.010392
GARGALOVIC_RESPONSE_TO_OXIDIZED_PHOSPHOLIPIDS_BLUE_UP	0.536431	1.99945	0	0.010365
SA_B_CELL_RECEPTOR_COMPLEXES	0.722071	1.99741	0	0.0105301
BIOCARTA_ARENRF2_PATHWAY	0.741894	1.99725	0	0.0105132
BROWNE_HCMV_INFECTION_1HR_UP	0.640952	1.99724	0	0.0104754
ABE_VEGFA_TARGETS_2HR	0.700937	1.99616	0	0.0105801
BIOCARTA_IL2RB_PATHWAY	0.658939	1.9956	0	0.0106108
NEMETH_INFLAMMATORY_RESPONSE_LPS_DN	0.682202	1.9925	0.00394477	0.0110181
BIOCARTA_ETS_PATHWAY	0.778205	1.99158	0	0.0111147
NEMETH_INFLAMMATORY_RESPONSE_LPS_UP	0.580765	1.99083	0	0.0111742
FISCHER_G1_S_CELL_CYCLE	0.507545	1.99031	0	0.0112076
LIANG_SILENCED_BY_METHYLATION_2	0.624233	1.98875	0	0.011406
RUAN_RESPONSE_TO_TNF_TROGLITAZONE_UP	0.753412	1.98521	0.00630252	0.0119559
MAGRANGEAS_MULTIPLE_MYELOMA_IGLL_VS_IGLK_DN	0.718768	1.98419	0.00394477	0.0120933
WP_EXERCISEINDUCED_CIRCADIAN_REGULATION	0.633534	1.9839	0	0.0120921
PID_IL12_STAT4_PATHWAY	0.689641	1.98335	0.00193424	0.0121217
BIOCARTA_CDMAC_PATHWAY	0.798855	1.98201	0.00614754	0.0122723
CHIBA_RESPONSE_TO_TSA_UP	0.615483	1.98187	0.00407332	0.0122404
LEE_AGING_NEOCORTEX_UP	0.58596	1.98062	0	0.0123997
STEGER_ADIPOGENESIS_UP	0.767168	1.9794	0.00204082	0.0125133
REACTOME_INACTIVATION_OF_CSF3_G_CSF_SIGNALING	0.717766	1.97835	0.00202429	0.0126105
REACTOME_FCERI_MEDIATED_MAPK_ACTIVATION	0.681637	1.97801	0	0.0126428
CHIARADONNA_NEOPLASTIC_TRANSFORMATION_KRAS_CDC25_DN	0.619146	1.97796	0	0.0126001
KEGG_GLYCOLYSIS_GLUCONEOGENESIS	0.617372	1.977	0.00200803	0.012682
BIOCARTA_PDGF_PATHWAY	0.693111	1.97679	0.00198413	0.0126541
MAHAJAN_RESPONSE_TO_IL1A_UP	0.581405	1.97673	0	0.0126362
BIOCARTA_INSULIN_PATHWAY	0.747805	1.97666	0	0.012599
LENAOUR_DENDRITIC_CELL_MATURATION_UP	0.547517	1.9749	0	0.0128704
OUYANG_PROSTATE_CANCER_PROGRESSION_UP	0.754789	1.97487	0.00608519	0.0128327
RIZ_ERYTHROID_DIFFERENTIATION_6HR	0.643961	1.97337	0.00198807	0.0130188
DAVICIONI_TARGETS_OF_PAX_FOXO1_FUSIONS_DN	0.594145	1.97275	0	0.0130776
TAKEDA_TARGETS_OF_NUP98_HOXA9_FUSION_6HR_DN	0.639975	1.97248	0.00385356	0.0130541
WP_IL2_SIGNALING_PATHWAY	0.638529	1.97088	0	0.0133009
WP_DEVELOPMENT_AND_HETEROGENEITY_OF_THE_ILC_FAMILY	0.696759	1.97013	0.00404858	0.0133538
PID_FGF_PATHWAY	0.619127	1.96934	0	0.0134105
SAFFORD_T_LYMPHOCYTE_ANERGY	0.573793	1.96344	0	0.0143843
MATTHEWS_AP1_TARGETS	0.773889	1.9582	0	0.0152057
FERRARI_RESPONSE_TO_FENRETINIDE_UP	0.732776	1.95818	0.00775194	0.0151615
TAKEDA_TARGETS_OF_NUP98_HOXA9_FUSION_3D_DN	0.718291	1.95784	0.00403226	0.0151696
DORSAM_HOXA9_TARGETS_DN	0.658547	1.95657	0	0.0153698
PID_S1P_S1P2_PATHWAY	0.724945	1.95598	0.00208768	0.0154005
REACTOME_RESPIRATORY_ELECTRON_TRANSPORT	0.543493	1.95424	0	0.0156786
GUILLAUMOND_KLF10_TARGETS_UP	0.63031	1.95395	0.00201207	0.0157078
JINESH_BLEBBISHIELD_TRANSFORMED_STEM_CELL_SPHERES_DN	0.474998	1.95375	0	0.0157
WANG_SMARCE1_TARGETS_DN	0.467377	1.95223	0	0.0158549
NIKOLSKY_BREAST_CANCER_8Q12_Q22_AMPLICON	0.531343	1.95136	0	0.0159255
SENESE_HDAC1_TARGETS_UP	0.457027	1.95076	0	0.0159677
BIOCARTA_EGF_PATHWAY	0.683148	1.94884	0.0019305	0.0162244
RIZ_ERYTHROID_DIFFERENTIATION_HBZ	0.637631	1.94494	0.0040404	0.0169597
CASORELLI_APL_SECONDARY_VS_DE_NOVO_UP	0.641163	1.94444	0	0.0169805
TIAN_TNF_SIGNALING_VIA_NFKB	0.686314	1.94299	0.00770713	0.0171642
AMIT_EGF_RESPONSE_120_HELA	0.577398	1.9419	0	0.0173061
LEE_LIVER_CANCER_CIPROFIBRATE_DN	0.605353	1.94186	0.00193798	0.0172531
PYEON_CANCER_HEAD_AND_NECK_VS_CERVICAL_UP	0.497493	1.94026	0	0.0175277
BLANCO_MELO_RESPIRATORY_SYNCYTIAL_VIRUS_INFECTION_A594_CELLS_UP	0.474147	1.93864	0	0.0177125
CHIBA_RESPONSE_TO_TSA	0.627158	1.93838	0	0.0177077
CHIARADONNA_NEOPLASTIC_TRANSFORMATION_KRAS_DN	0.515965	1.93673	0	0.0179717
JIANG_AGING_CEREBRAL_CORTEX_UP	0.664505	1.93587	0.00619835	0.0180775
GARGALOVIC_RESPONSE_TO_OXIDIZED_PHOSPHOLIPIDS_CYAN_UP	0.771289	1.93461	0.00617284	0.0183168
RYAN_MANTLE_CELL_LYMPHOMA_NOTCH_DIRECT_UP	0.514249	1.93452	0	0.0182706
LINDGREN_BLADDER_CANCER_CLUSTER_2B	0.458438	1.93442	0	0.0182335
ELVIDGE_HIF1A_AND_HIF2A_TARGETS_DN	0.538359	1.93378	0	0.0183336
REACTOME_ESTROGEN_DEPENDENT_NUCLEAR_EVENTS_DOWNSTREAM_OF_ESR_MEMBRANE_SIGNALING	0.710801	1.93164	0.0040404	0.0187084
GENTILE_UV_HIGH_DOSE_UP	0.739591	1.93143	0.00428265	0.0186923
WANG_HCP_PROSTATE_CANCER	0.530334	1.9281	0	0.0192595
SESTO_RESPONSE_TO_UV_C1	0.571385	1.92581	0.00198413	0.0196057
PLASARI_TGFB1_SIGNALING_VIA_NFIC_10HR_DN	0.669477	1.9255	0.00373832	0.0195868
BURTON_ADIPOGENESIS_9	0.551218	1.92485	0	0.0196804
WP_PHOTODYNAMIC_THERAPYINDUCED_UNFOLDED_PROTEIN_RESPONSE	0.695218	1.9246	0.00657895	0.0196789
JOSEPH_RESPONSE_TO_SODIUM_BUTYRATE_UP	0.653986	1.9245	0.00376648	0.0196473
RIZ_ERYTHROID_DIFFERENTIATION_12HR	0.632619	1.92377	0.00592885	0.0196838
DURCHDEWALD_SKIN_CARCINOGENESIS_DN	0.472816	1.92315	0	0.0197584
CHANG_IMMORTALIZED_BY_HPV31_DN	0.586964	1.92122	0.00201613	0.0200159
REACTOME_SIGNALING_BY_CSF3_G_CSF	0.671225	1.92116	0.00376648	0.0199752
AMIT_EGF_RESPONSE_240_MCF10A	0.726661	1.92098	0.00411523	0.0199729
SHAFFER_IRF4_TARGETS_IN_MYELOMA_VS_MATURE_B_LYMPHOCYTE	0.544953	1.9209	0	0.0199326
PID_IL2_1PATHWAY	0.60625	1.92026	0.00198807	0.0199892
TSAI_RESPONSE_TO_RADIATION_THERAPY	0.653716	1.91998	0.00195312	0.0199867
GHANDHI_DIRECT_IRRADIATION_UP	0.54561	1.91978	0	0.0199632
REACTOME_MAPK_TARGETS_NUCLEAR_EVENTS_MEDIATED_BY_MAP_KINASES	0.657085	1.91936	0	0.0199778
REACTOME_CRISTAE_FORMATION	0.640901	1.9192	0.00400802	0.0199422
GENTILE_UV_RESPONSE_CLUSTER_D1	0.758146	1.91918	0.00417537	0.0198943
CHIANG_LIVER_CANCER_SUBCLASS_UNANNOTATED_UP	0.556367	1.91645	0	0.0204207
GEISS_RESPONSE_TO_DSRNA_UP	0.635239	1.91579	0	0.0204873
FLOTHO_PEDIATRIC_ALL_THERAPY_RESPONSE_UP	0.600671	1.91481	0.002	0.0206356
LAIHO_COLORECTAL_CANCER_SERRATED_UP	0.533792	1.91386	0	0.0207633
WP_HOSTPATHOGEN_INTERACTION_OF_HUMAN_CORONAVIRUSES_MAPK_SIGNALING	0.642919	1.91355	0	0.0207587
THEILGAARD_NEUTROPHIL_AT_SKIN_WOUND_UP	0.567063	1.91288	0.00190476	0.0208358
WP_NETWORK_MAP_OF_SARSCOV2_SIGNALING_PATHWAY	0.486817	1.91256	0	0.0208515
MINGUEZ_LIVER_CANCER_VASCULAR_INVASION_DN	0.71823	1.91119	0.00608519	0.021037
BIOCARTA_BCR_PATHWAY	0.659804	1.91055	0.0038835	0.0211082
WANG_ESOPHAGUS_CANCER_VS_NORMAL_UP	0.519753	1.91043	0	0.0210907
KEGG_CITRATE_CYCLE_TCA_CYCLE	0.675103	1.91034	0	0.021049
BIOCARTA_TOLL_PATHWAY	0.687171	1.90993	0.0021322	0.0211159
RHEIN_ALL_GLUCOCORTICOID_THERAPY_DN	0.454236	1.90912	0	0.0211905
REACTOME_THE_CITRIC_ACID_TCA_CYCLE_AND_RESPIRATORY_ELECTRON_TRANSPORT	0.491735	1.90818	0	0.0213369
REACTOME_SIGNALING_BY_ROBO_RECEPTORS	0.482108	1.90496	0	0.0219424
REACTOME_INTERLEUKIN_10_SIGNALING	0.626942	1.90399	0.00191205	0.0221321
FIGUEROA_AML_METHYLATION_CLUSTER_5_DN	0.638741	1.90295	0.00384615	0.0223145
SPIELMAN_LYMPHOBLAST_EUROPEAN_VS_ASIAN_2FC_DN	0.715792	1.90215	0.00436681	0.0224514
PECE_MAMMARY_STEM_CELL_UP	0.508846	1.90175	0	0.0225058
WP_PHOTODYNAMIC_THERAPYINDUCED_NFE2L2_NRF2_SURVIVAL_SIGNALING	0.692183	1.90043	0.00420168	0.0227081
PID_HNF3B_PATHWAY	0.61619	1.90038	0.00376648	0.0226555
LINDSTEDT_DENDRITIC_CELL_MATURATION_B	0.595102	1.90014	0	0.0226463
SALVADOR_MARTIN_PEDIATRIC_TBD_ANTI_TNF_THERAPY_NONRESPONDER_PRE_TREATMENT_UP	0.703843	1.89947	0.00398406	0.0227029
KIM_WT1_TARGETS_12HR_DN	0.484438	1.89924	0	0.0226895
IIZUKA_LIVER_CANCER_PROGRESSION_L1_G1_UP	0.771872	1.89878	0.00392157	0.0227578
WP_HEPATOCYTE_GROWTH_FACTOR_RECEPTOR_SIGNALING	0.648661	1.89803	0.00389105	0.0228755
GABRIELY_MIR21_TARGETS	0.459695	1.89654	0	0.0231666
NGUYEN_NOTCH1_TARGETS_DN	0.550007	1.89653	0	0.0231099
MAHAJAN_RESPONSE_TO_IL1A_DN	0.564231	1.89631	0.00191939	0.0230957
PID_RHOA_PATHWAY	0.602984	1.89575	0.00581395	0.0231355
GRAHAM_CML_QUIESCENT_VS_CML_DIVIDING_UP	0.722806	1.89284	0.00578035	0.0236625
BILANGES_SERUM_AND_RAPAMYCIN_SENSITIVE_GENES	0.561975	1.89192	0.00184502	0.0238256
BACOLOD_RESISTANCE_TO_ALKYLATING_AGENTS_UP	0.697457	1.89153	0.00410678	0.0238743
NEWMAN_ERCC6_TARGETS_UP	0.682733	1.88868	0.0106157	0.0244482
BASAKI_YBX1_TARGETS_DN	0.451977	1.88804	0	0.0245291
VARELA_ZMPSTE24_TARGETS_UP	0.604463	1.88644	0	0.024877
HELLER_HDAC_TARGETS_SILENCED_BY_METHYLATION_UP	0.442566	1.88524	0	0.0251109
WP_OXIDATIVE_PHOSPHORYLATION	0.572771	1.8846	0.00580271	0.0252341
KIM_LIVER_CANCER_POOR_SURVIVAL_UP	0.69294	1.88448	0.00409836	0.0252112
GENTILE_UV_RESPONSE_CLUSTER_D4	0.588442	1.88304	0	0.0254827
AMUNDSON_RESPONSE_TO_ARSENITE	0.476324	1.8828	0	0.0254741
DE_YY1_TARGETS_DN	0.538015	1.88276	0	0.0254246
REACTOME_INTERLEUKIN_6_FAMILY_SIGNALING	0.701101	1.8756	0.00210084	0.0270748
SHAFFER_IRF4_MULTIPLE_MYELOMA_PROGRAM	0.632215	1.87478	0.0148936	0.027184
RASHI_NFKB1_TARGETS	0.731273	1.87442	0.00416667	0.0272007
RUAN_RESPONSE_TO_TROGLITAZONE_UP	0.67323	1.87438	0.00198807	0.0271329
IKEDA_MIR1_TARGETS_UP	0.585278	1.87418	0.00380952	0.0271278
BROWNE_HCMV_INFECTION_8HR_UP	0.527008	1.87347	0	0.0272245
KRIGE_AMINO_ACID_DEPRIVATION	0.662193	1.8722	0.00396825	0.0274416
NAKAYAMA_SOFT_TISSUE_TUMORS_PCA2_DN	0.552821	1.87045	0.0018622	0.027842
BIOCARTA_FCER1_PATHWAY	0.609791	1.86877	0.0040404	0.0282009
REACTOME_EXTRA_NUCLEAR_ESTROGEN_SIGNALING	0.550109	1.86799	0	0.0283412
HSIAO_HOUSEKEEPING_GENES	0.444344	1.86775	0	0.0283368
MARSON_FOXP3_TARGETS_DN	0.58835	1.86743	0.00583658	0.0283399
LANDIS_ERBB2_BREAST_TUMORS_324_UP	0.493384	1.86596	0	0.0286472
GARGALOVIC_RESPONSE_TO_OXIDIZED_PHOSPHOLIPIDS_BROWN_UP	0.745035	1.86584	0.0116505	0.028599
LEE_LIVER_CANCER_MYC_E2F1_DN	0.592538	1.86518	0.00191939	0.0287186
REACTOME_TP53_REGULATES_TRANSCRIPTION_OF_ADDITIONAL_CELL_CYCLE_GENES_WHOSE_EXACT_ROLE_IN_THE_P53_PATHWAY_REMAIN_UNCERTAIN	0.699422	1.86393	0.004158	0.0290132
KOKKINAKIS_METHIONINE_DEPRIVATION_96HR_UP	0.509918	1.86392	0	0.0289431
MORI_PRE_BI_LYMPHOCYTE_DN	0.549458	1.8639	0.003861	0.0288769
TONKS_TARGETS_OF_RUNX1_RUNX1T1_FUSION_SUSTAINDED_IN_ERYTHROCYTE_UP	0.605009	1.86268	0.0018315	0.0291719
PHONG_TNF_RESPONSE_VIA_P38_COMPLETE	0.469011	1.86255	0	0.0291443
BOSCO_ALLERGEN_INDUCED_TH2_ASSOCIATED_MODULE	0.494767	1.86144	0.00179533	0.0293851
DASU_IL6_SIGNALING_SCAR_DN	0.753546	1.86057	0.00653595	0.0295048
JOHNSTONE_PARVB_TARGETS_2_DN	0.44692	1.86049	0	0.0294589
HALMOS_CEBPA_TARGETS_UP	0.591696	1.86035	0.0019305	0.0294272
KIM_WT1_TARGETS_8HR_UP	0.481521	1.86032	0	0.0293714
LU_TUMOR_ENDOTHELIAL_MARKERS_UP	0.685691	1.85802	0.00213675	0.0299628
HAN_JNK_SINGALING_DN	0.615005	1.85765	0	0.0299893
WP_GASTRIN_SIGNALING_PATHWAY	0.515429	1.85735	0.00196078	0.0299811
CHARAFE_BREAST_CANCER_LUMINAL_VS_BASAL_DN	0.43246	1.85655	0	0.0301216
GAUSSMANN_MLL_AF4_FUSION_TARGETS_E_UP	0.519428	1.85624	0.00389105	0.030141
WOOD_EBV_EBNA1_TARGETS_DN	0.584985	1.85514	0.00779727	0.03036
MCCLUNG_CREB1_TARGETS_UP	0.521136	1.85508	0	0.0303028
WP_PREIMPLANTATION_EMBRYO	0.578656	1.85494	0	0.0302803
WANG_RECURRENT_LIVER_CANCER_DN	0.739572	1.85471	0.00392927	0.030275
PID_GMCSF_PATHWAY	0.629122	1.85425	0.00784314	0.0303342
WP_TGFBETA_RECEPTOR_SIGNALING	0.580673	1.85424	0	0.0302675
WP_VEGFAVEGFR2_SIGNALING_PATHWAY	0.434627	1.85345	0	0.0304144
GAZDA_DIAMOND_BLACKFAN_ANEMIA_MYELOID_UP	0.651763	1.85194	0.00613497	0.0306972
IGARASHI_ATF4_TARGETS_DN	0.521071	1.85049	0	0.0310249
WOO_LIVER_CANCER_RECURRENCE_UP	0.511096	1.84868	0	0.0313754
DAVICIONI_TARGETS_OF_PAX_FOXO1_FUSIONS_UP	0.457243	1.84822	0	0.0314079
WP_ADIPOGENESIS	0.496711	1.84709	0	0.0316383
TAKEDA_TARGETS_OF_NUP98_HOXA9_FUSION_8D_UP	0.487554	1.84679	0.00185529	0.0316231
BLANCO_MELO_HUMAN_PARAINFLUENZA_VIRUS_3_INFECTION_A594_CELLS_UP	0.472329	1.84581	0	0.031795
PID_HIF1_TFPATHWAY	0.556047	1.84545	0.00187617	0.0317901
KEGG_PARKINSONS_DISEASE	0.499064	1.84536	0	0.0317549
MARTORIATI_MDM4_TARGETS_NEUROEPITHELIUM_DN	0.489333	1.84511	0	0.0317532
HWANG_PROSTATE_CANCER_MARKERS	0.639859	1.84323	0.0141988	0.0322201
TOMIDA_METASTASIS_DN	0.705293	1.84265	0.0104167	0.032266
HILLION_HMGA1_TARGETS	0.530141	1.84113	0	0.0325915
GENTILE_RESPONSE_CLUSTER_D3	0.572434	1.84106	0.00194175	0.0325319
ONDER_CDH1_TARGETS_1_DN	0.477566	1.84017	0	0.0326988
REACTOME_CIRCADIAN_CLOCK	0.540111	1.84014	0	0.0326359
DELYS_THYROID_CANCER_DN	0.465131	1.83958	0	0.0327361
LU_TUMOR_VASCULATURE_UP	0.658056	1.83957	0.0110497	0.0326671
LEE_NEURAL_CREST_STEM_CELL_DN	0.503325	1.8392	0	0.0327024
ACEVEDO_LIVER_TUMOR_VS_NORMAL_ADJACENT_TISSUE_DN	0.452423	1.83884	0	0.032763
CARD_MIR302A_TARGETS	0.543587	1.83806	0	0.032911
WP_THYROID_STIMULATING_HORMONE_TSH_SIGNALING_PATHWAY	0.541522	1.83733	0.00391389	0.0330131
GROSS_ELK3_TARGETS_UP	0.639822	1.83704	0.00588235	0.0330373
ZHENG_BOUND_BY_FOXP3	0.428825	1.83684	0	0.0330165
ELVIDGE_HIF1A_TARGETS_DN	0.520822	1.83674	0	0.0329669
REACTOME_RESPONSE_OF_EIF2AK1_HRI_TO_HEME_DEFICIENCY	0.717409	1.83444	0.0077821	0.0335823
WP_PHOTODYNAMIC_THERAPYINDUCED_AP1_SURVIVAL_SIGNALING	0.570238	1.83411	0.00601202	0.0336248
LUI_TARGETS_OF_PAX8_PPARG_FUSION	0.624298	1.83402	0.00618557	0.0335646
WU_ALZHEIMER_DISEASE_DN	0.712841	1.83354	0.0120968	0.0336507
MCLACHLAN_DENTAL_CARIES_DN	0.534851	1.83337	0.00776699	0.0336287
HOELZEL_NF1_TARGETS_UP	0.488454	1.83197	0	0.033955
BASSO_CD40_SIGNALING_UP	0.522843	1.83194	0	0.0338884
TURASHVILI_BREAST_DUCTAL_CARCINOMA_VS_DUCTAL_NORMAL_DN	0.479451	1.83153	0	0.0338975
DACOSTA_UV_RESPONSE_VIA_ERCC3_COMMON_UP	0.537496	1.83138	0	0.0338848
CHO_NR4A1_TARGETS	0.645054	1.83138	0.0147601	0.0338125
PASQUALUCCI_LYMPHOMA_BY_GC_STAGE_UP	0.446054	1.82998	0	0.0341315
WALLACE_PROSTATE_CANCER_RACE_UP	0.452625	1.829	0	0.0343438
SEITZ_NEOPLASTIC_TRANSFORMATION_BY_8P_DELETION_UP	0.546989	1.82833	0.00184843	0.0344639
BERENJENO_TRANSFORMED_BY_RHOA_REVERSIBLY_DN	0.64331	1.82788	0.0159363	0.0344907
INGA_TP53_TARGETS	0.734597	1.8277	0.00584795	0.0344767
WP_PDGFRBETA_PATHWAY	0.631393	1.82679	0.0102881	0.034649
BOYAULT_LIVER_CANCER_SUBCLASS_G56_DN	0.732446	1.82467	0.0106838	0.0352242
TONKS_TARGETS_OF_RUNX1_RUNX1T1_FUSION_SUSTAINED_IN_GRANULOCYTE_UP	0.744354	1.82106	0.00625	0.0361781
SHIPP_DLBCL_CURED_VS_FATAL_UP	0.598569	1.82085	0.00393701	0.0361545
SMID_BREAST_CANCER_LUMINAL_A_UP	0.529173	1.8202	0.00199203	0.0362693
HORIUCHI_WTAP_TARGETS_UP	0.446547	1.82017	0	0.0362122
TARTE_PLASMA_CELL_VS_PLASMABLAST_UP	0.438499	1.81979	0	0.0362563
DUNNE_TARGETS_OF_AML1_MTG8_FUSION_UP	0.57224	1.81971	0.0018797	0.0362118
WP_VITAMIN_D_IN_INFLAMMATORY_DISEASES	0.669475	1.81914	0.00417537	0.0363347
GARGALOVIC_RESPONSE_TO_OXIDIZED_PHOSPHOLIPIDS_BLACK_UP	0.603553	1.81879	0.0083682	0.0363717
LEE_LIVER_CANCER_E2F1_DN	0.555035	1.81778	0.00384615	0.0365944
BIOCARTA_TCR_PATHWAY	0.586175	1.81668	0.00608519	0.0368249
NAKAMURA_ADIPOGENESIS_EARLY_UP	0.555017	1.81616	0.00576923	0.0369118
GUTIERREZ_MULTIPLE_MYELOMA_UP	0.614863	1.81589	0.00398406	0.0369054
KOBAYASHI_RESPONSE_TO_ROMIDEPSIN	0.701901	1.81581	0.00824742	0.0368631
LEE_LIVER_CANCER_MYC_TGFA_UP	0.574308	1.81526	0.00185529	0.0369619
PID_HNF3A_PATHWAY	0.608984	1.8134	0.00787402	0.0374861
GAJATE_RESPONSE_TO_TRABECTEDIN_UP	0.553837	1.8115	0.00190114	0.0381243
KORKOLA_YOLK_SAC_TUMOR_UP	0.686302	1.81142	0.00744879	0.0380768
WP_CIRCADIAN_RHYTHM_GENES	0.471721	1.81083	0.00172712	0.0381818
SCHRAETS_MLL_TARGETS_UP	0.619738	1.80996	0.0101833	0.0383421
WP_GALANIN_RECEPTOR_PATHWAY	0.692675	1.80897	0.00824742	0.0385762
MMS_MOUSE_LYMPH_HIGH_4HRS_UP	0.604277	1.80877	0.00787402	0.0385786
PID_P53_DOWNSTREAM_PATHWAY	0.494735	1.80859	0	0.0385512
LEE_LIVER_CANCER_E2F1_UP	0.549251	1.8065	0.00924214	0.0391342
TAKEDA_TARGETS_OF_NUP98_HOXA9_FUSION_6HR_UP	0.525378	1.8052	0.00194553	0.039459
SEIDEN_ONCOGENESIS_BY_MET	0.525182	1.80384	0	0.0398206
GROSS_HYPOXIA_VIA_ELK3_ONLY_UP	0.616927	1.80309	0.00194175	0.0399407
WP_PROSTAGLANDIN_SIGNALING	0.64531	1.80254	0.00625	0.0400368
SCHMIDT_POR_TARGETS_IN_LIMB_BUD_UP	0.63991	1.80248	0.00773694	0.0399717
PID_AVB3_OPN_PATHWAY	0.634089	1.8	0.00826446	0.0406438
YAO_HOXA10_TARGETS_VIA_PROGESTERONE_UP	0.530656	1.79992	0.00769231	0.0405926
MOROSETTI_FACIOSCAPULOHUMERAL_MUSCULAR_DISTROPHY_UP	0.690262	1.79947	0.0173745	0.0406467
REACTOME_IL_6_TYPE_CYTOKINE_RECEPTOR_LIGAND_INTERACTIONS	0.702083	1.79704	0.0184426	0.0412612
WP_PDGF_PATHWAY	0.591365	1.79645	0.00792079	0.0413624
SCIAN_INVERSED_TARGETS_OF_TP53_AND_TP73_DN	0.625697	1.7957	0.00617284	0.0415207
RORIE_TARGETS_OF_EWSR1_FLI1_FUSION_UP	0.637364	1.7957	0.00591716	0.0414424
ZHOU_INFLAMMATORY_RESPONSE_LIVE_UP	0.425807	1.79384	0	0.0419446
DELLA_RESPONSE_TO_TSA_AND_BUTYRATE	0.677556	1.79373	0.00398406	0.0419147
KANNAN_TP53_TARGETS_DN	0.655875	1.79107	0.0195652	0.0426638
AMIT_EGF_RESPONSE_120_MCF10A	0.589605	1.79056	0.0113422	0.0427668
FORTSCHEGGER_PHF8_TARGETS_UP	0.447777	1.78975	0	0.0429857
BROWNE_HCMV_INFECTION_10HR_UP	0.494567	1.78893	0.00375235	0.0431787
WANG_PROSTATE_CANCER_ANDROGEN_INDEPENDENT	0.524939	1.78807	0	0.0433671
WP_IL5_SIGNALING_PATHWAY	0.572619	1.78369	0.00974659	0.044744
SARTIPY_NORMAL_AT_INSULIN_RESISTANCE_UP	0.631658	1.78252	0.0160966	0.0450757
PACHER_TARGETS_OF_IGF1_AND_IGF2_UP	0.59662	1.78243	0.0102041	0.0450175
WP_DOPAMINERGIC_NEUROGENESIS	0.634971	1.78222	0.0112994	0.0449931
PAL_PRMT5_TARGETS_DN	0.642639	1.78169	0.0120968	0.0450645
LEE_LIVER_CANCER_SURVIVAL_DN	0.461753	1.78116	0	0.0451135
REACTOME_SMAD2_SMAD3_SMAD4_HETEROTRIMER_REGULATES_TRANSCRIPTION	0.616688	1.78084	0.0125	0.0451318
PID_ERBB1_DOWNSTREAM_PATHWAY	0.490953	1.7785	0.00187617	0.0458741
GRANDVAUX_IRF3_TARGETS_DN	0.707616	1.77751	0.0143737	0.0460666
LI_WILMS_TUMOR_VS_FETAL_KIDNEY_1_UP	0.457401	1.77641	0	0.0463864
WP_TGFBETA_RECEPTOR_SIGNALING_IN_SKELETAL_DYSPLASIAS	0.545154	1.77585	0.00761905	0.0465045
REACTOME_FORMATION_OF_ATP_BY_CHEMIOSMOTIC_COUPLING	0.690756	1.7756	0.0159681	0.0464973
PODAR_RESPONSE_TO_ADAPHOSTIN_DN	0.671886	1.77502	0.0124224	0.0465873
WANG_RESPONSE_TO_FORSKOLIN_UP	0.664698	1.77354	0.0173077	0.0470658
PID_IL12_2PATHWAY	0.554452	1.77152	0.00776699	0.0476895
WILCOX_RESPONSE_TO_PROGESTERONE_UP	0.47166	1.77107	0	0.0477489
SENGUPTA_NASOPHARYNGEAL_CARCINOMA_WITH_LMP1_UP	0.424859	1.76898	0	0.0484902
PEDERSEN_METASTASIS_BY_ERBB2_ISOFORM_3	0.692078	1.76896	0.0123711	0.0484135
BIOCARTA_GPCR_PATHWAY	0.60856	1.76695	0.0121951	0.049129
LIU_TARGETS_OF_VMYB_VS_CMYB_DN	0.58307	1.76669	0.00974659	0.049128
KRIEG_HYPOXIA_VIA_KDM3A	0.552874	1.76557	0.00587084	0.0494216
TAKEDA_TARGETS_OF_NUP98_HOXA9_FUSION_10D_UP	0.46065	1.76523	0	0.0494526
WP_MAPK_PATHWAY_IN_CONGENITAL_THYROID_CANCER	0.72304	1.76411	0.0122699	0.049777
REACTOME_COMPLEX_I_BIOGENESIS	0.53457	1.76218	0.00194175	0.050388
KARLSSON_TGFB1_TARGETS_UP	0.480103	1.76118	0	0.0506582
REACTOME_TRANSLATION	0.428915	1.76102	0	0.0506001
FRASOR_RESPONSE_TO_ESTRADIOL_DN	0.522791	1.75943	0.0095057	0.0511044
RIGGI_EWING_SARCOMA_PROGENITOR_UP	0.413744	1.7586	0	0.0513581
KEGG_PYRUVATE_METABOLISM	0.576897	1.7565	0.0193798	0.0519953
GARGALOVIC_RESPONSE_TO_OXIDIZED_PHOSPHOLIPIDS_GREY_UP	0.709154	1.75638	0.0180723	0.0519382
REACTOME_SUMOYLATION_OF_INTRACELLULAR_RECEPTORS	0.614246	1.75366	0.0142566	0.0529237
LEE_LIVER_CANCER_MYC_TGFA_DN	0.555526	1.75245	0.00196078	0.0532529
TURASHVILI_BREAST_CARCINOMA_DUCTAL_VS_LOBULAR_UP	0.659158	1.75223	0.0145228	0.0532206
WP_MYOMETRIAL_RELAXATION_AND_CONTRACTION_PATHWAYS	0.464212	1.75168	0	0.0533345
KOKKINAKIS_METHIONINE_DEPRIVATION_48HR_UP	0.481619	1.75077	0.00581395	0.05356
PID_P38_ALPHA_BETA_PATHWAY	0.595287	1.74928	0.0143443	0.0540332
HELLER_SILENCED_BY_METHYLATION_DN	0.492845	1.74827	0.00184843	0.0543281
QI_HYPOXIA	0.473295	1.74786	0.00180832	0.0544025
GRABARCZYK_BCL11B_TARGETS_UP	0.506091	1.74564	0.00757576	0.0551068
KEGG_PROTEIN_EXPORT	0.636861	1.74525	0.0152091	0.055148
WENG_POR_TARGETS_GLOBAL_UP	0.671071	1.74487	0.0156863	0.0552018
JI_RESPONSE_TO_FSH_DN	0.534334	1.74383	0.00589391	0.0554946
WESTON_VEGFA_TARGETS	0.497131	1.74346	0.00377358	0.0555404
WP_MITOCHONDRIAL_COMPLEX_IV_ASSEMBLY	0.569927	1.74221	0.0184426	0.0559051
DACOSTA_UV_RESPONSE_VIA_ERCC3_XPCS_DN	0.491723	1.74145	0.00596422	0.0560962
BERENJENO_ROCK_SIGNALING_NOT_VIA_RHOA_DN	0.544555	1.74092	0.00573614	0.0561771
DACOSTA_UV_RESPONSE_VIA_ERCC3_COMMON_DN	0.403207	1.74079	0	0.0561192
REACTOME_FOXO_MEDIATED_TRANSCRIPTION_OF_OXIDATIVE_STRESS_METABOLIC_AND_NEURONAL_GENES	0.626641	1.74012	0.018	0.0562854
RUIZ_TNC_TARGETS_UP	0.463599	1.73997	0	0.0562508
MARSHALL_VIRAL_INFECTION_RESPONSE_DN	0.626242	1.73989	0.012474	0.0561853
ZHANG_BREAST_CANCER_PROGENITORS_UP	0.410144	1.73879	0	0.0564948
PID_ERBB2_ERBB3_PATHWAY	0.565547	1.73813	0.0182927	0.0566713
CHIANG_LIVER_CANCER_SUBCLASS_CTNNB1_DN	0.455245	1.73801	0	0.0566029
MISSIAGLIA_REGULATED_BY_METHYLATION_UP	0.469599	1.73736	0.00371747	0.0567733
ZHENG_FOXP3_TARGETS_IN_THYMUS_UP	0.442407	1.73596	0	0.0572812
WEI_MIR34A_TARGETS	0.461695	1.73485	0	0.0575706
BAE_BRCA1_TARGETS_UP	0.519432	1.73371	0.0059761	0.0579463
HENDRICKS_SMARCA4_TARGETS_DN	0.56839	1.73316	0.0117647	0.0580427
FINETTI_BREAST_CANCERS_KINOME_GRAY	0.686573	1.73238	0.0254403	0.0582992
BRUNO_HEMATOPOIESIS	0.527762	1.73204	0.00187266	0.05831
SHEN_SMARCA2_TARGETS_UP	0.404527	1.73125	0	0.0585349
WILLERT_WNT_SIGNALING	0.664247	1.73103	0.0231579	0.0585226
BIOCARTA_PROTEASOME_PATHWAY	0.660473	1.73086	0.0060241	0.0584801
SANA_TNF_SIGNALING_UP	0.501719	1.73074	0.00382409	0.0584433
ZHU_SKIL_TARGETS_UP	0.672297	1.73019	0.0260521	0.0585625
CHIN_BREAST_CANCER_COPY_NUMBER_UP	0.618372	1.72969	0.0104384	0.058714
JEON_SMAD6_TARGETS_UP	0.627133	1.72619	0.0251572	0.0600517
SILIGAN_BOUND_BY_EWS_FLT1_FUSION	0.563212	1.72603	0.00961539	0.060017
WP_OVERVIEW_OF_PROINFLAMMATORY_AND_PROFIBROTIC_MEDIATORS	0.507739	1.72587	0.00181159	0.0599722
MCBRYAN_PUBERTAL_BREAST_3_4WK_DN	0.5651	1.72462	0.00798403	0.0604281
CLIMENT_BREAST_CANCER_COPY_NUMBER_UP	0.638861	1.72413	0.0168067	0.0605349
WP_IL3_SIGNALING_PATHWAY	0.544744	1.72408	0.0168067	0.0604398
REACTOME_SIGNALING_BY_INTERLEUKINS	0.406018	1.72375	0	0.0604623
BARRIER_CANCER_RELAPSE_TUMOR_SAMPLE_UP	0.688585	1.72267	0.0187891	0.0607971
WP_IL18_SIGNALING_PATHWAY	0.424624	1.72197	0	0.0609621
SWEET_LUNG_CANCER_KRAS_DN	0.409798	1.72196	0	0.0608619
TURASHVILI_BREAST_LOBULAR_CARCINOMA_VS_DUCTAL_NORMAL_UP	0.510912	1.72174	0.00990099	0.0608609
BIOCARTA_TNFR2_PATHWAY	0.677004	1.72127	0.020202	0.0609342
FARMER_BREAST_CANCER_APOCRINE_VS_BASAL	0.416009	1.72072	0	0.0610465
REACTOME_MYD88_INDEPENDENT_TLR4_CASCADE	0.496629	1.71882	0.00185185	0.0617125
GRAHAM_CML_DIVIDING_VS_NORMAL_QUIESCENT_DN	0.490922	1.71838	0	0.0617938
BROWNE_HCMV_INFECTION_16HR_UP	0.430662	1.71819	0	0.0617763
CHEN_LVAD_SUPPORT_OF_FAILING_HEART_DN	0.574685	1.71778	0.00587084	0.061857
XU_HGF_TARGETS_INDUCED_BY_AKT1_6HR	0.657736	1.71742	0.0193133	0.0618961
AZARE_NEOPLASTIC_TRANSFORMATION_BY_STAT3_UP	0.474063	1.71653	0	0.0621378
HOEGERKORP_CD44_TARGETS_TEMPORAL_DN	0.646432	1.71647	0.0177866	0.0620594
ALONSO_METASTASIS_UP	0.439742	1.71594	0	0.0621878
BURTON_ADIPOGENESIS_12	0.576181	1.71535	0.0166667	0.0622891
RUAN_RESPONSE_TO_TNF_DN	0.508758	1.71497	0.00385356	0.0623706
MARTIN_NFKB_TARGETS_UP	0.551689	1.71456	0.0191939	0.0624202
GARGALOVIC_RESPONSE_TO_OXIDIZED_PHOSPHOLIPIDS_RED_UP	0.680223	1.71307	0.0200401	0.0629673
BIOCARTA_NTHI_PATHWAY	0.627627	1.71262	0.0168067	0.0630546
PID_MAPK_TRK_PATHWAY	0.594118	1.71239	0.0121704	0.0630405
KONDO_EZH2_TARGETS	0.429142	1.71172	0	0.0632636
ZHANG_PROLIFERATING_VS_QUIESCENT	0.537929	1.71117	0.0212355	0.0634458
BLUM_RESPONSE_TO_SALIRASIB_DN	0.407042	1.71086	0	0.0635029
STREICHER_LSM1_TARGETS_UP	0.554452	1.71051	0.0148423	0.0635811
AFFAR_YY1_TARGETS_UP	0.437324	1.71	0	0.0637047
FLECHNER_BIOPSY_KIDNEY_TRANSPLANT_OK_VS_DONOR_DN	0.626924	1.70999	0.030303	0.0636038
WP_INTRACELLULAR_TRAFFICKING_PROTEINS_INVOLVED_IN_CMT_NEUROPATHY	0.607772	1.70921	0.0181452	0.0638408
TIEN_INTESTINE_PROBIOTICS_24HR_DN	0.435914	1.70918	0	0.0637589
ONDER_CDH1_TARGETS_3_UP	0.675092	1.70846	0.0195228	0.0639928
BOHN_PRIMARY_IMMUNODEFICIENCY_SYNDROM_DN	0.553223	1.70786	0.0207039	0.0641814
REACTOME_ACTIVATION_OF_IRF3_IRF7_MEDIATED_BY_TBK1_IKK_EPSILON	0.671498	1.70779	0.0184805	0.0641018
GAZDA_DIAMOND_BLACKFAN_ANEMIA_PROGENITOR_DN	0.504752	1.70673	0.00982318	0.0644879
MUNSHI_MULTIPLE_MYELOMA_UP	0.493447	1.70644	0.00905797	0.0645207
SHIN_B_CELL_LYMPHOMA_CLUSTER_2	0.599773	1.70488	0.0226804	0.0650979
WP_SLEEP_REGULATION	0.589922	1.70436	0.0175781	0.0651749
LU_EZH2_TARGETS_DN	0.404006	1.70393	0	0.0652465
ZHANG_TARGETS_OF_EWSR1_FLI1_FUSION	0.49506	1.70344	0.00776699	0.0653228
TONKS_TARGETS_OF_RUNX1_RUNX1T1_FUSION_ERYTHROCYTE_UP	0.45487	1.70338	0	0.065254
CHUANG_OXIDATIVE_STRESS_RESPONSE_UP	0.613032	1.70251	0.0215054	0.0654897
FLECHNER_PBL_KIDNEY_TRANSPLANT_OK_VS_DONOR_DN	0.558101	1.70241	0.0116505	0.0654301
HINATA_NFKB_TARGETS_KERATINOCYTE_DN	0.625062	1.70222	0.0143737	0.0654079
AKL_HTLV1_INFECTION_DN	0.512463	1.7021	0.00804829	0.065358
APRELIKOVA_BRCA1_TARGETS	0.537519	1.70207	0.0143149	0.0652641
SMIRNOV_CIRCULATING_ENDOTHELIOCYTES_IN_CANCER_UP	0.442758	1.70189	0.00176678	0.0652192
BILANGES_SERUM_SENSITIVE_VIA_TSC2	0.58067	1.70166	0.0133588	0.0652091
WP_MITOCHONDRIAL_COMPLEX_I_ASSEMBLY_MODEL_OXPHOS_SYSTEM	0.528389	1.70047	0.013834	0.0656014
HU_GENOTOXIC_DAMAGE_24HR	0.57004	1.70011	0.0142276	0.0656345
BERENJENO_TRANSFORMED_BY_RHOA_FOREVER_DN	0.584902	1.6996	0.00787402	0.0657662
DANG_REGULATED_BY_MYC_DN	0.421094	1.69938	0	0.0657466
LUI_THYROID_CANCER_CLUSTER_3	0.603783	1.69935	0.0220441	0.0656531
NAKAMURA_ADIPOGENESIS_LATE_DN	0.576418	1.69841	0.0163934	0.0659836
DIAZ_CHRONIC_MYELOGENOUS_LEUKEMIA_DN	0.469212	1.69746	0.00189753	0.0662861
ONDER_CDH1_TARGETS_3_DN	0.537171	1.69716	0.0141414	0.0662931
SCHAEFFER_PROSTATE_DEVELOPMENT_48HR_DN	0.402123	1.69665	0	0.0664317
WP_CCL18_SIGNALING_PATHWAY	0.580202	1.69632	0.0182186	0.0664653
CORRE_MULTIPLE_MYELOMA_DN	0.524599	1.69627	0.00402414	0.066374
REACTOME_TOLL_LIKE_RECEPTOR_9_TLR9_CASCADE	0.477669	1.6952	0.00591716	0.0667598
YAO_TEMPORAL_RESPONSE_TO_PROGESTERONE_CLUSTER_2	0.520758	1.69446	0.0204082	0.0670107
WP_CHROMOSOMAL_AND_MICROSATELLITE_INSTABILITY_IN_COLORECTAL_CANCER	0.499279	1.6942	0.0037037	0.0670454
HEIDENBLAD_AMPLICON_12P11_12_DN	0.642937	1.69373	0.0291262	0.067139
KEGG_TOLL_LIKE_RECEPTOR_SIGNALING_PATHWAY	0.483664	1.69252	0.00753296	0.0676435
WP_MEASLES_VIRUS_INFECTION	0.463046	1.69191	0.0020284	0.0678712
KEGG_MAPK_SIGNALING_PATHWAY	0.419004	1.69189	0	0.0677764
BIOCARTA_BCELLSURVIVAL_PATHWAY	0.686532	1.69159	0.021611	0.0678055
WP_ESTROGEN_SIGNALING_PATHWAY	0.628679	1.69116	0.0184805	0.0679313
BECKER_TAMOXIFEN_RESISTANCE_UP	0.528782	1.69112	0.0119522	0.0678414
YAMASHITA_LIVER_CANCER_WITH_EPCAM_UP	0.526138	1.69099	0.0116279	0.0677964
GAZDA_DIAMOND_BLACKFAN_ANEMIA_PROGENITOR_UP	0.561555	1.68875	0.0123203	0.0687253
IKEDA_MIR30_TARGETS_UP	0.461982	1.68825	0.00181818	0.068824
WP_LEPTININSULIN_SIGNALING_OVERLAP	0.681908	1.68813	0.0191083	0.0687775
MATZUK_CENTRAL_FOR_FEMALE_FERTILITY	0.601445	1.68718	0.0196078	0.069098
REACTOME_EGFR_DOWNREGULATION	0.569065	1.68717	0.025	0.0690005
TAKEDA_TARGETS_OF_NUP98_HOXA9_FUSION_16D_UP	0.44323	1.68457	0	0.0701178
FARMER_BREAST_CANCER_BASAL_VS_LULMINAL	0.408322	1.68456	0	0.070019
REACTOME_FC_EPSILON_RECEPTOR_FCERI_SIGNALING	0.454704	1.68453	0.00190114	0.0699271
VANTVEER_BREAST_CANCER_METASTASIS_DN	0.457198	1.68407	0.00189753	0.0700053
HERNANDEZ_ABERRANT_MITOSIS_BY_DOCETACEL_4NM_UP	0.615409	1.6828	0.0314961	0.0705075
HU_ANGIOGENESIS_UP	0.625406	1.68245	0.0164271	0.0705736
MOOTHA_PGC	0.39519	1.68225	0	0.0705715
SESTO_RESPONSE_TO_UV_C0	0.468128	1.68213	0.0111111	0.0705255
ZHAN_MULTIPLE_MYELOMA_CD1_VS_CD2_DN	0.532227	1.68032	0.0100604	0.0712717
BECKER_TAMOXIFEN_RESISTANCE_DN	0.510625	1.67916	0.0204082	0.0716953
BRACHAT_RESPONSE_TO_METHOTREXATE_UP	0.607539	1.67909	0.0196078	0.0716216
LINDSTEDT_DENDRITIC_CELL_MATURATION_A	0.513935	1.6778	0.0156863	0.0720997
CAIRO_HEPATOBLASTOMA_DN	0.418861	1.67733	0	0.0721997
HOSHIDA_LIVER_CANCER_SUBCLASS_S3	0.414842	1.67678	0	0.0723602
MAHADEVAN_IMATINIB_RESISTANCE_DN	0.637069	1.67663	0.0223577	0.0723313
NADLER_OBESITY_DN	0.530755	1.67552	0.00972763	0.0727641
BHATTACHARYA_EMBRYONIC_STEM_CELL	0.478448	1.67526	0.00965251	0.0727954
REACTOME_TOLL_LIKE_RECEPTOR_TLR1_TLR2_CASCADE	0.471354	1.67402	0.00585938	0.0732651
WP_ID_SIGNALING_PATHWAY	0.664145	1.67331	0.0245399	0.073499
MCBRYAN_PUBERTAL_BREAST_4_5WK_UP	0.417256	1.67256	0	0.0737211
KAYO_CALORIE_RESTRICTION_MUSCLE_UP	0.487579	1.6716	0.0075188	0.0740496
TONKS_TARGETS_OF_RUNX1_RUNX1T1_FUSION_HSC_UP	0.432664	1.67091	0	0.0742614
HOFMANN_MYELODYSPLASTIC_SYNDROM_RISK_UP	0.623446	1.66989	0.0333988	0.0746209
REACTOME_PERK_REGULATES_GENE_EXPRESSION	0.575198	1.66981	0.0164948	0.0745402
REACTOME_SYNTHESIS_OF_PIPS_AT_THE_EARLY_ENDOSOME_MEMBRANE	0.649019	1.66944	0.0143443	0.0745689
ALONSO_METASTASIS_DN	0.614028	1.66907	0.022449	0.0746634
UEDA_PERIFERAL_CLOCK	0.42647	1.66878	0	0.0747092
WP_MESODERMAL_COMMITMENT_PATHWAY	0.443506	1.6684	0	0.0747924
BAKKER_FOXO3_TARGETS_UP	0.509925	1.66729	0.0140281	0.0751942
KORKOLA_EMBRYONAL_CARCINOMA_UP	0.543553	1.66674	0.0221402	0.0753535
CHICAS_RB1_TARGETS_LOW_SERUM	0.477897	1.66619	0.00753296	0.0754631
TENEDINI_MEGAKARYOCYTE_MARKERS	0.501363	1.66617	0.0178926	0.0753652
WP_NCRNAS_INVOLVED_IN_WNT_SIGNALING_IN_HEPATOCELLULAR_CARCINOMA	0.480349	1.66476	0.00395257	0.0759311
SMITH_TERT_TARGETS_UP	0.449084	1.66461	0.00376648	0.0758875
GOTTWEIN_TARGETS_OF_KSHV_MIR_K12_11	0.504981	1.66416	0.0175439	0.0760111
WP_NEURAL_CREST_CELL_MIGRATION_DURING_DEVELOPMENT	0.546078	1.6621	0.0238612	0.0769441
WANG_CLIM2_TARGETS_DN	0.425931	1.66184	0	0.0769563
JAATINEN_HEMATOPOIETIC_STEM_CELL_DN	0.428121	1.6616	0	0.0769825
HOQUE_METHYLATED_IN_CANCER	0.509631	1.66097	0.0244898	0.0771636
RAO_BOUND_BY_SALL4	0.417284	1.66053	0.00173611	0.0772731
WP_PHOTODYNAMIC_THERAPYINDUCED_NFKB_SURVIVAL_SIGNALING	0.562082	1.66022	0.00963391	0.0772638
AMUNDSON_DNA_DAMAGE_RESPONSE_TP53	0.658228	1.65904	0.0304878	0.0777448
PID_BCR_5PATHWAY	0.497288	1.65855	0.0211538	0.0778637
REACTOME_NR1H2_AND_NR1H3_MEDIATED_SIGNALING	0.537719	1.6585	0.0271845	0.0777702
WP_OVERLAP_BETWEEN_SIGNAL_TRANSDUCTION_PATHWAYS_CONTRIBUTING_TO_LMNA_LAMINOPATHIES	0.513574	1.658	0.0116505	0.0779266
HOFMANN_MYELODYSPLASTIC_SYNDROM_LOW_RISK_UP	0.622501	1.65694	0.0258449	0.0783518
BALDWIN_PRKCI_TARGETS_UP	0.546541	1.65675	0.0208333	0.078345
APPIERTO_RESPONSE_TO_FENRETINIDE_UP	0.556905	1.65672	0.0182186	0.0782451
MAINA_VHL_TARGETS_DN	0.642954	1.65464	0.0282258	0.0792061
PID_AR_NONGENOMIC_PATHWAY	0.563632	1.6539	0.0161943	0.0795099
SENESE_HDAC2_TARGETS_UP	0.458071	1.65332	0.0150094	0.0796913
REACTOME_SIGNALING_BY_NUCLEAR_RECEPTORS	0.409326	1.65284	0	0.0797942
NUNODA_RESPONSE_TO_DASATINIB_IMATINIB_UP	0.562198	1.65265	0.0332681	0.0797894
DING_LUNG_CANCER_EXPRESSION_BY_COPY_NUMBER	0.458109	1.65244	0.00740741	0.0797847
KIM_BIPOLAR_DISORDER_OLIGODENDROCYTE_DENSITY_CORR_DN	0.500792	1.6512	0.00990099	0.080323
REACTOME_RRNA_PROCESSING	0.422306	1.65057	0	0.0804982
PID_CMYB_PATHWAY	0.479052	1.65022	0.00371058	0.0805582
LEE_AGING_CEREBELLUM_DN	0.489991	1.65	0.0176125	0.0805629
LEE_LIVER_CANCER_DENA_UP	0.517726	1.64952	0.0136452	0.0806716
MARSON_FOXP3_TARGETS_STIMULATED_UP	0.60078	1.6495	0.0246407	0.0805743
FULCHER_INFLAMMATORY_RESPONSE_LECTIN_VS_LPS_DN	0.389144	1.64906	0	0.0807053
WP_KIT_RECEPTOR_SIGNALING_PATHWAY	0.500911	1.64862	0.00592885	0.0808417
ZHAN_MULTIPLE_MYELOMA_CD1_DN	0.523193	1.64851	0.0169492	0.0807831
YAMAZAKI_TCEB3_TARGETS_UP	0.425292	1.6483	0	0.0807914
ENK_UV_RESPONSE_KERATINOCYTE_DN	0.384308	1.64752	0	0.0811067
WP_PI3KAKTMTOR_VITD3_SIGNALING	0.6086	1.64723	0.0380762	0.081169
YORDY_RECIPROCAL_REGULATION_BY_ETS1_AND_SP100_DN	0.481705	1.64631	0.00775194	0.0815533
REACTOME_YAP1_AND_WWTR1_TAZ_STIMULATED_GENE_EXPRESSION	0.657731	1.64526	0.039749	0.0819553
WP_MAPK_SIGNALING_PATHWAY	0.409487	1.64438	0.00175131	0.0822639
LEE_LIVER_CANCER_DENA_DN	0.498065	1.64399	0.0175097	0.0824128
REACTOME_COOPERATION_OF_PDCL_PHLP1_AND_TRIC_CCT_IN_G_PROTEIN_BETA_FOLDING	0.554639	1.64387	0.0252427	0.0823485
BASSO_CD40_SIGNALING_DN	0.490309	1.64333	0.00776699	0.0825533
ONDER_CDH1_TARGETS_1_UP	0.43279	1.64255	0.00188679	0.0829311
WP_CELL_DIFFERENTIATION_EXPANDED_INDEX	0.625649	1.6422	0.0392927	0.0829902
WP_SEROTONIN_HTR1_GROUP_AND_FOS_PATHWAY	0.575219	1.64166	0.0140281	0.0831906
PID_ENDOTHELIN_PATHWAY	0.49623	1.64161	0.0136986	0.083102
KYNG_ENVIRONMENTAL_STRESS_RESPONSE_UP	0.510795	1.64088	0.01341	0.0834095
CREIGHTON_ENDOCRINE_THERAPY_RESISTANCE_5	0.383276	1.64076	0	0.0833528
DAZARD_UV_RESPONSE_CLUSTER_G24	0.624509	1.63998	0.0290135	0.0836597
REACTOME_FRS_MEDIATED_FGFR4_SIGNALING	0.610734	1.63958	0.0347648	0.0837112
WP_PROLACTIN_SIGNALING_PATHWAY	0.482551	1.63946	0.0139165	0.0836678
WP_NONALCOHOLIC_FATTY_LIVER_DISEASE	0.429477	1.63908	0	0.0837864
REACTOME_NEGATIVE_REGULATION_OF_FGFR4_SIGNALING	0.556111	1.63847	0.0324544	0.0839937
BONCI_TARGETS_OF_MIR15A_AND_MIR16_1	0.469941	1.63806	0.00566038	0.0840901
MUELLER_COMMON_TARGETS_OF_AML_FUSIONS_DN	0.574411	1.638	0.027833	0.084005
ZHOU_INFLAMMATORY_RESPONSE_LPS_UP	0.395898	1.63696	0	0.0844274
REACTOME_FOXO_MEDIATED_TRANSCRIPTION	0.500029	1.63618	0.023301	0.0847325
LIN_MELANOMA_COPY_NUMBER_DN	0.537757	1.63604	0.0254902	0.0847019
JIANG_AGING_HYPOTHALAMUS_UP	0.522203	1.63568	0.0220183	0.0847791
VECCHI_GASTRIC_CANCER_ADVANCED_VS_EARLY_UP	0.42212	1.63556	0.00181159	0.0847251
NAKAMURA_ADIPOGENESIS_EARLY_DN	0.552802	1.63545	0.016129	0.0846694
HERNANDEZ_ABERRANT_MITOSIS_BY_DOCETACEL_2NM_UP	0.498387	1.6345	0.0126582	0.0849957
WP_INTRAFLAGELLAR_TRANSPORT_PROTEINS_BINDING_TO_DYNEIN	0.578201	1.63302	0.0303605	0.0856609
CERVERA_SDHB_TARGETS_2	0.447053	1.6329	0.00198413	0.0856059
SWEET_KRAS_TARGETS_DN	0.501864	1.63241	0.0204842	0.0857332
DEURIG_T_CELL_PROLYMPHOCYTIC_LEUKEMIA_DN	0.395095	1.63175	0	0.0859476
GAVIN_FOXP3_TARGETS_CLUSTER_P7	0.468033	1.63104	0.014733	0.0862237
WP_ANGIOTENSIN_II_RECEPTOR_TYPE_1_PATHWAY	0.577197	1.63086	0.0208768	0.0862611
LEE_LIVER_CANCER_MYC_UP	0.505238	1.63023	0.0304183	0.0864604
REACTOME_CELLULAR_RESPONSE_TO_HYPOXIA	0.474823	1.62959	0.00757576	0.0866579
MCLACHLAN_DENTAL_CARIES_UP	0.417906	1.62853	0.00362319	0.0871043
REACTOME_ATF4_ACTIVATES_GENES_IN_RESPONSE_TO_ENDOPLASMIC_RETICULUM_STRESS	0.575562	1.62808	0.0260521	0.0872363
BIOCARTA_IL12_PATHWAY	0.654718	1.62785	0.0289256	0.0872378
WP_NEURAL_CREST_CELL_MIGRATION_IN_CANCER	0.528674	1.62739	0.0220441	0.0873545
SWEET_LUNG_CANCER_KRAS_UP	0.377416	1.62717	0	0.0873519
RAO_BOUND_BY_SALL4_ISOFORM_B	0.375752	1.62646	0	0.0875963
WP_TCELL_ACTIVATION_SARSCOV2	0.471761	1.62533	0.0115385	0.0880802
GOLDRATH_ANTIGEN_RESPONSE	0.388517	1.62411	0	0.0886085
DUAN_PRDM5_TARGETS	0.470865	1.62367	0.0155642	0.0887358
HU_GENOTOXIN_ACTION_DIRECT_VS_INDIRECT_24HR	0.500984	1.62341	0.0117878	0.0887391
MISHRA_CARCINOMA_ASSOCIATED_FIBROBLAST_DN	0.608001	1.6234	0.0449219	0.0886302
BROWNE_HCMV_INFECTION_18HR_UP	0.424886	1.62196	0.00179856	0.0893526
PETRETTO_HEART_MASS_QTL_CIS_DN	0.583829	1.6217	0.0325866	0.0893872
WP_HEPATITIS_C_AND_HEPATOCELLULAR_CARCINOMA	0.516689	1.6216	0.0258449	0.0893328
SCHLINGEMANN_SKIN_CARCINOGENESIS_TPA_UP	0.56705	1.62079	0.0279441	0.0897114
WP_PHOTODYNAMIC_THERAPYINDUCED_HIF1_SURVIVAL_SIGNALING	0.561518	1.62066	0.028463	0.089649
WEIGEL_OXIDATIVE_STRESS_RESPONSE	0.562019	1.62058	0.0161943	0.089566
REACTOME_SHC_MEDIATED_CASCADE_FGFR4	0.622345	1.61879	0.035503	0.090417
REACTOME_INTRAFLAGELLAR_TRANSPORT	0.500258	1.61794	0.0197628	0.0907566
BOYLAN_MULTIPLE_MYELOMA_C_DN	0.501136	1.61748	0.0250965	0.0908735
WP_EMBRYONIC_STEM_CELL_PLURIPOTENCY_PATHWAYS	0.438881	1.61711	0.00919118	0.0909805
WESTON_VEGFA_TARGETS_3HR	0.487183	1.61693	0.0212766	0.090949
PID_HIF2PATHWAY	0.546152	1.61674	0.0414938	0.0909324
ZHENG_IL22_SIGNALING_UP	0.505947	1.6158	0.0156863	0.0913459
REACTOME_TRANSCRIPTIONAL_ACTIVITY_OF_SMAD2_SMAD3_SMAD4_HETEROTRIMER	0.518582	1.61514	0.024	0.0915977
REACTOME_G_PROTEIN_ACTIVATION	0.58437	1.61505	0.0301205	0.0915265
REACTOME_GROWTH_HORMONE_RECEPTOR_SIGNALING	0.598172	1.61504	0.0378151	0.0914163
BIOCARTA_PPARA_PATHWAY	0.504434	1.61471	0.02	0.0914827
SCHLESINGER_METHYLATED_DE_NOVO_IN_CANCER	0.46579	1.61449	0.0147874	0.0914879
GRADE_COLON_VS_RECTAL_CANCER_UP	0.541179	1.614	0.0239044	0.0916506
FARMER_BREAST_CANCER_APOCRINE_VS_LUMINAL	0.389809	1.61395	0	0.0915574
HOSHIDA_LIVER_CANCER_SURVIVAL_DN	0.441132	1.61245	0.0130354	0.0922896
KIM_MYC_AMPLIFICATION_TARGETS_UP	0.415561	1.61205	0.00181488	0.0923826
LUI_THYROID_CANCER_PAX8_PPARG_DN	0.512191	1.61167	0.0196078	0.0924679
EPPERT_HSC_R	0.445797	1.61166	0.00764818	0.0923613
WP_OLIGODENDROCYTE_SPECIFICATION_AND_DIFFERENTIATION_LEADING_TO_MYELIN_COMPONENTS_FOR_CNS	0.56525	1.61104	0.0326923	0.0925951
RUTELLA_RESPONSE_TO_HGF_DN	0.405362	1.61084	0.0017762	0.092588
WP_BREAST_CANCER_PATHWAY	0.424749	1.61024	0	0.0927554
ZHAN_MULTIPLE_MYELOMA_SPIKED	0.607777	1.60928	0.0336134	0.0931393
VANDESLUIS_COMMD1_TARGETS_GROUP_4_UP	0.652504	1.60913	0.0451745	0.0931167
WEST_ADRENOCORTICAL_TUMOR_MARKERS_UP	0.597151	1.60794	0.0362473	0.0936381
ZIRN_TRETINOIN_RESPONSE_UP	0.611683	1.6059	0.0459082	0.0946672
WELCSH_BRCA1_TARGETS_UP	0.407392	1.60574	0.00728597	0.0946357
CUI_TCF21_TARGETS_DN	0.562541	1.6054	0.0489237	0.0946951
CHESLER_BRAIN_HIGHEST_EXPRESSION	0.532149	1.60509	0.0258964	0.0947621
RUTELLA_RESPONSE_TO_CSF2RB_AND_IL4_DN	0.390432	1.6044	0	0.0950433
REACTOME_ER_QUALITY_CONTROL_COMPARTMENT_ERQC	0.597899	1.60417	0.0408998	0.0950549
SHEDDEN_LUNG_CANCER_GOOD_SURVIVAL_A4	0.403417	1.60325	0.00181488	0.0954134
GAUSSMANN_MLL_AF4_FUSION_TARGETS_B_UP	0.570415	1.60292	0.0347648	0.0954787
WP_EGFEGFR_SIGNALING_PATHWAY	0.418851	1.60258	0.00182482	0.0955642
REACTOME_ESTROGEN_DEPENDENT_GENE_EXPRESSION	0.421546	1.60201	0.00592885	0.0957575
CHIARADONNA_NEOPLASTIC_TRANSFORMATION_CDC25_UP	0.437821	1.60115	0.00578035	0.0961433
WESTON_VEGFA_TARGETS_6HR	0.516903	1.60097	0.0182556	0.0961369
SENGUPTA_NASOPHARYNGEAL_CARCINOMA_UP	0.391785	1.6004	0	0.096381
REACTOME_TRANSCRIPTIONAL_REGULATION_OF_PLURIPOTENT_STEM_CELLS	0.539388	1.60018	0.0327553	0.0963875
WP_TOLLLIKE_RECEPTOR_SIGNALING_PATHWAY	0.466618	1.59967	0.0142566	0.0965844
KEGG_JAK_STAT_SIGNALING_PATHWAY	0.431327	1.59955	0.00389105	0.0965347
YU_BAP1_TARGETS	0.555703	1.59933	0.040404	0.096535
LINDGREN_BLADDER_CANCER_CLUSTER_3_UP	0.383586	1.59912	0	0.0965124
SHAFFER_IRF4_TARGETS_IN_ACTIVATED_B_LYMPHOCYTE	0.462187	1.59857	0.0114286	0.0967613
HADDAD_B_LYMPHOCYTE_PROGENITOR	0.38861	1.59827	0	0.096824
KYNG_ENVIRONMENTAL_STRESS_RESPONSE_NOT_BY_4NQO_IN_WS	0.52265	1.59825	0.0313112	0.0967102
RHODES_CANCER_META_SIGNATURE	0.480734	1.59791	0.0174081	0.0967499
TIEN_INTESTINE_PROBIOTICS_6HR_DN	0.413442	1.59776	0.00185874	0.0967041
KEGG_LEISHMANIA_INFECTION	0.477112	1.59684	0.0132827	0.0971722
STREICHER_LSM1_TARGETS_DN	0.610299	1.59675	0.0422535	0.0970958
ONDER_CDH1_TARGETS_2_UP	0.395509	1.59598	0.00180505	0.0974253
KANNAN_TP53_TARGETS_UP	0.497389	1.59531	0.0116279	0.0977576
LEE_AGING_CEREBELLUM_UP	0.470848	1.59502	0.0207156	0.0978048
SNIJDERS_AMPLIFIED_IN_HEAD_AND_NECK_TUMORS	0.529026	1.59447	0.0223124	0.0979594
NAKAMURA_ADIPOGENESIS_LATE_UP	0.450737	1.59431	0.00528169	0.097923
BOCHKIS_FOXA2_TARGETS	0.378994	1.59411	0.00178253	0.0979149
HAN_SATB1_TARGETS_UP	0.374701	1.59395	0	0.0978683
WANG_NEOPLASTIC_TRANSFORMATION_BY_CCND1_MYC	0.595538	1.59347	0.0420842	0.0980199
HILLION_HMGA1B_TARGETS	0.462587	1.59336	0.0148148	0.0979716
REACTOME_INTERLEUKIN_17_SIGNALING	0.471486	1.59251	0.00990099	0.098322
FOURNIER_ACINAR_DEVELOPMENT_LATE_DN	0.585256	1.59235	0.0301205	0.0982978
MAYBURD_RESPONSE_TO_L663536_DN	0.496517	1.59232	0.0291439	0.0981949
FRASOR_RESPONSE_TO_ESTRADIOL_UP	0.525926	1.5908	0.0255906	0.0989412
FARDIN_HYPOXIA_11	0.535626	1.59059	0.0301205	0.0989581
MARIADASON_REGULATED_BY_HISTONE_ACETYLATION_UP	0.48565	1.59049	0.0245399	0.0989
REACTOME_TOLL_LIKE_RECEPTOR_CASCADES	0.426685	1.58964	0.0111732	0.0992794
LANDEMAINE_LUNG_METASTASIS	0.595968	1.5896	0.0392927	0.0991848
COULOUARN_TEMPORAL_TGFB1_SIGNATURE_DN	0.426495	1.58955	0.00738007	0.0990971
PID_CIRCADIAN_PATHWAY	0.646605	1.58903	0.0440252	0.0992807
SENESE_HDAC1_AND_HDAC2_TARGETS_UP	0.396327	1.58848	0.00351494	0.099458
KEGG_ADIPOCYTOKINE_SIGNALING_PATHWAY	0.473532	1.58811	0.0173745	0.099593
WP_TCELL_ANTIGEN_RECEPTOR_TCR_PATHWAY_DURING_STAPHYLOCOCCUS_AUREUS_INFECTION	0.501873	1.58722	0.0155945	0.0999579
KEGG_CARDIAC_MUSCLE_CONTRACTION	0.471049	1.58696	0.0182815	0.0999925
BRACHAT_RESPONSE_TO_CAMPTOTHECIN_UP	0.577045	1.58684	0.0240964	0.0999424
PID_INTEGRIN5_PATHWAY	0.623995	1.58681	0.040404	0.0998424
GAUSSMANN_MLL_AF4_FUSION_TARGETS_F_UP	0.405326	1.58653	0.00896057	0.0998722
KUNINGER_IGF1_VS_PDGFB_TARGETS_DN	0.507757	1.58647	0.036965	0.0997934
MORI_EMU_MYC_LYMPHOMA_BY_ONSET_TIME_DN	0.6234	1.58641	0.0383838	0.0997011
LIU_CMYB_TARGETS_UP	0.413284	1.58627	0.00371058	0.0996878
BOYLAN_MULTIPLE_MYELOMA_C_D_DN	0.393192	1.58577	0.0016835	0.0998149
SWEET_KRAS_ONCOGENIC_SIGNATURE	0.453095	1.58497	0.0151229	0.100123
BIOCARTA_VIP_PATHWAY	0.572082	1.58491	0.0336134	0.100056
REACTOME_SIGNALING_BY_FGFR4	0.512512	1.58477	0.0273438	0.100019
DURAND_STROMA_NS_UP	0.411946	1.58405	0.00367647	0.10037
MANN_RESPONSE_TO_AMIFOSTINE_UP	0.596079	1.58358	0.0355731	0.100502
KYNG_WERNER_SYNDROM_AND_NORMAL_AGING_UP	0.468565	1.58293	0.0189753	0.100771
ASTIER_INTEGRIN_SIGNALING	0.503147	1.58287	0.0275591	0.10069
IBRAHIM_NRF3_DOWN	0.648622	1.58193	0.0424242	0.101159
HOLLERN_SQUAMOUS_BREAST_TUMOR	0.425885	1.58186	0.00525394	0.101057
ROY_WOUND_BLOOD_VESSEL_UP	0.499559	1.58142	0.0263158	0.101241
MARTINEZ_RESPONSE_TO_TRABECTEDIN_DN	0.390238	1.58123	0	0.101257
GENTILE_UV_RESPONSE_CLUSTER_D8	0.521275	1.58069	0.0362976	0.101435
PID_PS1_PATHWAY	0.499218	1.57999	0.0268199	0.101691
WESTON_VEGFA_TARGETS_12HR	0.574176	1.57983	0.0471513	0.101681
WP_HEPATITIS_B_INFECTION	0.424425	1.57976	0.00550459	0.101625
RORIE_TARGETS_OF_EWSR1_FLI1_FUSION_DN	0.559623	1.57954	0.0346232	0.101634
REACTOME_SIGNALING_BY_TGF_BETA_RECEPTOR_COMPLEX	0.464152	1.57947	0.0196078	0.10156
LU_TUMOR_ANGIOGENESIS_UP	0.571166	1.57908	0.0402542	0.101674
WU_CELL_MIGRATION	0.40887	1.57895	0.00364299	0.101652
CHIANG_LIVER_CANCER_SUBCLASS_PROLIFERATION_DN	0.416882	1.57778	0.00177305	0.102213
REACTOME_RECOGNITION_OF_DNA_DAMAGE_BY_PCNA_CONTAINING_REPLICATION_COMPLEX	0.546198	1.5769	0.0313808	0.102596
REACTOME_METABOLISM_OF_AMINO_ACIDS_AND_DERIVATIVES	0.378798	1.57572	0	0.103172
HORTON_SREBF_TARGETS	0.583369	1.57555	0.0539419	0.103154
ZHOU_INFLAMMATORY_RESPONSE_FIMA_UP	0.368106	1.57462	0.00167224	0.103611
PURBEY_TARGETS_OF_CTBP1_AND_SATB1_UP	0.456009	1.57452	0.0236686	0.103554
BREDEMEYER_RAG_SIGNALING_VIA_ATM_NOT_VIA_NFKB_DN	0.503845	1.57452	0.0222222	0.103438
BIOCARTA_KERATINOCYTE_PATHWAY	0.492955	1.57399	0.0295276	0.103634
LI_INDUCED_T_TO_NATURAL_KILLER_UP	0.380114	1.57394	0	0.103553
RUTELLA_RESPONSE_TO_HGF_VS_CSF2RB_AND_IL4_DN	0.391596	1.57315	0.00168634	0.103978
BIOCARTA_SPRY_PATHWAY	0.616567	1.57295	0.05074	0.103987
LA_MEN1_TARGETS	0.561804	1.57291	0.0364372	0.103892
NAKAMURA_TUMOR_ZONE_PERIPHERAL_VS_CENTRAL_UP	0.387115	1.57268	0	0.103906
BURTON_ADIPOGENESIS_PEAK_AT_8HR	0.518842	1.57207	0.0393996	0.104136
REACTOME_SIGNALING_BY_FGFR1	0.502057	1.57204	0.0374016	0.104033
MCMURRAY_TP53_HRAS_COOPERATION_RESPONSE_DN	0.471128	1.57186	0.0299065	0.104005
TIEN_INTESTINE_PROBIOTICS_6HR_UP	0.50304	1.57129	0.0387931	0.104197
SASSON_RESPONSE_TO_FORSKOLIN_UP	0.45234	1.5712	0.0173077	0.104141
KERLEY_RESPONSE_TO_CISPLATIN_UP	0.505777	1.5703	0.0297619	0.104581
ABBUD_LIF_SIGNALING_1_UP	0.516043	1.57011	0.0330739	0.104563
GAUSSMANN_MLL_AF4_FUSION_TARGETS_A_DN	0.449666	1.56976	0.0172414	0.104677
MCBRYAN_PUBERTAL_TGFB1_TARGETS_DN	0.479366	1.56839	0.0170778	0.105396
PID_SMAD2_3NUCLEAR_PATHWAY	0.453164	1.56778	0.0207156	0.105622
[truncated: 2,598 more rows]

## Sheet: Gas_KO
Genesets	Score	Normalized Score	Pval	FDR
WP_FGF23_SIGNALING_IN_HYPOPHOSPHATEMIC_RICKETS_AND_RELATED_DISORDERS	-0.715572	-1.89439	0.00162075	0.965213
KYNG_DNA_DAMAGE_BY_UV	-0.563219	-1.86493	0.000208117	0.726765
REACTOME_REGULATION_OF_GENE_EXPRESSION_IN_BETA_CELLS	-0.694936	-1.83278	0.00124198	0.734556
REACTOME_SURFACTANT_METABOLISM	-0.645727	-1.82645	0.00305375	0.595872
WP_RAS_SIGNALING	-0.435632	-1.75004	0	1
WP_TGFBETA_SIGNALING_IN_THYROID_CELLS_FOR_EPITHELIALMESENCHYMAL_TRANSITION	-0.6733	-1.74997	0.00789528	0.969342
KANG_AR_TARGETS_DN	-0.674741	-1.71174	0.0114734	1
POMEROY_MEDULLOBLASTOMA_PROGNOSIS_UP	-0.532924	-1.69211	0.0053542	1
ZHENG_FOXP3_TARGETS_IN_T_LYMPHOCYTE_DN	-0.542728	-1.67732	0.0059329	1
MURATA_VIRULENCE_OF_H_PILORI	-0.646259	-1.67014	0.0159486	1
REACTOME_FLT3_SIGNALING	-0.536181	-1.66751	0.00834011	1
ZHANG_GATA6_TARGETS_DN	-0.483922	-1.66747	0.00145288	1
KEGG_PHENYLALANINE_METABOLISM	-0.643218	-1.66621	0.0147505	1
REACTOME_TRAF6_MEDIATED_INDUCTION_OF_TAK1_COMPLEX_WITHIN_TLR4_COMPLEX	-0.657822	-1.65143	0.0182902	1
CHIARETTI_T_ALL_REFRACTORY_TO_THERAPY	-0.572723	-1.63602	0.0141104	1
REACTOME_SMAD2_SMAD3_SMAD4_HETEROTRIMER_REGULATES_TRANSCRIPTION	-0.541242	-1.62592	0.0125051	1
REACTOME_GENERATION_OF_SECOND_MESSENGER_MOLECULES	-0.542366	-1.62187	0.0140109	1
WP_MIRNA_REGULATION_OF_PROSTATE_CANCER_SIGNALING_PATHWAYS	-0.538927	-1.61702	0.0137267	1
STAMBOLSKY_RESPONSE_TO_VITAMIN_D3_DN	-0.585351	-1.61405	0.0220588	1
FINETTI_BREAST_CANCER_KINOME_GREEN	-0.631904	-1.61219	0.0197382	1
HUANG_DASATINIB_SENSITIVITY_UP	-0.450434	-1.61189	0.00377517	1
GU_PDEF_TARGETS_UP	-0.461229	-1.60951	0.00540765	1
PID_ANGIOPOIETIN_RECEPTOR_PATHWAY	-0.49081	-1.60751	0.00908131	1
REACTOME_O_LINKED_GLYCOSYLATION_OF_MUCINS	-0.480434	-1.60488	0.00958333	0.993313
TIMOFEEVA_GROWTH_STRESS_VIA_STAT1_DN	-0.62468	-1.59832	0.0265523	1
HOLLEMAN_PREDNISOLONE_RESISTANCE_B_ALL_UP	-0.583432	-1.59526	0.0225931	0.996188
REACTOME_DECTIN_2_FAMILY	-0.613275	-1.59234	0.0253138	0.983643
KEGG_ADHERENS_JUNCTION	-0.448111	-1.58425	0.00626566	1
WP_CANNABINOID_RECEPTOR_SIGNALING	-0.548599	-1.58396	0.0218422	0.98268
SCHLESINGER_H3K27ME3_IN_NORMAL_AND_METHYLATED_IN_CANCER	-0.57422	-1.57979	0.0226531	0.983772
XU_RESPONSE_TO_TRETINOIN_UP	-0.627688	-1.56946	0.0261982	1
HERNANDEZ_MITOTIC_ARREST_BY_DOCETAXEL_1_DN	-0.514049	-1.56655	0.0218197	1
WP_NANOPARTICLEMEDIATED_ACTIVATION_OF_RECEPTOR_SIGNALING	-0.536747	-1.56443	0.0289441	1
WP_ERBB_SIGNALING_PATHWAY	-0.427521	-1.56072	0.00697527	1
PIEPOLI_LGI1_TARGETS_DN	-0.618395	-1.55435	0.037577	1
XU_HGF_TARGETS_INDUCED_BY_AKT1_48HR_DN	-0.572545	-1.55266	0.0295882	1
WAGNER_APO2_SENSITIVITY	-0.552333	-1.55182	0.0330882	1
REACTOME_ACTIVATION_OF_BAD_AND_TRANSLOCATION_TO_MITOCHONDRIA	-0.615991	-1.54468	0.04	1
SIG_IL4RECEPTOR_IN_B_LYPHOCYTES	-0.534694	-1.5435	0.0267292	1
REACTOME_PKA_MEDIATED_PHOSPHORYLATION_OF_CREB	-0.584721	-1.5412	0.0358974	1
WP_ENDOCHONDRAL_OSSIFICATION_WITH_SKELETAL_DYSPLASIAS	-0.452913	-1.54038	0.014511	0.991069
RADMACHER_AML_PROGNOSIS	-0.430026	-1.53903	0.00794314	0.977891
WP_ENDOCHONDRAL_OSSIFICATION	-0.452913	-1.53693	0.0119773	0.971058
WP_NONGENOMIC_ACTIONS_OF_125_DIHYDROXYVITAMIN_D3	-0.444482	-1.53567	0.0127136	0.958213
IVANOVA_HEMATOPOIESIS_STEM_CELL_SHORT_TERM	-0.572518	-1.53328	0.0378803	0.954679
HASLINGER_B_CLL_WITH_6Q21_DELETION	-0.576009	-1.53186	0.037247	0.944313
SIG_INSULIN_RECEPTOR_PATHWAY_IN_CARDIAC_MYOCYTES	-0.465526	-1.52681	0.0179879	0.96118
WP_NOTCH1_REGULATION_OF_ENDOTHELIAL_CELL_CALCIFICATION	-0.586284	-1.52352	0.047412	0.965152
PID_INTEGRIN_A9B1_PATHWAY	-0.551972	-1.52317	0.0372027	0.948035
BIOCARTA_PYK2_PATHWAY	-0.527201	-1.52033	0.0303945	0.949788
SYED_ESTRADIOL_RESPONSE	-0.577974	-1.51876	0.0432036	0.942428
KEGG_ENDOMETRIAL_CANCER	-0.457203	-1.51413	0.0207684	0.95786
WP_MIR5093P_ALTERATION_OF_YAP1ECM_AXIS	-0.583456	-1.51405	0.0503758	0.940406
BARRIER_COLON_CANCER_RECURRENCE_DN	-0.568661	-1.5138	0.0420082	0.924687
PID_ANTHRAX_PATHWAY	-0.582776	-1.51064	0.0460727	0.930066
WANG_IMMORTALIZED_BY_HOXA9_AND_MEIS1_UP	-0.514145	-1.4923	0.0424823	1
WP_RESISTIN_AS_A_REGULATOR_OF_INFLAMMATION	-0.496778	-1.49215	0.038485	1
VALK_AML_CLUSTER_2	-0.526546	-1.49149	0.0430173	1
WP_HAIR_FOLLICLE_DEVELOPMENT_ORGANOGENESIS_PART_2_OF_3	-0.499298	-1.48562	0.0383413	1
ALCALAY_AML_BY_NPM1_LOCALIZATION_UP	-0.381863	-1.48525	0.00706336	1
REACTOME_PKA_ACTIVATION_IN_GLUCAGON_SIGNALLING	-0.589568	-1.48099	0.0594463	1
ZIRN_TRETINOIN_RESPONSE_WT1_UP	-0.527497	-1.4802	0.0471541	1
KEGG_ERBB_SIGNALING_PATHWAY	-0.410389	-1.47836	0.0148841	1
ZWANG_EGF_PERSISTENTLY_DN	-0.436196	-1.47629	0.0281959	1
KEGG_GLIOMA	-0.427423	-1.4709	0.0232271	1
REACTOME_CA_DEPENDENT_EVENTS	-0.477516	-1.47064	0.0394273	1
REACTOME_FCGR3A_MEDIATED_IL10_SYNTHESIS	-0.479963	-1.47011	0.0385641	1
JAZAERI_BREAST_CANCER_BRCA1_VS_BRCA2_DN	-0.466251	-1.46978	0.0382335	1
REACTOME_TRANSCRIPTIONAL_REGULATION_OF_PLURIPOTENT_STEM_CELLS	-0.491246	-1.46558	0.0432811	1
BIOCARTA_MCALPAIN_PATHWAY	-0.563726	-1.46407	0.0665977	1
KEGG_NON_SMALL_CELL_LUNG_CANCER	-0.436733	-1.46396	0.0312371	1
GHO_ATF5_TARGETS_DN	-0.573698	-1.4619	0.0672581	1
REACTOME_HEPARAN_SULFATE_HEPARIN_HS_GAG_METABOLISM	-0.437442	-1.46053	0.0298415	1
BOYAULT_LIVER_CANCER_SUBCLASS_G12_UP	-0.463079	-1.45491	0.0386463	1
BIOCARTA_CXCR4_PATHWAY	-0.551572	-1.45399	0.0620802	1
REACTOME_TRANSCRIPTIONAL_REGULATION_OF_GRANULOPOIESIS	-0.406915	-1.45322	0.021825	1
MCBRYAN_PUBERTAL_TGFB1_TARGETS_DN	-0.427535	-1.45302	0.0307594	1
REACTOME_ION_TRANSPORT_BY_P_TYPE_ATPASES	-0.437866	-1.45147	0.0332226	1
WP_UREA_CYCLE_AND_ASSOCIATED_PATHWAYS	-0.517019	-1.45144	0.0607042	0.998441
WP_IL7_SIGNALING_PATHWAY	-0.515584	-1.44742	0.0609832	1
REACTOME_TRIGLYCERIDE_CATABOLISM	-0.555919	-1.44634	0.0730165	1
REACTOME_O_LINKED_GLYCOSYLATION	-0.387594	-1.44524	0.0164072	1
ANDERSEN_CHOLANGIOCARCINOMA_CLASS1	-0.423723	-1.44405	0.0310192	1
MOOTHA_TCA	-0.571014	-1.44318	0.0748773	0.995303
LI_WILMS_TUMOR_VS_FETAL_KIDNEY_1_UP	-0.358292	-1.44289	0.0051304	0.985679
EINAV_INTERFERON_SIGNATURE_IN_CANCER	-0.49977	-1.44166	0.0545152	0.982556
REACTOME_VEGFR2_MEDIATED_VASCULAR_PERMEABILITY	-0.495817	-1.44013	0.0633502	0.981612
WP_RAS_AND_BRADYKININ_PATHWAYS_IN_COVID19	-0.503394	-1.44006	0.0552723	0.970903
WP_PLURIPOTENT_STEM_CELL_DIFFERENTIATION_PATHWAY	-0.444727	-1.43988	0.0455686	0.961176
WP_DNA_DAMAGE_RESPONSE_ONLY_ATM_DEPENDENT	-0.383549	-1.43787	0.0169062	0.963785
JI_CARCINOGENESIS_BY_KRAS_AND_STK11_DN	-0.5613	-1.4359	0.0793061	0.966276
CHIARADONNA_NEOPLASTIC_TRANSFORMATION_CDC25_UP	-0.378855	-1.43377	0.0110521	0.969818
WP_MET_IN_TYPE_1_PAPILLARY_RENAL_CELL_CARCINOMA	-0.421972	-1.43199	0.0340237	0.971197
REACTOME_INFLAMMASOMES	-0.530756	-1.43137	0.0723456	0.965037
YANG_BREAST_CANCER_ESR1_BULK_DN	-0.521882	-1.42936	0.074281	0.968159
REACTOME_CONSTITUTIVE_SIGNALING_BY_AKT1_E17K_IN_CANCER	-0.499692	-1.42738	0.0623722	0.971161
KERLEY_RESPONSE_TO_CISPLATIN_UP	-0.446721	-1.42729	0.0469631	0.961771
PID_RAS_PATHWAY	-0.483573	-1.42153	0.0608837	0.989981
MIKKELSEN_NPC_LCP_WITH_H3K4ME3	-0.432665	-1.42121	0.0407575	0.982034
REACTOME_REGULATION_OF_BETA_CELL_DEVELOPMENT	-0.458963	-1.42105	0.0513412	0.973307
BIOCARTA_INTEGRIN_PATHWAY	-0.466025	-1.41937	0.0590881	0.974581
REACTOME_DAG_AND_IP3_SIGNALING	-0.451683	-1.41887	0.0542958	0.968209
WP_PHOSPHODIESTERASES_IN_NEURONAL_FUNCTION	-0.43014	-1.41721	0.0450961	0.96982
REACTOME_INTERLEUKIN_37_SIGNALING	-0.519592	-1.41537	0.0836401	0.972346
KEGG_FC_EPSILON_RI_SIGNALING_PATHWAY	-0.403597	-1.41362	0.0348934	0.974366
PID_PI3KCI_AKT_PATHWAY	-0.46507	-1.41309	0.0594773	0.968577
REACTOME_NRIF_SIGNALS_CELL_DEATH_FROM_THE_NUCLEUS	-0.553757	-1.41204	0.0823697	0.966389
WP_ENDOMETRIAL_CANCER	-0.411686	-1.41086	0.0365929	0.965081
WP_HEMATOPOIETIC_STEM_CELL_DIFFERENTIATION	-0.423593	-1.41045	0.0448625	0.958894
SA_TRKA_RECEPTOR	-0.542257	-1.41044	0.0838988	0.950234
WP_UREA_CYCLE_AND_METABOLISM_OF_AMINO_GROUPS	-0.518741	-1.41004	0.0809213	0.944238
KEGG_CALCIUM_SIGNALING_PATHWAY	-0.353555	-1.40786	0.0109348	0.949436
WP_EGFEGFR_SIGNALING_PATHWAY	-0.355086	-1.40763	0.0116908	0.942475
MOSERLE_IFNA_RESPONSE	-0.473938	-1.40582	0.0724432	0.945639
HEIDENBLAD_AMPLICON_8Q24_DN	-0.44924	-1.40515	0.0599629	0.941585
BIOCARTA_IL7_PATHWAY	-0.548302	-1.40424	0.0887227	0.93918
LIU_TARGETS_OF_VMYB_VS_CMYB_DN	-0.449586	-1.40411	0.0608318	0.931898
REACTOME_TRIGLYCERIDE_METABOLISM	-0.479792	-1.40378	0.0714286	0.925988
FUJII_YBX1_TARGETS_UP	-0.440716	-1.40357	0.0530035	0.919514
PID_ILK_PATHWAY	-0.437714	-1.40083	0.0605874	0.928574
MEBARKI_HCC_PROGENITOR_WNT_UP_CTNNB1_DEPENDENT_BLOCKED_BY_FZD8CRD	-0.441934	-1.39938	0.0612796	0.929775
REACTOME_NUCLEAR_EVENTS_STIMULATED_BY_ALK_SIGNALING_IN_CANCER	-0.525171	-1.3977	0.0933388	0.932394
KEGG_PATHWAYS_IN_CANCER	-0.324913	-1.39572	0.003003	0.937082
LIM_MAMMARY_LUMINAL_MATURE_DN	-0.378135	-1.39523	0.0300564	0.932433
REACTOME_CELL_CELL_COMMUNICATION	-0.36678	-1.39494	0.0206427	0.926756
WP_TRANSCRIPTION_FACTOR_REGULATION_IN_ADIPOGENESIS	-0.514663	-1.39376	0.0887549	0.926629
PID_INTEGRIN_A4B1_PATHWAY	-0.465723	-1.39066	0.0690552	0.938373
MIKKELSEN_ES_ICP_WITH_H3K27ME3	-0.452366	-1.3904	0.0688234	0.932657
WP_ENDOTHELIN_PATHWAYS	-0.461403	-1.39017	0.0780054	0.926796
PID_CDC42_REG_PATHWAY	-0.472437	-1.3895	0.0795293	0.923678
REACTOME_REGULATION_OF_KIT_SIGNALING	-0.540885	-1.3894	0.100821	0.917252
HOSHIDA_LIVER_CANCER_LATE_RECURRENCE_UP	-0.407194	-1.38817	0.0489481	0.917596
IBRAHIM_NRF2_DOWN	-0.350542	-1.38749	0.0148675	0.914753
VALK_AML_CLUSTER_7	-0.486653	-1.38586	0.086232	0.917718
KEGG_PANCREATIC_CANCER	-0.393612	-1.37713	0.0407581	0.963953
MELLMAN_TUT1_TARGETS_DN	-0.421957	-1.37699	0.0582284	0.957727
BASSO_CD40_SIGNALING_UP	-0.374626	-1.37667	0.033757	0.95271
REACTOME_NEGATIVE_REGULATION_OF_FLT3	-0.545001	-1.37486	0.107831	0.956957
WP_7OXOC_AND_7BETAHC_PATHWAYS	-0.482919	-1.37188	0.0955388	0.968614
REACTOME_CELL_JUNCTION_ORGANIZATION	-0.378889	-1.37067	0.0411914	0.969175
WP_METABOLISM_OF_SPINGOLIPIDS_IN_ER_AND_GOLGI_APPARATUS	-0.509014	-1.37009	0.105166	0.965887
REACTOME_RUNX2_REGULATES_BONE_DEVELOPMENT	-0.464986	-1.36811	0.0868762	0.971235
WP_EPITHELIAL_TO_MESENCHYMAL_TRANSITION_IN_COLORECTAL_CANCER	-0.345901	-1.36729	0.0239849	0.969609
NIKOLSKY_BREAST_CANCER_1Q21_AMPLICON	-0.443335	-1.3672	0.0785047	0.963383
KEGG_ALANINE_ASPARTATE_AND_GLUTAMATE_METABOLISM	-0.461176	-1.36634	0.0855637	0.961987
TORCHIA_TARGETS_OF_EWSR1_FLI1_FUSION_UP	-0.324793	-1.3663	0.00810235	0.95565
BOYAULT_LIVER_CANCER_SUBCLASS_G6_UP	-0.394651	-1.36309	0.0543977	0.968514
REACTOME_DISEASES_OF_CARBOHYDRATE_METABOLISM	-0.458699	-1.36212	0.0814218	0.967864
KEGG_ACUTE_MYELOID_LEUKEMIA	-0.404449	-1.36096	0.0589219	0.968381
PID_VEGFR1_PATHWAY	-0.48197	-1.36068	0.0996698	0.96367
WP_NEOVASCULARISATION_PROCESSES	-0.437735	-1.3601	0.0809454	0.960772
DAVICIONI_RHABDOMYOSARCOMA_PAX_FOXO1_FUSION_UP	-0.397305	-1.35999	0.0651278	0.955109
WP_NICOTINE_EFFECT_ON_DOPAMINERGIC_NEURONS	-0.506406	-1.35997	0.107514	0.949018
REACTOME_NITRIC_OXIDE_STIMULATES_GUANYLATE_CYCLASE	-0.496096	-1.3581	0.107426	0.953905
VERHAAK_AML_WITH_NPM1_MUTATED_UP	-0.341458	-1.35757	0.0201229	0.950927
KEGG_GLYCEROPHOSPHOLIPID_METABOLISM	-0.384627	-1.35658	0.0562409	0.950771
BIOCARTA_LIS1_PATHWAY	-0.507764	-1.35573	0.115541	0.949819
BANDRES_RESPONSE_TO_CARMUSTIN_WITHOUT_MGMT_48HR_DN	-0.456225	-1.35557	0.0898405	0.944707
WANG_HCP_PROSTATE_CANCER	-0.36269	-1.35427	0.0392198	0.946578
WP_NAD_BIOSYNTHETIC_PATHWAYS	-0.491651	-1.35389	0.110147	0.9429
GU_PDEF_TARGETS_DN	-0.442282	-1.35328	0.0849754	0.940633
BIOCARTA_CK1_PATHWAY	-0.539446	-1.35242	0.115996	0.93985
ZHU_SKIL_TARGETS_UP	-0.506544	-1.35176	0.109445	0.937871
WP_HIPPOMERLIN_SIGNALING_DYSREGULATION	-0.3579	-1.35082	0.038806	0.937659
WP_NONSMALL_CELL_LUNG_CANCER	-0.383492	-1.34929	0.055076	0.940992
HAHTOLA_MYCOSIS_FUNGOIDES_SKIN_DN	-0.468844	-1.34824	0.10078	0.941464
GENTILE_UV_LOW_DOSE_DN	-0.393017	-1.34699	0.0620989	0.943277
AIGNER_ZEB1_TARGETS	-0.453415	-1.34691	0.0987578	0.938133
WP_NRP1TRIGGERED_SIGNALING_PATHWAYS_IN_PANCREATIC_CANCER	-0.404918	-1.34657	0.0682764	0.934583
WANG_RECURRENT_LIVER_CANCER_DN	-0.535475	-1.34632	0.127699	0.930512
KEGG_VEGF_SIGNALING_PATHWAY	-0.382265	-1.34594	0.0552373	0.927326
REACTOME_FORMATION_OF_THE_BETA_CATENIN_TCF_TRANSACTIVATING_COMPLEX	-0.376278	-1.34398	0.0523701	0.933234
STEARMAN_TUMOR_FIELD_EFFECT_UP	-0.446354	-1.34194	0.0916822	0.939675
WOO_LIVER_CANCER_RECURRENCE_DN	-0.382103	-1.34096	0.0609074	0.939918
REACTOME_ACYL_CHAIN_REMODELLING_OF_PE	-0.48728	-1.34046	0.11985	0.937473
SU_PLACENTA	-0.462102	-1.34021	0.110173	0.933614
KEGG_LEUKOCYTE_TRANSENDOTHELIAL_MIGRATION	-0.356495	-1.33998	0.0422389	0.929554
REACTOME_FOXO_MEDIATED_TRANSCRIPTION_OF_CELL_DEATH_GENES	-0.53478	-1.33869	0.132782	0.931778
VALK_AML_WITH_FLT3_ITD	-0.432937	-1.33844	0.0914357	0.928071
REACTOME_SYNTHESIS_OF_PC	-0.459321	-1.33576	0.10692	0.938496
MARCINIAK_ER_STRESS_RESPONSE_VIA_CHOP	-0.49517	-1.33432	0.115178	0.941462
MAHADEVAN_IMATINIB_RESISTANCE_DN	-0.499047	-1.33118	0.125229	0.954623
BILD_E2F3_ONCOGENIC_SIGNATURE	-0.318729	-1.32927	0.0136431	0.960639
WP_INTEGRINMEDIATED_CELL_ADHESION	-0.356526	-1.32785	0.0508802	0.963756
CAMPS_COLON_CANCER_COPY_NUMBER_UP	-0.377732	-1.32682	0.0661841	0.964601
WP_LEUKOCYTEINTRINSIC_HIPPO_PATHWAY_FUNCTIONS	-0.434087	-1.32644	0.102468	0.961714
MCDOWELL_ACUTE_LUNG_INJURY_DN	-0.417497	-1.32635	0.095531	0.957076
WILCOX_RESPONSE_TO_PROGESTERONE_DN	-0.396403	-1.32603	0.0813709	0.953853
MCCLUNG_CREB1_TARGETS_UP	-0.359932	-1.32598	0.0529746	0.949127
REACTOME_CELL_CELL_JUNCTION_ORGANIZATION	-0.390689	-1.32576	0.0805884	0.945393
REACTOME_TERMINATION_OF_O_GLYCAN_BIOSYNTHESIS	-0.498829	-1.32477	0.124846	0.946214
WANG_NEOPLASTIC_TRANSFORMATION_BY_CCND1_MYC	-0.489732	-1.32376	0.125232	0.947061
MANNE_COVID19_COMBINED_COHORT_VS_HEALTHY_DONOR_PLATELETS_UP	-0.330897	-1.32327	0.0276663	0.944963
DOANE_BREAST_CANCER_ESR1_UP	-0.352581	-1.32221	0.0469414	0.94615
WP_CELL_MIGRATION_AND_INVASION_THROUGH_P75NTR	-0.444441	-1.31996	0.110518	0.954267
MIKKELSEN_ES_LCP_WITH_H3K4ME3	-0.344162	-1.31876	0.0435794	0.956272
AUNG_GASTRIC_CANCER	-0.407292	-1.31765	0.0997709	0.957892
SIG_BCR_SIGNALING_PATHWAY	-0.408237	-1.31715	0.0941518	0.955984
KEGG_NITROGEN_METABOLISM	-0.494704	-1.31711	0.13596	0.951393
NAKAMURA_ADIPOGENESIS_LATE_UP	-0.35651	-1.31662	0.0580339	0.949445
RIGGINS_TAMOXIFEN_RESISTANCE_UP	-0.382189	-1.31509	0.0795101	0.95357
MCBRYAN_PUBERTAL_TGFB1_TARGETS_UP	-0.328771	-1.314	0.0332571	0.955169
KEGG_NEUROTROPHIN_SIGNALING_PATHWAY	-0.342735	-1.31387	0.0421852	0.951203
KEGG_CHRONIC_MYELOID_LEUKEMIA	-0.373633	-1.31387	0.0713838	0.946547
WP_NAD_METABOLISM	-0.513951	-1.31205	0.153926	0.952382
SHIPP_DLBCL_CURED_VS_FATAL_UP	-0.422748	-1.31181	0.104639	0.949083
REACTOME_DEPOSITION_OF_NEW_CENPA_CONTAINING_NUCLEOSOMES_AT_THE_CENTROMERE	-0.379145	-1.31146	0.0785473	0.946517
HOSHIDA_LIVER_CANCER_SUBCLASS_S3	-0.31346	-1.31113	0.0195195	0.943792
LEIN_CHOROID_PLEXUS_MARKERS	-0.355767	-1.30917	0.0581694	0.950328
WP_PRIMARY_FOCAL_SEGMENTAL_GLOMERULOSCLEROSIS_FSGS	-0.373013	-1.30897	0.0760757	0.94687
WP_METAPATHWAY_BIOTRANSFORMATION_PHASE_I_AND_II	-0.330113	-1.30855	0.041906	0.944784
WP_DNA_REPLICATION	-0.410566	-1.30777	0.10078	0.944824
KEGG_GNRH_SIGNALING_PATHWAY	-0.356115	-1.30746	0.0619632	0.94212
SENESE_HDAC1_AND_HDAC2_TARGETS_DN	-0.315538	-1.30337	0.0238247	0.960944
PID_FRA_PATHWAY	-0.424319	-1.30262	0.107972	0.960765
LEE_LIVER_CANCER_E2F1_UP	-0.385094	-1.30169	0.0943356	0.961624
KINSEY_TARGETS_OF_EWSR1_FLII_FUSION_DN	-0.302296	-1.3015	0.016129	0.958296
MEBARKI_HCC_PROGENITOR_WNT_UP_CTNNB1_DEPENDENT	-0.365183	-1.30099	0.0823062	0.956784
MCMURRAY_TP53_HRAS_COOPERATION_RESPONSE_DN	-0.376068	-1.30018	0.0877411	0.957102
AZARE_STAT3_TARGETS	-0.467034	-1.29744	0.133551	0.968331
REACTOME_FOXO_MEDIATED_TRANSCRIPTION	-0.382123	-1.29694	0.0944179	0.966819
LU_TUMOR_ANGIOGENESIS_UP	-0.454763	-1.29638	0.135489	0.965674
WP_CONGENITAL_GENERALIZED_LIPODYSTROPHY_CGL	-0.495019	-1.29551	0.156654	0.966293
JIANG_TIP30_TARGETS_UP	-0.402385	-1.29521	0.105654	0.963698
NABA_ECM_AFFILIATED	-0.340467	-1.2947	0.0622568	0.962265
HINATA_NFKB_TARGETS_KERATINOCYTE_DN	-0.472109	-1.29439	0.148505	0.959768
REACTOME_NEGATIVE_REGULATION_OF_MET_ACTIVITY	-0.476581	-1.29425	0.143596	0.956339
GAL_LEUKEMIC_STEM_CELL_UP	-0.341069	-1.29381	0.0608515	0.954677
WP_ECTODERM_DIFFERENTIATION	-0.331852	-1.29337	0.0488627	0.952941
WP_LIPID_METABOLISM_PATHWAY	-0.449915	-1.2922	0.139592	0.955368
ACEVEDO_LIVER_CANCER_WITH_H3K9ME3_DN	-0.340845	-1.29215	0.0580564	0.951504
BIOCARTA_NO1_PATHWAY	-0.456275	-1.29185	0.139616	0.949051
LEE_METASTASIS_AND_ALTERNATIVE_SPLICING_DN	-0.404177	-1.29122	0.11249	0.948435
KEGG_PROGESTERONE_MEDIATED_OOCYTE_MATURATION	-0.35938	-1.29083	0.0788399	0.946508
POOLA_INVASIVE_BREAST_CANCER_DN	-0.337847	-1.29005	0.0572034	0.946853
REACTOME_EXTRA_NUCLEAR_ESTROGEN_SIGNALING	-0.365163	-1.28774	0.0885998	0.955681
SPIELMAN_LYMPHOBLAST_EUROPEAN_VS_ASIAN_2FC_DN	-0.482649	-1.28575	0.156432	0.962878
WP_NEPHROTIC_SYNDROME	-0.405089	-1.28559	0.118771	0.95971
BANDRES_RESPONSE_TO_CARMUSTIN_MGMT_48HR_UP	-0.483815	-1.28489	0.159343	0.959677
MOLENAAR_TARGETS_OF_CCND1_AND_CDK4_UP	-0.37416	-1.28454	0.0982791	0.957585
REACTOME_CGMP_EFFECTS	-0.506047	-1.2845	0.165654	0.953871
REACTOME_RUNX1_REGULATES_GENES_INVOLVED_IN_MEGAKARYOCYTE_DIFFERENTIATION_AND_PLATELET_FUNCTION	-0.35644	-1.28242	0.0832986	0.961625
WP_FGFR3_SIGNALING_IN_CHONDROCYTE_PROLIFERATION_AND_TERMINAL_DIFFERENTIATION	-0.442795	-1.28221	0.139213	0.958824
RYAN_MANTLE_CELL_LYMPHOMA_NOTCH_DIRECT_UP	-0.329055	-1.28118	0.0552289	0.960626
REACTOME_DISEASES_ASSOCIATED_WITH_O_GLYCOSYLATION_OF_PROTEINS	-0.375168	-1.28079	0.0994312	0.958879
ROYLANCE_BREAST_CANCER_16Q_COPY_NUMBER_UP	-0.379227	-1.28029	0.107031	0.957674
PID_FCER1_PATHWAY	-0.377532	-1.2784	0.104228	0.964393
GARGALOVIC_RESPONSE_TO_OXIDIZED_PHOSPHOLIPIDS_CYAN_UP	-0.505381	-1.27834	0.170535	0.960833
SHEDDEN_LUNG_CANCER_GOOD_SURVIVAL_A4	-0.315319	-1.27726	0.0391783	0.962939
PID_A6B1_A6B4_INTEGRIN_PATHWAY	-0.393378	-1.27638	0.112518	0.963994
MEBARKI_HCC_PROGENITOR_WNT_UP_BLOCKED_BY_FZD8CRD	-0.335775	-1.27555	0.074504	0.9648
KEGG_ARGININE_AND_PROLINE_METABOLISM	-0.384794	-1.27525	0.1136	0.962623
WP_MELATONIN_METABOLISM_AND_EFFECTS	-0.416258	-1.27513	0.134083	0.959514
REACTOME_METAL_ION_SLC_TRANSPORTERS	-0.447483	-1.27506	0.150722	0.956081
WANG_SMARCE1_TARGETS_UP	-0.299238	-1.27502	0.0260674	0.952557
WHITFIELD_CELL_CYCLE_G2	-0.31951	-1.27502	0.0458227	0.948873
REACTOME_ANTIGEN_PRESENTATION_FOLDING_ASSEMBLY_AND_PEPTIDE_LOADING_OF_CLASS_I_MHC	-0.452152	-1.27339	0.15809	0.954049
WP_PURINERGIC_SIGNALING	-0.433341	-1.27268	0.146275	0.95415
REACTOME_CRMPS_IN_SEMA3A_SIGNALING	-0.496437	-1.27265	0.170422	0.950657
REACTOME_SEMA3A_PAK_DEPENDENT_AXON_REPULSION	-0.500026	-1.27233	0.171085	0.948733
REACTOME_FOXO_MEDIATED_TRANSCRIPTION_OF_OXIDATIVE_STRESS_METABOLIC_AND_NEURONAL_GENES	-0.448537	-1.27216	0.159473	0.946016
KANG_CISPLATIN_RESISTANCE_UP	-0.467748	-1.27188	0.162901	0.943979
JIANG_TIP30_TARGETS_DN	-0.4634	-1.27159	0.163705	0.941956
WP_INTERACTIONS_OF_NATURAL_KILLER_CELLS_IN_PANCREATIC_CANCER	-0.468809	-1.27152	0.157592	0.938748
MANNE_COVID19_NONICU_VS_HEALTHY_DONOR_PLATELETS_UP	-0.324636	-1.26991	0.0623932	0.944044
BIOCARTA_CARDIACEGF_PATHWAY	-0.496823	-1.26959	0.180205	0.942239
LEE_DIFFERENTIATING_T_LYMPHOCYTE	-0.31492	-1.26935	0.0509983	0.940021
BLANCO_MELO_COVID19_SARS_COV_2_POS_PATIENT_LUNG_TISSUE_UP	-0.331544	-1.26873	0.0647406	0.939792
KYNG_DNA_DAMAGE_BY_GAMMA_RADIATION	-0.358333	-1.26487	0.106105	0.957383
REACTOME_THE_NLRP3_INFLAMMASOME	-0.492148	-1.26472	0.182492	0.954671
WP_RAC1PAK1P38MMP2_PATHWAY	-0.364556	-1.2636	0.106827	0.957265
HESS_TARGETS_OF_HOXA9_AND_MEIS1_UP	-0.362118	-1.26255	0.112532	0.959522
BIOCARTA_AT1R_PATHWAY	-0.441284	-1.26155	0.163177	0.961421
ZHAN_V1_LATE_DIFFERENTIATION_GENES_UP	-0.423469	-1.26123	0.155268	0.959625
BOYAULT_LIVER_CANCER_SUBCLASS_G1_UP	-0.333801	-1.26097	0.0829493	0.957579
RICKMAN_HEAD_AND_NECK_CANCER_C	-0.350119	-1.26039	0.0964286	0.957327
NABA_ECM_REGULATORS	-0.31006	-1.2599	0.0527115	0.956559
LEE_LIVER_CANCER_MYC_TGFA_UP	-0.373859	-1.2585	0.119893	0.960697
SWEET_KRAS_ONCOGENIC_SIGNATURE	-0.346158	-1.25848	0.0963179	0.957424
REACTOME_ESR_MEDIATED_SIGNALING	-0.307548	-1.25844	0.0514128	0.954189
KEGG_AXON_GUIDANCE	-0.326855	-1.25807	0.0718057	0.952817
IWANAGA_CARCINOGENESIS_BY_KRAS_UP	-0.315011	-1.25799	0.058242	0.949897
KEGG_O_GLYCAN_BIOSYNTHESIS	-0.437559	-1.25787	0.16551	0.94719
REACTOME_SYNTHESIS_OF_IP3_AND_IP4_IN_THE_CYTOSOL	-0.441638	-1.25737	0.165739	0.946522
PID_ECADHERIN_KERATINOCYTE_PATHWAY	-0.461894	-1.25661	0.172435	0.947237
WP_AGERAGE_PATHWAY	-0.364613	-1.25624	0.113814	0.945891
GILDEA_METASTASIS	-0.430353	-1.25554	0.160607	0.946349
BIOCARTA_STATHMIN_PATHWAY	-0.486075	-1.25435	0.184853	0.949516
REACTOME_DARPP_32_EVENTS	-0.45548	-1.25361	0.179114	0.950155
GRESHOCK_CANCER_COPY_NUMBER_UP	-0.290622	-1.25013	0.0261022	0.965602
ANDERSEN_LIVER_CANCER_KRT19_DN	-0.360651	-1.24985	0.114551	0.963794
BLANCO_MELO_INFLUENZA_A_INFECTION_A594_CELLS_DN	-0.329379	-1.24905	0.0877671	0.9648
SU_PANCREAS	-0.403495	-1.24809	0.15842	0.966761
KEGG_DORSO_VENTRAL_AXIS_FORMATION	-0.445654	-1.24515	0.180348	0.979542
BOSCO_ALLERGEN_INDUCED_TH2_ASSOCIATED_MODULE	-0.319375	-1.24479	0.0819533	0.978211
BOYAULT_LIVER_CANCER_SUBCLASS_G5_DN	-0.4255	-1.24422	0.171044	0.978039
YAO_HOXA10_TARGETS_VIA_PROGESTERONE_DN	-0.476629	-1.24422	0.197633	0.974768
RICKMAN_METASTASIS_DN	-0.297048	-1.24404	0.0450662	0.972503
SA_PTEN_PATHWAY	-0.482379	-1.2439	0.187932	0.969987
ZHOU_INFLAMMATORY_RESPONSE_FIMA_DN	-0.295075	-1.24381	0.0430108	0.967243
PID_WNT_NONCANONICAL_PATHWAY	-0.4164	-1.24331	0.166972	0.966717
LOPEZ_MESOTHELIOMA_SURVIVAL_OVERALL_DN	-0.494232	-1.24205	0.198983	0.970377
RICKMAN_HEAD_AND_NECK_CANCER_D	-0.454824	-1.24115	0.19111	0.972065
JEON_SMAD6_TARGETS_DN	-0.465015	-1.24061	0.193078	0.971863
TONKS_TARGETS_OF_RUNX1_RUNX1T1_FUSION_SUSTAINED_IN_MONOCYTE_UP	-0.460055	-1.23946	0.184237	0.974931
VALK_AML_CLUSTER_9	-0.414026	-1.23928	0.167802	0.972719
PID_FGF_PATHWAY	-0.372248	-1.23907	0.13204	0.97069
MIKKELSEN_MEF_HCP_WITH_H3_UNMETHYLATED	-0.304673	-1.23878	0.0667805	0.969134
SENGUPTA_EBNA1_ANTICORRELATED	-0.316943	-1.23761	0.0865566	0.972353
VANTVEER_BREAST_CANCER_POOR_PROGNOSIS	-0.377391	-1.23706	0.145765	0.972208
MEISSNER_BRAIN_ICP_WITH_H3K4ME3	-0.419993	-1.23668	0.175113	0.971153
REACTOME_PKMTS_METHYLATE_HISTONE_LYSINES	-0.356274	-1.23646	0.130626	0.969268
HORIUCHI_WTAP_TARGETS_UP	-0.290179	-1.23631	0.0375546	0.967009
HOLLERN_EMT_BREAST_TUMOR_DN	-0.325296	-1.23572	0.0979197	0.967055
RIGGI_EWING_SARCOMA_PROGENITOR_DN	-0.306007	-1.23544	0.0662714	0.965495
WP_PANCREATIC_ADENOCARCINOMA_PATHWAY	-0.339009	-1.23542	0.111273	0.962546
WP_PEPTIDE_GPCRS	-0.374323	-1.2349	0.146233	0.962286
OSADA_ASCL1_TARGETS_DN	-0.442506	-1.23461	0.187513	0.960803
BERTUCCI_MEDULLARY_VS_DUCTAL_BREAST_CANCER_DN	-0.308901	-1.2346	0.0733063	0.957842
CHEN_PDGF_TARGETS	-0.475843	-1.23385	0.200896	0.95883
SARTIPY_BLUNTED_BY_INSULIN_RESISTANCE_UP	-0.476875	-1.23351	0.19897	0.957619
KEGG_MELANOMA	-0.351148	-1.23325	0.13405	0.956046
WP_MAJOR_RECEPTORS_TARGETED_BY_EPINEPHRINE_AND_NOREPINEPHRINE	-0.489345	-1.23308	0.208196	0.953981
HUANG_FOXA2_TARGETS_DN	-0.400475	-1.23278	0.166907	0.952616
WANG_TARGETS_OF_MLL_CBP_FUSION_UP	-0.388462	-1.2317	0.155298	0.955412
LEE_CALORIE_RESTRICTION_NEOCORTEX_UP	-0.356198	-1.23162	0.128704	0.952894
BURTON_ADIPOGENESIS_PEAK_AT_8HR	-0.400127	-1.23147	0.164479	0.950777
TAKEDA_TARGETS_OF_NUP98_HOXA9_FUSION_3D_DN	-0.444297	-1.23139	0.185592	0.948272
PEDERSEN_METASTASIS_BY_ERBB2_ISOFORM_4	-0.328975	-1.23088	0.103294	0.94811
REACTOME_UNBLOCKING_OF_NMDA_RECEPTORS_GLUTAMATE_BINDING_AND_ACTIVATION	-0.457729	-1.23069	0.197451	0.946193
REACTOME_TRAFFICKING_OF_GLUR2_CONTAINING_AMPA_RECEPTORS	-0.484991	-1.23047	0.203397	0.944494
TAKEDA_TARGETS_OF_NUP98_HOXA9_FUSION_6HR_UP	-0.344509	-1.23035	0.123511	0.94226
HERNANDEZ_ABERRANT_MITOSIS_BY_DOCETACEL_2NM_UP	-0.354615	-1.23027	0.137924	0.939892
KIM_HYPOXIA	-0.481586	-1.23025	0.206875	0.937164
GRADE_COLON_VS_RECTAL_CANCER_UP	-0.403628	-1.23001	0.16856	0.935617
RIZ_ERYTHROID_DIFFERENTIATION_APOBEC2	-0.435863	-1.22865	0.192331	0.939911
MEISSNER_NPC_HCP_WITH_H3K27ME3	-0.350236	-1.22801	0.133571	0.940393
REACTOME_DNA_DOUBLE_STRAND_BREAK_RESPONSE	-0.349758	-1.22673	0.132788	0.944278
BIOCARTA_BAD_PATHWAY	-0.443573	-1.22622	0.193215	0.944152
REACTOME_ANTIMICROBIAL_PEPTIDES	-0.427722	-1.22607	0.190047	0.942078
FOROUTAN_TGFB_EMT_UP	-0.300737	-1.22542	0.0707777	0.942664
WP_NAD_METABOLISM_IN_ONCOGENEINDUCED_SENESCENCE_AND_MITOCHONDRIAL_DYSFUNCTIONASSOCIATED_SENESCENCE	-0.43912	-1.22406	0.190946	0.946974
KEGG_GLYCOSAMINOGLYCAN_BIOSYNTHESIS_HEPARAN_SULFATE	-0.431191	-1.22371	0.195421	0.946048
HEIDENBLAD_AMPLICON_12P11_12_UP	-0.397554	-1.22313	0.180585	0.946237
NAKAMURA_METASTASIS_MODEL_DN	-0.388982	-1.22279	0.164389	0.945248
REACTOME_DISEASES_OF_METABOLISM	-0.295368	-1.22271	0.0676234	0.942954
BIOCARTA_CSK_PATHWAY	-0.465755	-1.22249	0.209235	0.941326
REACTOME_CONSTITUTIVE_SIGNALING_BY_EGFRVIII	-0.489761	-1.22207	0.213331	0.940796
HWANG_PROSTATE_CANCER_MARKERS	-0.424241	-1.22165	0.196883	0.940328
SHETH_LIVER_CANCER_VS_TXNIP_LOSS_PAM1	-0.292077	-1.22148	0.0572296	0.938479
WP_WNT_SIGNALING_IN_KIDNEY_DISEASE	-0.399354	-1.22113	0.17704	0.937586
CHEMNITZ_RESPONSE_TO_PROSTAGLANDIN_E2_DN	-0.279895	-1.2183	0.0400701	0.949496
IWANAGA_CARCINOGENESIS_BY_KRAS_PTEN_DN	-0.28322	-1.21808	0.0434119	0.947905
LOPES_METHYLATED_IN_COLON_CANCER_UP	-0.436238	-1.21762	0.206911	0.947585
WP_ENDODERM_DIFFERENTIATION	-0.312659	-1.21759	0.0962025	0.945095
MIKKELSEN_MCV6_ICP_WITH_H3K27ME3	-0.357729	-1.21731	0.152829	0.943925
ZHANG_RESPONSE_TO_IKK_INHIBITOR_AND_TNF_UP	-0.294725	-1.21673	0.0654324	0.944241
PURBEY_TARGETS_OF_CTBP1_AND_SATB1_UP	-0.3456	-1.21605	0.140648	0.94516
FOROUTAN_PRODRANK_TGFB_EMT_UP	-0.300552	-1.21588	0.0773229	0.943388
REACTOME_RAB_GERANYLGERANYLATION	-0.35017	-1.21535	0.142407	0.943477
WP_WNT_SIGNALING_PATHWAY	-0.367633	-1.21509	0.162487	0.942187
REACTOME_DEGRADATION_OF_THE_EXTRACELLULAR_MATRIX	-0.311795	-1.21482	0.0967326	0.940988
BROWNE_HCMV_INFECTION_24HR_DN	-0.309648	-1.21257	0.0983642	0.949877
KEGG_TYROSINE_METABOLISM	-0.387622	-1.21157	0.182209	0.952404
MCBRYAN_PUBERTAL_BREAST_4_5WK_UP	-0.288847	-1.21091	0.0636226	0.953201
BOYAULT_LIVER_CANCER_SUBCLASS_G6_DN	-0.455723	-1.21074	0.219236	0.951511
WP_TCA_CYCLE_AKA_KREBS_OR_CITRIC_ACID_CYCLE	-0.462204	-1.20954	0.220996	0.955094
VALK_AML_CLUSTER_12	-0.408965	-1.20919	0.201043	0.954329
MEBARKI_HCC_PROGENITOR_WNT_UP	-0.299964	-1.20888	0.0871993	0.953325
WP_HIPPO_SIGNALING_REGULATION_PATHWAYS	-0.329897	-1.20805	0.140979	0.954955
PID_SYNDECAN_3_PATHWAY	-0.483369	-1.20741	0.234495	0.955705
MIKKELSEN_IPS_WITH_HCP_H3K27ME3	-0.331095	-1.20721	0.132906	0.95421
BROWNE_HCMV_INFECTION_30MIN_DN	-0.312538	-1.20671	0.125027	0.954255
MOREIRA_RESPONSE_TO_TSA_DN	-0.470878	-1.20617	0.224249	0.954503
BROWNE_HCMV_INFECTION_12HR_DN	-0.325393	-1.20554	0.132892	0.95515
WP_S1P_RECEPTOR_SIGNAL_TRANSDUCTION	-0.424426	-1.20523	0.206703	0.954201
REACTOME_NONHOMOLOGOUS_END_JOINING_NHEJ	-0.349673	-1.20472	0.159105	0.954354
BLANCO_MELO_BRONCHIAL_EPITHELIAL_CELLS_INFLUENZA_A_DEL_NS1_INFECTION_DN	-0.299423	-1.20424	0.0985736	0.954276
REACTOME_INTRA_GOLGI_TRAFFIC	-0.375728	-1.20384	0.18741	0.953785
PID_EPHB_FWD_PATHWAY	-0.381839	-1.20354	0.19135	0.952825
REACTOME_DEACTIVATION_OF_THE_BETA_CATENIN_TRANSACTIVATING_COMPLEX	-0.383352	-1.20344	0.18349	0.950843
PID_SMAD2_3PATHWAY	-0.472425	-1.20292	0.227741	0.951025
KEGG_HEMATOPOIETIC_CELL_LINEAGE	-0.343622	-1.20254	0.157806	0.95048
PID_VEGFR1_2_PATHWAY	-0.344359	-1.20249	0.16074	0.948269
BIOCARTA_MPR_PATHWAY	-0.445436	-1.20216	0.219931	0.947509
HANN_RESISTANCE_TO_BCL2_INHIBITOR_UP	-0.400319	-1.20165	0.20004	0.947645
REACTOME_SIGNAL_TRANSDUCTION_BY_L1	-0.440876	-1.20126	0.220308	0.947194
WP_BLOOD_CLOTTING_CASCADE	-0.452278	-1.20008	0.222727	0.950736
CAIRO_HEPATOBLASTOMA_DN	-0.286264	-1.20003	0.0754435	0.948535
HOLLERN_MICROACINAR_BREAST_TUMOR_UP	-0.375423	-1.19848	0.178071	0.953994
MIYAGAWA_TARGETS_OF_EWSR1_ETS_FUSIONS_DN	-0.290206	-1.19847	0.0884615	0.951586
LEE_NAIVE_T_LYMPHOCYTE	-0.460879	-1.19845	0.229551	0.949262
REACTOME_TAK1_ACTIVATES_NFKB_BY_PHOSPHORYLATION_AND_ACTIVATION_OF_IKKS_COMPLEX	-0.403134	-1.19809	0.210269	0.948682
PID_DNA_PK_PATHWAY	-0.47395	-1.19781	0.225504	0.947697
REACTOME_FOXO_MEDIATED_TRANSCRIPTION_OF_CELL_CYCLE_GENES	-0.46129	-1.19761	0.230281	0.946339
DE_YY1_TARGETS_UP	-0.475875	-1.19717	0.236758	0.946186
OSADA_ASCL1_TARGETS_UP	-0.378683	-1.19715	0.188454	0.943892
BLANCO_MELO_RESPIRATORY_SYNCYTIAL_VIRUS_INFECTION_A594_CELLS_UP	-0.282397	-1.19618	0.0700844	0.946355
ACOSTA_PROLIFERATION_INDEPENDENT_MYC_TARGETS_DN	-0.317505	-1.19606	0.138509	0.944581
DAVICIONI_MOLECULAR_ARMS_VS_ERMS_DN	-0.297079	-1.19569	0.0983537	0.944068
PID_IL2_STAT5_PATHWAY	-0.416791	-1.19566	0.207586	0.941889
ALONSO_METASTASIS_DN	-0.428985	-1.19471	0.221657	0.944312
ZHANG_TARGETS_OF_EWSR1_FLI1_FUSION	-0.328891	-1.19446	0.153151	0.943242
WANG_MLL_TARGETS	-0.282218	-1.19435	0.0726532	0.941449
REACTOME_WNT_LIGAND_BIOGENESIS_AND_TRAFFICKING	-0.415918	-1.19409	0.221096	0.940437
BROWNE_HCMV_INFECTION_18HR_DN	-0.299956	-1.19277	0.104861	0.944807
PID_AR_PATHWAY	-0.350983	-1.19262	0.176605	0.943263
RATTENBACHER_BOUND_BY_CELF1	-0.272915	-1.19259	0.0549522	0.941096
REACTOME_TIGHT_JUNCTION_INTERACTIONS	-0.416117	-1.19056	0.224182	0.948942
REACTOME_G_PROTEIN_MEDIATED_EVENTS	-0.361455	-1.19038	0.191186	0.94753
REACTOME_HS_GAG_DEGRADATION	-0.432394	-1.19003	0.231947	0.94695
KEGG_PHOSPHATIDYLINOSITOL_SIGNALING_SYSTEM	-0.337447	-1.18889	0.167685	0.950257
DORSEY_GAB2_TARGETS	-0.403943	-1.18858	0.215452	0.949525
REACTOME_TP53_REGULATES_TRANSCRIPTION_OF_ADDITIONAL_CELL_CYCLE_GENES_WHOSE_EXACT_ROLE_IN_THE_P53_PATHWAY_REMAIN_UNCERTAIN	-0.434669	-1.18832	0.227441	0.948556
ANDERSEN_CHOLANGIOCARCINOMA_CLASS2	-0.298346	-1.1876	0.115865	0.949921
HAMAI_APOPTOSIS_VIA_TRAIL_DN	-0.293383	-1.18731	0.109577	0.949089
BROWNE_HCMV_INFECTION_48HR_DN	-0.268523	-1.18666	0.0504386	0.950059
REACTOME_E2F_MEDIATED_REGULATION_OF_DNA_REPLICATION	-0.431533	-1.18644	0.228141	0.948898
REACTOME_CHROMOSOME_MAINTENANCE	-0.305907	-1.18624	0.132297	0.947669
WEBER_METHYLATED_HCP_IN_SPERM_DN	-0.447777	-1.18603	0.233511	0.946455
RODRIGUES_NTN1_AND_DCC_TARGETS	-0.397702	-1.18507	0.213287	0.949012
REACTOME_THE_ROLE_OF_GTSE1_IN_G2_M_PROGRESSION_AFTER_G2_CHECKPOINT	-0.334056	-1.18474	0.169981	0.948448
SEMENZA_HIF1_TARGETS	-0.390886	-1.18451	0.211136	0.947284
REACTOME_WNT5A_DEPENDENT_INTERNALIZATION_OF_FZD4	-0.472261	-1.18441	0.247764	0.945555
ROVERSI_GLIOMA_COPY_NUMBER_DN	-0.359787	-1.18394	0.196772	0.945644
WP_WHITE_FAT_CELL_DIFFERENTIATION	-0.397044	-1.18373	0.213709	0.944497
REACTOME_AMYLOID_FIBER_FORMATION	-0.325762	-1.18357	0.166354	0.943038
REACTOME_FCERI_MEDIATED_MAPK_ACTIVATION	-0.396057	-1.18296	0.223844	0.943917
FARMER_BREAST_CANCER_CLUSTER_1	-0.39703	-1.18274	0.221968	0.942787
VANASSE_BCL2_TARGETS_DN	-0.35176	-1.1824	0.186328	0.942285
DING_LUNG_CANCER_BY_MUTATION_RATE	-0.441991	-1.18216	0.240185	0.941309
GAUSSMANN_MLL_AF4_FUSION_TARGETS_F_DN	-0.39421	-1.18165	0.218897	0.941671
KEGG_OTHER_GLYCAN_DEGRADATION	-0.473138	-1.18141	0.259433	0.940676
REACTOME_EXTRACELLULAR_MATRIX_ORGANIZATION	-0.276387	-1.17911	0.0839007	0.949953
JAZAG_TGFB1_SIGNALING_DN	-0.3913	-1.17839	0.220825	0.951325
VALK_AML_CLUSTER_6	-0.385999	-1.17832	0.220021	0.949533
WP_IL1_AND_MEGAKARYOCYTES_IN_OBESITY	-0.437487	-1.17736	0.244034	0.952152
SESTO_RESPONSE_TO_UV_C4	-0.448373	-1.17621	0.253159	0.955666
LEONARD_HYPOXIA	-0.373224	-1.17578	0.212474	0.955674
BONOME_OVARIAN_CANCER_SURVIVAL_SUBOPTIMAL_DEBULKING	-0.262742	-1.17552	0.0519063	0.954774
ZHAN_MULTIPLE_MYELOMA_CD1_UP	-0.364816	-1.1755	0.208299	0.952711
REACTOME_ADHERENS_JUNCTIONS_INTERACTIONS	-0.398514	-1.17443	0.234819	0.95592
PID_RET_PATHWAY	-0.377946	-1.17349	0.217572	0.95849
MIKKELSEN_IPS_LCP_WITH_H3K4ME3	-0.296573	-1.17209	0.137521	0.963277
DAZARD_RESPONSE_TO_UV_NHEK_DN	-0.273773	-1.17164	0.0867115	0.963399
REACTOME_METABOLISM_OF_NITRIC_OXIDE_NOS3_ACTIVATION_AND_REGULATION	-0.466591	-1.17078	0.25901	0.965557
RAY_TUMORIGENESIS_BY_ERBB2_CDC25A_UP	-0.290768	-1.17025	0.132821	0.966076
LINDSTEDT_DENDRITIC_CELL_MATURATION_C	-0.342714	-1.16843	0.201047	0.973035
SCHAEFFER_PROSTATE_DEVELOPMENT_48HR_DN	-0.267758	-1.1684	0.0736889	0.971056
NAKAYAMA_SOFT_TISSUE_TUMORS_PCA1_DN	-0.332444	-1.16825	0.188466	0.969655
HOELZEL_NF1_TARGETS_DN	-0.312063	-1.16808	0.164444	0.968352
REACTOME_ACTIVATION_OF_NMDA_RECEPTORS_AND_POSTSYNAPTIC_EVENTS	-0.320758	-1.16786	0.180462	0.967323
BLANCO_MELO_RESPIRATORY_SYNCYTIAL_VIRUS_INFECTION_A594_CELLS_DN	-0.310417	-1.16725	0.162242	0.968253
REACTOME_ASSEMBLY_OF_THE_ORC_COMPLEX_AT_THE_ORIGIN_OF_REPLICATION	-0.346675	-1.16724	0.20919	0.966163
REACTOME_SIGNALING_BY_NODAL	-0.418923	-1.16669	0.253753	0.96676
LANDIS_ERBB2_BREAST_PRENEOPLASTIC_DN	-0.34677	-1.16576	0.206615	0.969319
BLANCO_MELO_HUMAN_PARAINFLUENZA_VIRUS_3_INFECTION_A594_CELLS_DN	-0.314764	-1.16546	0.173731	0.968694
WP_MIRNAS_INVOLVEMENT_IN_THE_IMMUNE_RESPONSE_IN_SEPSIS	-0.386132	-1.16519	0.229763	0.96794
PID_FANCONI_PATHWAY	-0.360658	-1.1641	0.220168	0.971289
REACTOME_TRANSPORT_OF_VITAMINS_NUCLEOSIDES_AND_RELATED_MOLECULES	-0.37406	-1.16392	0.229845	0.970049
REACTOME_GLYCEROPHOSPHOLIPID_BIOSYNTHESIS	-0.305708	-1.16323	0.169502	0.97139
REACTOME_REGULATION_OF_TP53_EXPRESSION_AND_DEGRADATION	-0.375285	-1.16257	0.232462	0.972571
PID_ECADHERIN_STABILIZATION_PATHWAY	-0.368617	-1.16121	0.221943	0.977332
WATANABE_COLON_CANCER_MSI_VS_MSS_DN	-0.342181	-1.16117	0.214256	0.97539
BAUS_TFF2_TARGETS_UP	-0.404744	-1.16091	0.24907	0.974588
REACTOME_SIGNALING_BY_VEGF	-0.311536	-1.16056	0.179773	0.974261
TAKAO_RESPONSE_TO_UVB_RADIATION_DN	-0.314013	-1.16047	0.181177	0.972583
WP_BURN_WOUND_HEALING	-0.319102	-1.15906	0.188518	0.977601
MIKKELSEN_MEF_LCP_WITH_H3K27ME3	-0.340189	-1.15834	0.203594	0.979155
CERVERA_SDHB_TARGETS_1_DN	-0.3878	-1.15833	0.249896	0.977133
BIOCARTA_TEL_PATHWAY	-0.444932	-1.1579	0.266369	0.977232
WP_OSTEOBLAST_DIFFERENTIATION_AND_RELATED_DISEASES	-0.304147	-1.15751	0.172594	0.977107
WP_TGFBETA_RECEPTOR_SIGNALING	-0.346668	-1.15671	0.219001	0.979048
BLALOCK_ALZHEIMERS_DISEASE_INCIPIENT_UP	-0.26532	-1.15669	0.0914397	0.977078
BOQUEST_STEM_CELL_DN	-0.282426	-1.15654	0.137747	0.975755
LIM_MAMMARY_STEM_CELL_UP	-0.259874	-1.15648	0.0726698	0.974035
BOYLAN_MULTIPLE_MYELOMA_D_UP	-0.317247	-1.15628	0.192135	0.972947
PID_INTEGRIN3_PATHWAY	-0.36544	-1.15596	0.238502	0.972548
REACTOME_ACTIVATION_OF_BH3_ONLY_PROTEINS	-0.391811	-1.15585	0.250566	0.971062
SMIRNOV_CIRCULATING_ENDOTHELIOCYTES_IN_CANCER_UP	-0.293917	-1.15518	0.158938	0.97235
REACTOME_CONSTITUTIVE_SIGNALING_BY_LIGAND_RESPONSIVE_EGFR_CANCER_VARIANTS	-0.43402	-1.15461	0.269254	0.973158
BOYLAN_MULTIPLE_MYELOMA_D_CLUSTER_DN	-0.374905	-1.15438	0.246995	0.972276
KEGG_FOCAL_ADHESION	-0.282853	-1.15398	0.137369	0.972208
BIOCARTA_IGF1R_PATHWAY	-0.417762	-1.15382	0.268243	0.971001
SILIGAN_BOUND_BY_EWS_FLT1_FUSION	-0.366454	-1.15376	0.236345	0.969297
JAZAG_TGFB1_SIGNALING_VIA_SMAD4_DN	-0.339374	-1.15332	0.21226	0.969506
SCHAEFFER_PROSTATE_DEVELOPMENT_12HR_DN	-0.347253	-1.15262	0.226321	0.970918
PID_AVB3_INTEGRIN_PATHWAY	-0.32383	-1.15223	0.204159	0.970861
CROMER_TUMORIGENESIS_DN	-0.367845	-1.15204	0.238714	0.969839
WP_SYNAPTIC_SIGNALING_PATHWAYS_ASSOCIATED_WITH_AUTISM_SPECTRUM_DISORDER	-0.350687	-1.15179	0.227496	0.969119
MARIADASON_RESPONSE_TO_BUTYRATE_SULINDAC_6	-0.356161	-1.15178	0.229386	0.967177
TAVOR_CEBPA_TARGETS_UP	-0.354432	-1.15166	0.228747	0.965767
MEISSNER_NPC_ICP_WITH_H3K4ME3	-0.431895	-1.15152	0.265898	0.964534
WANG_ESOPHAGUS_CANCER_VS_NORMAL_UP	-0.302718	-1.15128	0.179269	0.963756
BROWNE_HCMV_INFECTION_12HR_UP	-0.307534	-1.15057	0.187828	0.965304
WALLACE_PROSTATE_CANCER_RACE_UP	-0.274675	-1.15031	0.134936	0.964597
ZHOU_INFLAMMATORY_RESPONSE_FIMA_UP	-0.260142	-1.14833	0.0942222	0.972382
TURASHVILI_BREAST_LOBULAR_CARCINOMA_VS_DUCTAL_NORMAL_DN	-0.320855	-1.14748	0.209448	0.974615
REACTOME_LEISHMANIA_INFECTION	-0.278893	-1.14724	0.151555	0.973816
PID_P38_MK2_PATHWAY	-0.4224	-1.14711	0.277721	0.972535
GRABARCZYK_BCL11B_TARGETS_DN	-0.342147	-1.14653	0.229006	0.973438
BREDEMEYER_RAG_SIGNALING_NOT_VIA_ATM_DN	-0.341052	-1.14537	0.226728	0.977265
WP_CHEMOKINE_SIGNALING_PATHWAY	-0.290621	-1.14413	0.170742	0.9815
KEGG_PROXIMAL_TUBULE_BICARBONATE_RECLAMATION	-0.411655	-1.14401	0.279925	0.980143
REACTOME_RIP_MEDIATED_NFKB_ACTIVATION_VIA_ZBP1	-0.455412	-1.14334	0.289638	0.981548
REACTOME_DISEASES_ASSOCIATED_WITH_GLYCOSAMINOGLYCAN_METABOLISM	-0.362201	-1.14304	0.247268	0.981029
LIAO_HAVE_SOX4_BINDING_SITES	-0.360408	-1.14273	0.257781	0.980673
WEIGEL_OXIDATIVE_STRESS_BY_HNE_AND_TBH	-0.338409	-1.14226	0.23567	0.981044
WP_PKCGAMMA_CALCIUM_SIGNALING_PATHWAY_IN_ATAXIA	-0.42015	-1.14222	0.28363	0.979317
KYNG_ENVIRONMENTAL_STRESS_RESPONSE_NOT_BY_GAMMA_IN_OLD	-0.38641	-1.1398	0.270982	0.98947
LIANG_HEMATOPOIESIS_STEM_CELL_NUMBER_LARGE_VS_TINY_DN	-0.362187	-1.13974	0.249434	0.987778
DURAND_STROMA_S_UP	-0.268012	-1.13956	0.125972	0.986761
PLASARI_TGFB1_SIGNALING_VIA_NFIC_1HR_DN	-0.305869	-1.13946	0.206573	0.985341
REACTOME_TRANSCRIPTIONAL_ACTIVITY_OF_SMAD2_SMAD3_SMAD4_HETEROTRIMER	-0.354894	-1.13922	0.25498	0.984579
SUZUKI_RESPONSE_TO_TSA_AND_DECITABINE_1A	-0.433348	-1.1387	0.296496	0.985281
REACTOME_ACYL_CHAIN_REMODELLING_OF_PC	-0.414345	-1.13828	0.279354	0.98544
PID_LYSOPHOSPHOLIPID_PATHWAY	-0.329681	-1.13821	0.233347	0.983879
CHEN_LVAD_SUPPORT_OF_FAILING_HEART_DN	-0.367635	-1.13752	0.267865	0.985368
KEGG_PRIMARY_IMMUNODEFICIENCY	-0.386379	-1.13745	0.269515	0.983824
WP_GLIOBLASTOMA_SIGNALING_PATHWAYS	-0.316923	-1.13651	0.22384	0.986592
BAE_BRCA1_TARGETS_DN	-0.386232	-1.1365	0.267707	0.984727
HOWLIN_CITED1_TARGETS_2_DN	-0.443024	-1.13643	0.29817	0.983187
REACTOME_THE_CANONICAL_RETINOID_CYCLE_IN_RODS_TWILIGHT_VISION	-0.421093	-1.13629	0.288286	0.982034
NIKOLSKY_MUTATED_AND_AMPLIFIED_IN_BREAST_CANCER	-0.309436	-1.13593	0.213765	0.981912
CAIRO_LIVER_DEVELOPMENT_UP	-0.285832	-1.13518	0.178908	0.983711
SHEDDEN_LUNG_CANCER_GOOD_SURVIVAL_A5	-0.329234	-1.13483	0.233637	0.983587
REACTOME_ANTI_INFLAMMATORY_RESPONSE_FAVOURING_LEISHMANIA_PARASITE_INFECTION	-0.293501	-1.13469	0.196807	0.982385
SAKAI_CHRONIC_HEPATITIS_VS_LIVER_CANCER_DN	-0.381585	-1.13461	0.274651	0.98091
BENNETT_SYSTEMIC_LUPUS_ERYTHEMATOSUS	-0.405795	-1.13432	0.277539	0.980461
DUAN_PRDM5_TARGETS	-0.319535	-1.13317	0.229315	0.984278
WP_MESODERMAL_COMMITMENT_PATHWAY	-0.289537	-1.13219	0.194621	0.987248
YAUCH_HEDGEHOG_SIGNALING_PARACRINE_UP	-0.292024	-1.13131	0.196017	0.989807
KEGG_MISMATCH_REPAIR	-0.405099	-1.13107	0.29013	0.989138
REACTOME_DOWNREGULATION_OF_SMAD2_3_SMAD4_TRANSCRIPTIONAL_ACTIVITY	-0.388312	-1.13054	0.274164	0.98987
REACTOME_CELL_EXTRACELLULAR_MATRIX_INTERACTIONS	-0.431659	-1.13054	0.304517	0.988052
REACTOME_TRANSLESION_SYNTHESIS_BY_POLH	-0.426245	-1.13018	0.294453	0.987952
WP_CANONICAL_AND_NONCANONICAL_NOTCH_SIGNALING	-0.394906	-1.12994	0.286413	0.987299
MARIADASON_REGULATED_BY_HISTONE_ACETYLATION_UP	-0.334492	-1.12961	0.252697	0.987056
PID_PTP1B_PATHWAY	-0.347049	-1.1293	0.262003	0.98673
HU_ANGIOGENESIS_DN	-0.366261	-1.12893	0.260552	0.98673
REACTOME_TELOMERE_MAINTENANCE	-0.302713	-1.12879	0.21374	0.985576
KIM_MYC_AMPLIFICATION_TARGETS_DN	-0.305129	-1.12859	0.219435	0.984758
ZHAN_MULTIPLE_MYELOMA_DN	-0.365186	-1.1285	0.274099	0.983377
LEE_TARGETS_OF_PTCH1_AND_SUFU_DN	-0.315792	-1.12736	0.234487	0.987098
JOHNSTONE_PARVB_TARGETS_2_UP	-0.288254	-1.12711	0.195337	0.986542
WP_DISRUPTION_OF_POSTSYNAPTIC_SIGNALING_BY_CNV	-0.374069	-1.12693	0.272388	0.985601
WP_EGFR_TYROSINE_KINASE_INHIBITOR_RESISTANCE	-0.31203	-1.12666	0.224926	0.985089
HU_GENOTOXIN_ACTION_DIRECT_VS_INDIRECT_24HR	-0.343036	-1.12664	0.252704	0.983434
WP_MALIGNANT_PLEURAL_MESOTHELIOMA	-0.255201	-1.1262	0.117115	0.983783
GYORFFY_MITOXANTRONE_RESISTANCE	-0.372265	-1.1261	0.270012	0.982465
CHIBA_RESPONSE_TO_TSA_DN	-0.414128	-1.12609	0.295366	0.980721
DACOSTA_UV_RESPONSE_VIA_ERCC3_XPCS_DN	-0.312636	-1.12546	0.235722	0.982054
PID_BETA_CATENIN_NUC_PATHWAY	-0.317179	-1.12445	0.23447	0.985168
GOLUB_ALL_VS_AML_UP	-0.399701	-1.12396	0.294336	0.985793
WP_MECHANOREGULATION_AND_PATHOLOGY_OF_YAPTAZ_VIA_HIPPO_AND_NONHIPPO_MECHANISMS	-0.346936	-1.12369	0.264002	0.985328
REACTOME_SYNTHESIS_OF_PIPS_AT_THE_EARLY_ENDOSOME_MEMBRANE	-0.443597	-1.1236	0.310107	0.983966
ROYLANCE_BREAST_CANCER_16Q_COPY_NUMBER_DN	-0.406829	-1.12321	0.294043	0.984132
WP_MFAP5_EFFECT_ON_PERMEABILITY_AND_MOTILITY_OF_ENDOTHELIAL_CELLS_VIA_CYTOSKELETON_REARRANGEMENT	-0.42687	-1.12251	0.300376	0.985741
SMID_BREAST_CANCER_ERBB2_UP	-0.292583	-1.1219	0.217299	0.98697
REACTOME_SIGNALING_BY_PDGF	-0.332442	-1.12175	0.254902	0.985944
DAVICIONI_TARGETS_OF_PAX_FOXO1_FUSIONS_UP	-0.268106	-1.12173	0.164538	0.984313
RODWELL_AGING_KIDNEY_UP	-0.254011	-1.12124	0.122795	0.984865
HOFFMANN_PRE_BI_TO_LARGE_PRE_BII_LYMPHOCYTE_UP	-0.388613	-1.12121	0.293692	0.983265
REACTOME_SIGNALING_BY_FLT3_ITD_AND_TKD_MUTANTS	-0.449861	-1.12003	0.318775	0.987262
WP_PROTEOGLYCAN_BIOSYNTHESIS	-0.427116	-1.11997	0.309902	0.985773
REACTOME_G_BETA_GAMMA_SIGNALLING_THROUGH_PI3KGAMMA	-0.396711	-1.11985	0.299242	0.984644
WP_THERMOGENESIS	-0.299002	-1.11959	0.230361	0.984121
ELVIDGE_HIF1A_TARGETS_DN	-0.304716	-1.11932	0.236715	0.983675
WP_HYPOTHESIZED_PATHWAYS_IN_PATHOGENESIS_OF_CARDIOVASCULAR_DISEASE	-0.393768	-1.11915	0.299191	0.982801
KOBAYASHI_RESPONSE_TO_ROMIDEPSIN	-0.418295	-1.11913	0.310302	0.981169
ROPERO_HDAC2_TARGETS	-0.300731	-1.11904	0.233623	0.979856
WP_TRANSCRIPTION_COFACTORS_SKI_AND_SKIL_PROTEIN_PARTNERS	-0.425926	-1.11897	0.312576	0.978516
BIOCARTA_MTA3_PATHWAY	-0.436406	-1.11888	0.311631	0.977248
DORSAM_HOXA9_TARGETS_UP	-0.366942	-1.11864	0.29326	0.976701
WILSON_PROTEASES_AT_TUMOR_BONE_INTERFACE_UP	-0.420046	-1.1186	0.309387	0.975177
SCHLOSSER_SERUM_RESPONSE_AUGMENTED_BY_MYC	-0.298972	-1.11811	0.234573	0.975787
HSIAO_LIVER_SPECIFIC_GENES	-0.272581	-1.11748	0.186816	0.977158
WANG_BARRETTS_ESOPHAGUS_AND_ESOPHAGUS_CANCER_UP	-0.397546	-1.11734	0.297733	0.976137
WP_EXTRACELLULAR_VESICLEMEDIATED_SIGNALING_IN_RECIPIENT_CELLS	-0.375677	-1.11729	0.287711	0.974703
MYLLYKANGAS_AMPLIFICATION_HOT_SPOT_17	-0.424367	-1.11722	0.323298	0.973326
MA_MYELOID_DIFFERENTIATION_UP	-0.364955	-1.11672	0.284178	0.974043
WHITFIELD_CELL_CYCLE_M_G1	-0.292007	-1.11644	0.226065	0.973668
BARIS_THYROID_CANCER_UP	-0.394492	-1.1159	0.304891	0.974587
JEON_SMAD6_TARGETS_UP	-0.396108	-1.11572	0.305846	0.973804
REACTOME_NEPHRIN_FAMILY_INTERACTIONS	-0.406241	-1.115	0.308722	0.975517
REACTOME_G2_M_DNA_DAMAGE_CHECKPOINT	-0.304822	-1.11455	0.242393	0.975966
GAZDA_DIAMOND_BLACKFAN_ANEMIA_PROGENITOR_DN	-0.323018	-1.11434	0.264234	0.975354
PID_ATF2_PATHWAY	-0.33092	-1.11392	0.269975	0.975664
CHYLA_CBFA2T3_TARGETS_UP	-0.256513	-1.11324	0.150311	0.977235
PID_IL4_2PATHWAY	-0.333265	-1.11301	0.279992	0.976661
FRASOR_RESPONSE_TO_SERM_OR_FULVESTRANT_UP	-0.409747	-1.1127	0.307692	0.976453
BROWNE_HCMV_INFECTION_14HR_DN	-0.262535	-1.1126	0.176951	0.975302
ACEVEDO_NORMAL_TISSUE_ADJACENT_TO_LIVER_TUMOR_DN	-0.257001	-1.11249	0.15722	0.974226
MEISSNER_BRAIN_HCP_WITH_H3K27ME3	-0.265344	-1.11238	0.183868	0.973086
NABA_CORE_MATRISOME	-0.265162	-1.11236	0.191457	0.971542
REACTOME_ACTIVATION_OF_THE_PRE_REPLICATIVE_COMPLEX	-0.369084	-1.11234	0.29625	0.970016
BLANCO_MELO_COVID19_BRONCHIAL_EPITHELIAL_CELLS_SARS_COV_2_INFECTION_UP	-0.289766	-1.11183	0.226932	0.970786
KEGG_MELANOGENESIS	-0.301319	-1.11181	0.250736	0.969251
REACTOME_RUNX2_REGULATES_OSTEOBLAST_DIFFERENTIATION	-0.401031	-1.11156	0.307644	0.968813
REACTOME_DNA_DOUBLE_STRAND_BREAK_REPAIR	-0.281132	-1.1109	0.213994	0.9703
WP_ANGIOPOIETINLIKE_PROTEIN_8_REGULATORY_PATHWAY	-0.288134	-1.11043	0.232499	0.970924
PEDERSEN_METASTASIS_BY_ERBB2_ISOFORM_7	-0.25425	-1.10997	0.153611	0.971469
HOLLEMAN_PREDNISOLONE_RESISTANCE_ALL_UP	-0.416193	-1.10956	0.31782	0.97179
SIG_PIP3_SIGNALING_IN_B_LYMPHOCYTES	-0.362059	-1.10931	0.295031	0.971393
REACTOME_INOSITOL_PHOSPHATE_METABOLISM	-0.342061	-1.10918	0.28361	0.970369
BUCKANOVICH_T_LYMPHOCYTE_HOMING_ON_TUMOR_DN	-0.409892	-1.10881	0.316215	0.970532
LU_TUMOR_VASCULATURE_UP	-0.379021	-1.10842	0.307897	0.970736
AMIT_EGF_RESPONSE_240_MCF10A	-0.404443	-1.10838	0.314442	0.969319
REACTOME_COLLAGEN_DEGRADATION	-0.324662	-1.10779	0.266993	0.970525
AMIT_SERUM_RESPONSE_120_MCF10A	-0.319691	-1.10707	0.270349	0.972315
REACTOME_ESTROGEN_DEPENDENT_NUCLEAR_EVENTS_DOWNSTREAM_OF_ESR_MEMBRANE_SIGNALING	-0.397987	-1.10678	0.310822	0.972049
VERHAAK_GLIOBLASTOMA_MESENCHYMAL	-0.269753	-1.10629	0.209	0.972755
REACTOME_DAP12_SIGNALING	-0.382917	-1.10629	0.307118	0.971209
REACTOME_DISEASES_OF_GLYCOSYLATION	-0.285519	-1.10614	0.235572	0.970297
ZHONG_SECRETOME_OF_LUNG_CANCER_AND_FIBROBLAST	-0.286439	-1.10502	0.238146	0.974004
IKEDA_MIR30_TARGETS_DN	-0.390056	-1.10492	0.314316	0.972918
REACTOME_LISTERIA_MONOCYTOGENES_ENTRY_INTO_HOST_CELLS	-0.409623	-1.10491	0.318844	0.971382
VANHARANTA_UTERINE_FIBROID_UP	-0.344753	-1.1042	0.293959	0.973147
WP_NEUROINFLAMMATION_AND_GLUTAMATERGIC_SIGNALING	-0.28504	-1.10412	0.23786	0.971974
REACTOME_MISCELLANEOUS_TRANSPORT_AND_BINDING_EVENTS	-0.398102	-1.1039	0.322441	0.971392
WP_STRIATED_MUSCLE_CONTRACTION_PATHWAY	-0.360831	-1.10317	0.302898	0.973291
WP_MIRNA_TARGETS_IN_ECM_AND_MEMBRANE_RECEPTORS	-0.400065	-1.10289	0.317108	0.97308
KEGG_ALDOSTERONE_REGULATED_SODIUM_REABSORPTION	-0.351756	-1.10283	0.299294	0.971773
RIGGI_EWING_SARCOMA_PROGENITOR_UP	-0.250422	-1.10266	0.159761	0.971033
PID_IL2_1PATHWAY	-0.332074	-1.10213	0.28762	0.971974
ASTON_MAJOR_DEPRESSIVE_DISORDER_DN	-0.27912	-1.10193	0.230885	0.971358
WP_PRADERWILLI_AND_ANGELMAN_SYNDROME	-0.338571	-1.10153	0.293249	0.971674
KEGG_SYSTEMIC_LUPUS_ERYTHEMATOSUS	-0.294462	-1.10134	0.256933	0.971054
KEGG_CHEMOKINE_SIGNALING_PATHWAY	-0.276377	-1.10094	0.228003	0.971335
FOSTER_TOLERANT_MACROPHAGE_UP	-0.28014	-1.10091	0.23695	0.969958
WP_PI3KAKTMTOR_SIGNALING_PATHWAY_AND_THERAPEUTIC_OPPORTUNITIES	-0.370761	-1.10071	0.319765	0.969335
REACTOME_SUMOYLATION_OF_DNA_METHYLATION_PROTEINS	-0.432983	-1.1005	0.329364	0.968799
REACTOME_LAGGING_STRAND_SYNTHESIS	-0.407653	-1.10022	0.324161	0.968579
CROMER_TUMORIGENESIS_UP	-0.331775	-1.09996	0.299511	0.968227
PID_AMB2_NEUTROPHILS_PATHWAY	-0.350537	-1.09951	0.303885	0.968829
WEBER_METHYLATED_IN_COLON_CANCER	-0.432428	-1.0991	0.336334	0.969253
REACTOME_ACTIVATED_PKN1_STIMULATES_TRANSCRIPTION_OF_AR_ANDROGEN_RECEPTOR_REGULATED_GENES_KLK2_AND_KLK3	-0.329082	-1.09867	0.289077	0.969713
DORN_ADENOVIRUS_INFECTION_12HR_UP	-0.377019	-1.09854	0.32684	0.968795
CHARAFE_BREAST_CANCER_LUMINAL_VS_MESENCHYMAL_UP	-0.248729	-1.09846	0.174649	0.967621
BOYLAN_MULTIPLE_MYELOMA_D_DN	-0.312881	-1.09803	0.278671	0.968116
SMID_BREAST_CANCER_NORMAL_LIKE_UP	-0.250459	-1.09796	0.170407	0.966915
SU_LIVER	-0.346057	-1.09787	0.308077	0.96587
REACTOME_RECOGNITION_OF_DNA_DAMAGE_BY_PCNA_CONTAINING_REPLICATION_COMPLEX	-0.370881	-1.09732	0.320931	0.966872
KAMIKUBO_MYELOID_MN1_NETWORK	-0.412423	-1.09699	0.329695	0.966957
FURUKAWA_DUSP6_TARGETS_PCI35_UP	-0.316364	-1.09661	0.282427	0.967206
XU_GH1_EXOGENOUS_TARGETS_DN	-0.298463	-1.0966	0.270459	0.965752
REACTOME_INLB_MEDIATED_ENTRY_OF_LISTERIA_MONOCYTOGENES_INTO_HOST_CELL	-0.436402	-1.09608	0.335433	0.966633
WP_STING_PATHWAY_IN_KAWASAKILIKE_DISEASE_AND_COVID19	-0.411846	-1.09588	0.328901	0.966121
WP_FOCAL_ADHESION	-0.268422	-1.09527	0.225076	0.967443
KEGG_ARRHYTHMOGENIC_RIGHT_VENTRICULAR_CARDIOMYOPATHY_ARVC	-0.310989	-1.09489	0.280661	0.967722
REACTOME_TCF_DEPENDENT_SIGNALING_IN_RESPONSE_TO_WNT	-0.265637	-1.09318	0.226546	0.974112
MAGRANGEAS_MULTIPLE_MYELOMA_IGLL_VS_IGLK_UP	-0.351261	-1.09282	0.314363	0.974293
LEE_LIVER_CANCER_MYC_E2F1_UP	-0.329036	-1.09197	0.304101	0.976752
ZHAN_MULTIPLE_MYELOMA_CD1_VS_CD2_DN	-0.333001	-1.09175	0.306683	0.976293
NOUSHMEHR_GBM_SILENCED_BY_METHYLATION	-0.341592	-1.09159	0.308762	0.97557
DAVICIONI_PAX_FOXO1_SIGNATURE_IN_ARMS_DN	-0.404951	-1.09153	0.332923	0.974339
REACTOME_SIGNALING_BY_WNT	-0.253767	-1.09124	0.19774	0.97418
PID_UPA_UPAR_PATHWAY	-0.351316	-1.09124	0.315756	0.972718
BIOCARTA_TGFB_PATHWAY	-0.4084	-1.09095	0.347251	0.972584
MEISSNER_ES_ICP_WITH_H3K4ME3	-0.368023	-1.0909	0.320743	0.971334
HAHTOLA_MYCOSIS_FUNGOIDES_UP	-0.431368	-1.09087	0.347049	0.970002
COATES_MACROPHAGE_M1_VS_M2_UP	-0.303519	-1.09062	0.290814	0.969657
CERIBELLI_GENES_INACTIVE_AND_BOUND_BY_NFY	-0.374322	-1.09061	0.325994	0.968243
SENESE_HDAC1_TARGETS_DN	-0.261135	-1.09061	0.22735	0.966821
MIKKELSEN_MEF_LCP_WITH_H3K4ME3	-0.288585	-1.09031	0.264556	0.966737
PUIFFE_INVASION_INHIBITED_BY_ASCITES_UP	-0.306457	-1.08965	0.294264	0.968309
WP_BLADDER_CANCER	-0.348154	-1.08845	0.316264	0.972364
WP_MITOCHONDRIAL_IMMUNE_RESPONSE_TO_SARSCOV2	-0.36862	-1.08824	0.327961	0.971829
WP_ARRHYTHMOGENIC_RIGHT_VENTRICULAR_CARDIOMYOPATHY	-0.310989	-1.08782	0.298235	0.972311
REACTOME_OPIOID_SIGNALLING	-0.300662	-1.08769	0.288154	0.971447
REACTOME_DNA_METHYLATION	-0.331376	-1.08769	0.314951	0.970015
LIU_VMYB_TARGETS_UP	-0.283356	-1.08694	0.274839	0.971949
REACTOME_AFLATOXIN_ACTIVATION_AND_DETOXIFICATION	-0.427386	-1.08671	0.356004	0.971593
MORI_PLASMA_CELL_DN	-0.357807	-1.08637	0.328334	0.97171
REACTOME_TELOMERE_EXTENSION_BY_TELOMERASE	-0.390764	-1.08605	0.344715	0.971745
PUJANA_BREAST_CANCER_WITH_BRCA1_MUTATED_UP	-0.325339	-1.08576	0.313995	0.971662
WP_ONECARBON_METABOLISM_AND_RELATED_PATHWAYS	-0.330358	-1.08564	0.320838	0.970786
WP_BREAST_CANCER_PATHWAY	-0.275921	-1.08534	0.259958	0.970747
REACTOME_SIGNALING_BY_ERBB2_ECD_MUTANTS	-0.427618	-1.08466	0.34859	0.972494
REACTOME_ECM_PROTEOGLYCANS	-0.306698	-1.08443	0.29875	0.972122
TAKEDA_TARGETS_OF_NUP98_HOXA9_FUSION_10D_UP	-0.270186	-1.08407	0.256946	0.972318
REACTOME_PRE_NOTCH_EXPRESSION_AND_PROCESSING	-0.29564	-1.08383	0.293367	0.971986
BROWNE_HCMV_INFECTION_8HR_DN	-0.340385	-1.08381	0.322115	0.970657
DACOSTA_UV_RESPONSE_VIA_ERCC3_TTD_UP	-0.319409	-1.08376	0.302974	0.969469
NABA_ECM_GLYCOPROTEINS	-0.269309	-1.0837	0.255979	0.968329
BIOCARTA_AGR_PATHWAY	-0.366952	-1.08358	0.330405	0.967461
SANA_RESPONSE_TO_IFNG_UP	-0.307707	-1.08309	0.303411	0.968333
REACTOME_NOTCH3_ACTIVATION_AND_TRANSMISSION_OF_SIGNAL_TO_THE_NUCLEUS	-0.379031	-1.08262	0.33944	0.969049
MIYAGAWA_TARGETS_OF_EWSR1_ETS_FUSIONS_UP	-0.256359	-1.08257	0.224714	0.967869
KLEIN_PRIMARY_EFFUSION_LYMPHOMA_UP	-0.332801	-1.08182	0.315657	0.969887
JISON_SICKLE_CELL_DISEASE_UP	-0.270376	-1.08053	0.266978	0.974355
REACTOME_JNK_C_JUN_KINASES_PHOSPHORYLATION_AND_ACTIVATION_MEDIATED_BY_ACTIVATED_HUMAN_TAK1	-0.389918	-1.08029	0.346239	0.974043
NABA_COLLAGENS	-0.335273	-1.07985	0.32775	0.97463
DING_LUNG_CANCER_EXPRESSION_BY_COPY_NUMBER	-0.291131	-1.07957	0.293216	0.974526
REACTOME_SIGNALING_BY_TYPE_1_INSULIN_LIKE_GROWTH_FACTOR_1_RECEPTOR_IGF1R	-0.325654	-1.07939	0.31937	0.973961
WEIGEL_OXIDATIVE_STRESS_BY_TBH_AND_H2O2	-0.351247	-1.07918	0.345321	0.973498
KEGG_BLADDER_CANCER	-0.340151	-1.07902	0.330911	0.972845
REACTOME_SIGNALING_BY_NUCLEAR_RECEPTORS	-0.254704	-1.07812	0.240353	0.975509
WANG_RESPONSE_TO_FORSKOLIN_UP	-0.397009	-1.07802	0.349076	0.97457
GAUSSMANN_MLL_AF4_FUSION_TARGETS_F_UP	-0.26862	-1.07788	0.262808	0.973826
REACTOME_NEUROTRANSMITTER_RECEPTORS_AND_POSTSYNAPTIC_SIGNAL_TRANSMISSION	-0.266076	-1.07779	0.259465	0.972863
SENGUPTA_NASOPHARYNGEAL_CARCINOMA_UP	-0.251775	-1.07772	0.238508	0.971786
GINESTIER_BREAST_CANCER_ZNF217_AMPLIFIED_UP	-0.309638	-1.07734	0.31744	0.972171
QI_PLASMACYTOMA_DN	-0.29102	-1.07719	0.304709	0.971424
PID_ER_NONGENOMIC_PATHWAY	-0.342537	-1.07676	0.333676	0.971984
VANTVEER_BREAST_CANCER_METASTASIS_DN	-0.286226	-1.07675	0.296971	0.970655
DAZARD_UV_RESPONSE_CLUSTER_G6	-0.275007	-1.07671	0.282287	0.969487
KUUSELO_PANCREATIC_CANCER_19Q13_AMPLIFICATION	-0.369243	-1.07663	0.355943	0.968448
EBAUER_MYOGENIC_TARGETS_OF_PAX3_FOXO1_FUSION	-0.336692	-1.07631	0.339757	0.968558
BASSO_CD40_SIGNALING_DN	-0.311124	-1.07612	0.313668	0.968048
NAKAMURA_METASTASIS	-0.333432	-1.07506	0.331742	0.971479
BROWNE_HCMV_INFECTION_6HR_DN	-0.270752	-1.07475	0.272383	0.97149
ABRAHAM_ALPC_VS_MULTIPLE_MYELOMA_UP	-0.379084	-1.07358	0.354553	0.975415
NIKOLSKY_BREAST_CANCER_12Q13_Q21_AMPLICON	-0.339312	-1.07353	0.33361	0.974297
PID_CXCR4_PATHWAY	-0.289079	-1.0733	0.30913	0.973967
VETTER_TARGETS_OF_PRKCA_AND_ETS1_UP	-0.421788	-1.07314	0.366963	0.97331
WP_GLYCOSAMINOGLYCAN_DEGRADATION	-0.418938	-1.07297	0.369758	0.972732
MARCHINI_TRABECTEDIN_RESISTANCE_UP	-0.403534	-1.07235	0.365724	0.974203
HADDAD_B_LYMPHOCYTE_PROGENITOR	-0.254617	-1.07225	0.254367	0.973274
REACTOME_COLLAGEN_CHAIN_TRIMERIZATION	-0.335273	-1.07185	0.333745	0.97374
KEGG_COMPLEMENT_AND_COAGULATION_CASCADES	-0.322563	-1.07178	0.328784	0.972701
WANG_CISPLATIN_RESPONSE_AND_XPC_DN	-0.259913	-1.07171	0.271143	0.971678
REACTOME_SUMOYLATION_OF_CHROMATIN_ORGANIZATION_PROTEINS	-0.306628	-1.07168	0.326316	0.970482
WESTON_VEGFA_TARGETS_12HR	-0.378022	-1.07107	0.352055	0.971889
WP_ERK_PATHWAY_IN_HUNTINGTONS_DISEASE	-0.42627	-1.07101	0.371463	0.970803
WP_TGFBETA_RECEPTOR_SIGNALING_IN_SKELETAL_DYSPLASIAS	-0.316856	-1.07087	0.333333	0.970092
WP_CYSTEINE_AND_METHIONINE_CATABOLISM	-0.425126	-1.07079	0.365255	0.969107
BOSCO_EPITHELIAL_DIFFERENTIATION_MODULE	-0.331915	-1.07033	0.339852	0.96981
REACTOME_CHONDROITIN_SULFATE_BIOSYNTHESIS	-0.397662	-1.07016	0.362044	0.969259
EPPERT_HSC_R	-0.282008	-1.06974	0.305544	0.96977
REACTOME_CA2_PATHWAY	-0.314257	-1.0695	0.329659	0.969496
SHAFFER_IRF4_TARGETS_IN_PLASMA_CELL_VS_MATURE_B_LYMPHOCYTE	-0.306822	-1.06876	0.326342	0.971509
KEGG_EPITHELIAL_CELL_SIGNALING_IN_HELICOBACTER_PYLORI_INFECTION	-0.307872	-1.06867	0.325786	0.970572
KEGG_GLYCEROLIPID_METABOLISM	-0.332703	-1.06837	0.347602	0.970633
WP_FOCAL_ADHESION_PI3KAKTMTORSIGNALING_PATHWAY	-0.251737	-1.06823	0.259378	0.969921
REACTOME_INTERLEUKIN_2_FAMILY_SIGNALING	-0.342314	-1.06819	0.346066	0.968771
AMIT_EGF_RESPONSE_480_HELA	-0.268445	-1.06783	0.289677	0.969081
REACTOME_GLUCAGON_SIGNALING_IN_METABOLIC_REGULATION	-0.363338	-1.06769	0.364361	0.968421
LI_CISPLATIN_RESISTANCE_UP	-0.373728	-1.06709	0.369297	0.969758
NAKAMURA_ADIPOGENESIS_EARLY_UP	-0.320793	-1.06701	0.340061	0.968811
MAHADEVAN_GIST_MORPHOLOGICAL_SWITCH	-0.423608	-1.06633	0.370651	0.970538
KONDO_EZH2_TARGETS	-0.258319	-1.06625	0.279145	0.969572
KAYO_AGING_MUSCLE_DN	-0.278488	-1.06607	0.319941	0.969089
LEE_DOUBLE_POLAR_THYMOCYTE	-0.400627	-1.06597	0.368378	0.968239
PANGAS_TUMOR_SUPPRESSION_BY_SMAD1_AND_SMAD5_UP	-0.275269	-1.0656	0.309	0.968539
STEARMAN_LUNG_CANCER_EARLY_VS_LATE_DN	-0.314789	-1.06553	0.337863	0.96754
GARGALOVIC_RESPONSE_TO_OXIDIZED_PHOSPHOLIPIDS_BLUE_DN	-0.311906	-1.06484	0.336559	0.969376
KEGG_PROSTATE_CANCER	-0.293982	-1.06483	0.327828	0.968118
WP_PROXIMAL_TUBULE_TRANSPORT	-0.32167	-1.06482	0.342637	0.966845
REACTOME_RHOV_GTPASE_CYCLE	-0.343991	-1.06458	0.353185	0.966647
WP_MODULATORS_OF_TCR_SIGNALING_AND_T_CELL_ACTIVATION	-0.3128	-1.06402	0.331591	0.967862
HIRSCH_CELLULAR_TRANSFORMATION_SIGNATURE_DN	-0.284199	-1.0638	0.328355	0.967578
WP_IL2_SIGNALING_PATHWAY	-0.337168	-1.06378	0.352081	0.96636
HEDENFALK_BREAST_CANCER_BRACX_DN	-0.402553	-1.06342	0.37398	0.966702
LI_WILMS_TUMOR_VS_FETAL_KIDNEY_2_DN	-0.327082	-1.0632	0.350762	0.966364
REACTOME_INTERLEUKIN_7_SIGNALING	-0.354003	-1.06317	0.362294	0.965225
REACTOME_FATTY_ACYL_COA_BIOSYNTHESIS	-0.344235	-1.06219	0.35573	0.968333
WAMUNYOKOLI_OVARIAN_CANCER_LMP_DN	-0.260627	-1.062	0.294093	0.967923
KEGG_COLORECTAL_CANCER	-0.311457	-1.06178	0.344879	0.967604
FOROUTAN_INTEGRATED_TGFB_EMT_UP	-0.279691	-1.06118	0.315665	0.968966
PID_CD40_PATHWAY	-0.364583	-1.06054	0.359838	0.970551
DAIRKEE_CANCER_PRONE_RESPONSE_E2	-0.364239	-1.05988	0.363264	0.972202
REN_ALVEOLAR_RHABDOMYOSARCOMA_DN	-0.240838	-1.05958	0.251308	0.972296
REACTOME_LONG_TERM_POTENTIATION	-0.383447	-1.05923	0.376294	0.972582
PIONTEK_PKD1_TARGETS_DN	-0.420614	-1.05895	0.387503	0.972557
MENSE_HYPOXIA_UP	-0.286789	-1.05818	0.333194	0.974721
TAKEDA_TARGETS_OF_NUP98_HOXA9_FUSION_3D_UP	-0.264314	-1.058	0.311496	0.974239
BIOCARTA_BIOPEPTIDES_PATHWAY	-0.370485	-1.05797	0.371482	0.973092
REACTOME_TRANSPORT_OF_BILE_SALTS_AND_ORGANIC_ACIDS_METAL_IONS_AND_AMINE_COMPOUNDS	-0.298149	-1.05796	0.33565	0.971882
SCHLOSSER_SERUM_RESPONSE_UP	-0.277534	-1.05785	0.321193	0.971122
GENTILE_UV_RESPONSE_CLUSTER_D9	-0.367511	-1.05726	0.363618	0.972428
REACTOME_PI3K_AKT_SIGNALING_IN_CANCER	-0.285214	-1.05714	0.343063	0.971703
ACEVEDO_LIVER_CANCER_WITH_H3K27ME3_DN	-0.262647	-1.05677	0.315712	0.972101
WP_SPHINGOLIPID_METABOLISM_OVERVIEW	-0.376074	-1.05633	0.373516	0.972782
MEISSNER_NPC_HCP_WITH_H3_UNMETHYLATED	-0.237027	-1.05619	0.253933	0.972158
FARMER_BREAST_CANCER_APOCRINE_VS_LUMINAL	-0.24567	-1.05496	0.271868	0.976381
NIKOLSKY_BREAST_CANCER_20Q11_AMPLICON	-0.353774	-1.05474	0.361819	0.976083
WP_HEAD_AND_NECK_SQUAMOUS_CELL_CARCINOMA	-0.300478	-1.05457	0.345129	0.975579
BENPORATH_MYC_TARGETS_WITH_EBOX	-0.255251	-1.05443	0.302934	0.974935
ONDER_CDH1_TARGETS_2_UP	-0.251738	-1.05439	0.290301	0.97385
ZHAN_LATE_DIFFERENTIATION_GENES_UP	-0.35371	-1.05402	0.368236	0.97423
WP_HEDGEHOG_SIGNALING_PATHWAY_WP4249	-0.33712	-1.05392	0.365043	0.97345
REACTOME_CTLA4_INHIBITORY_SIGNALING	-0.390176	-1.05389	0.388923	0.972325
NATSUME_RESPONSE_TO_INTERFERON_BETA_DN	-0.31915	-1.05386	0.356164	0.971214
REACTOME_PRC2_METHYLATES_HISTONES_AND_DNA	-0.309435	-1.0538	0.350021	0.970248
HOQUE_METHYLATED_IN_CANCER	-0.31597	-1.05364	0.358429	0.969715
PURBEY_TARGETS_OF_CTBP1_NOT_SATB1_UP	-0.249032	-1.05348	0.301192	0.969215
REACTOME_CELL_DEATH_SIGNALLING_VIA_NRAGE_NRIF_AND_NADE	-0.296251	-1.05289	0.351925	0.970552
MIKKELSEN_MCV6_HCP_WITH_H3K27ME3	-0.239814	-1.05267	0.271104	0.970253
MATTIOLI_MGUS_VS_PCL	-0.286182	-1.05244	0.34441	0.970027
BIOCARTA_AMI_PATHWAY	-0.409334	-1.05228	0.392792	0.969513
TRAYNOR_RETT_SYNDROM_DN	-0.421881	-1.05226	0.398969	0.968332
DEURIG_T_CELL_PROLYMPHOCYTIC_LEUKEMIA_UP	-0.243887	-1.05215	0.286498	0.967608
JI_METASTASIS_REPRESSED_BY_STK11	-0.367371	-1.05196	0.376671	0.967243
WP_OXIDATION_BY_CYTOCHROME_P450	-0.31507	-1.05149	0.364099	0.968053
WP_VITAMIN_B12_METABOLISM	-0.332923	-1.05116	0.365361	0.968266
TCGA_GLIOBLASTOMA_COPY_NUMBER_UP	-0.298699	-1.05092	0.361968	0.968088
REACTOME_DISEASES_OF_IMMUNE_SYSTEM	-0.366089	-1.05077	0.37584	0.967549
DELYS_THYROID_CANCER_UP	-0.238454	-1.05015	0.278993	0.969051
REACTOME_INITIAL_TRIGGERING_OF_COMPLEMENT	-0.411559	-1.04974	0.392418	0.96963
TERAMOTO_OPN_TARGETS_CLUSTER_6	-0.367829	-1.0494	0.380437	0.969952
REACTOME_INTERLEUKIN_4_AND_INTERLEUKIN_13_SIGNALING	-0.281399	-1.04925	0.35203	0.969385
MASSARWEH_RESPONSE_TO_ESTRADIOL	-0.306338	-1.04913	0.356617	0.968685
LUI_THYROID_CANCER_CLUSTER_1	-0.31552	-1.04898	0.368432	0.968126
REACTOME_STRIATED_MUSCLE_CONTRACTION	-0.345515	-1.04898	0.378144	0.966931
PID_ENDOTHELIN_PATHWAY	-0.305689	-1.04881	0.356708	0.966441
REACTOME_RA_BIOSYNTHESIS_PATHWAY	-0.389076	-1.04823	0.388266	0.967737
CHARAFE_BREAST_CANCER_LUMINAL_VS_BASAL_DN	-0.236903	-1.0475	0.282753	0.969762
WP_TGFBETA_SIGNALING_PATHWAY	-0.271033	-1.04744	0.350583	0.968811
REACTOME_MAPK_FAMILY_SIGNALING_CASCADES	-0.24455	-1.04734	0.308769	0.968059
WP_SPHINGOLIPID_METABOLISM_IN_SENESCENCE	-0.35928	-1.04727	0.382245	0.967175
WP_COHESIN_COMPLEX_CORNELIA_DE_LANGE_SYNDROME	-0.344482	-1.04674	0.388159	0.968268
NAKAJIMA_MAST_CELL	-0.336129	-1.04663	0.379417	0.967545
TARTE_PLASMA_CELL_VS_PLASMABLAST_UP	-0.241926	-1.04631	0.306985	0.96775
GRAESSMANN_RESPONSE_TO_MC_AND_SERUM_DEPRIVATION_UP	-0.255544	-1.04443	0.331927	0.97481
WIERENGA_STAT5A_TARGETS_GROUP1	-0.273233	-1.04416	0.356	0.974834
FONTAINE_THYROID_TUMOR_UNCERTAIN_MALIGNANCY_DN	-0.369915	-1.04398	0.390405	0.974405
REACTOME_INHIBITION_OF_DNA_RECOMBINATION_AT_TELOMERE	-0.307295	-1.04378	0.37123	0.974093
REACTOME_OXIDATIVE_STRESS_INDUCED_SENESCENCE	-0.277444	-1.04372	0.35767	0.973185
WP_EMBRYONIC_STEM_CELL_PLURIPOTENCY_PATHWAYS	-0.275888	-1.04369	0.355932	0.972138
WP_SPHINGOLIPID_METABOLISM_INTEGRATED_PATHWAY	-0.360595	-1.04327	0.394008	0.972779
REACTOME_PROCESSING_OF_DNA_DOUBLE_STRAND_BREAK_ENDS	-0.283697	-1.04252	0.363427	0.974805
PID_EPHA_FWDPATHWAY	-0.342035	-1.04222	0.386939	0.974922
REACTOME_DOWNSTREAM_SIGNAL_TRANSDUCTION	-0.353956	-1.04195	0.385006	0.974916
REACTOME_G_ALPHA_S_SIGNALLING_EVENTS	-0.275001	-1.04176	0.353415	0.97454
KONDO_PROSTATE_CANCER_HCP_WITH_H3K27ME3	-0.285374	-1.0413	0.3631	0.975335
ONDER_CDH1_TARGETS_2_DN	-0.235191	-1.04118	0.306821	0.974682
REACTOME_NETRIN_1_SIGNALING	-0.318052	-1.04044	0.383853	0.976761
STAMBOLSKY_TARGETS_OF_MUTATED_TP53_UP	-0.319075	-1.04034	0.377142	0.976008
PECE_MAMMARY_STEM_CELL_DN	-0.26744	-1.04024	0.346626	0.97529
ROY_WOUND_BLOOD_VESSEL_UP	-0.318692	-1.0399	0.38	0.975582
RODRIGUES_NTN1_TARGETS_DN	-0.262588	-1.03885	0.352716	0.979002
EBAUER_TARGETS_OF_PAX3_FOXO1_FUSION_UP	-0.258052	-1.03869	0.344937	0.978526
BRIDEAU_IMPRINTED_GENES	-0.31622	-1.03865	0.379411	0.977553
REACTOME_N_GLYCAN_TRIMMING_IN_THE_ER_AND_CALNEXIN_CALRETICULIN_CYCLE	-0.338474	-1.03863	0.387864	0.976467
SWEET_KRAS_TARGETS_UP	-0.287552	-1.03821	0.37566	0.977103
YORDY_RECIPROCAL_REGULATION_BY_ETS1_AND_SP100_DN	-0.298921	-1.03816	0.373977	0.97614
BERENJENO_TRANSFORMED_BY_RHOA_REVERSIBLY_DN	-0.35229	-1.0377	0.395016	0.976961
KEGG_NEUROACTIVE_LIGAND_RECEPTOR_INTERACTION	-0.251968	-1.03769	0.34667	0.975862
TAKEDA_TARGETS_OF_NUP98_HOXA9_FUSION_16D_DN	-0.274672	-1.0375	0.365436	0.975514
BIOCARTA_IL2_PATHWAY	-0.383737	-1.03748	0.397915	0.974448
REACTOME_FACTORS_INVOLVED_IN_MEGAKARYOCYTE_DEVELOPMENT_AND_PLATELET_PRODUCTION	-0.264353	-1.03671	0.349272	0.976603
REACTOME_CITRIC_ACID_CYCLE_TCA_CYCLE	-0.376734	-1.03632	0.399514	0.977139
WP_IL9_SIGNALING_PATHWAY	-0.404688	-1.03614	0.413878	0.976777
REACTOME_ADORA2B_MEDIATED_ANTI_INFLAMMATORY_CYTOKINES_PRODUCTION	-0.27918	-1.03603	0.377133	0.976106
NOUZOVA_TRETINOIN_AND_H4_ACETYLATION	-0.266021	-1.03481	0.361407	0.980194
PID_SYNDECAN_1_PATHWAY	-0.321853	-1.03458	0.387222	0.980039
MIKKELSEN_MCV6_LCP_WITH_H3K27ME3	-0.400702	-1.03456	0.413786	0.978973
KLEIN_TARGETS_OF_BCR_ABL1_FUSION	-0.328107	-1.03449	0.396764	0.978098
WP_SARS_CORONAVIRUS_AND_INNATE_IMMUNITY	-0.399515	-1.03425	0.408335	0.97801
FINETTI_BREAST_CANCERS_KINOME_BLUE	-0.380816	-1.0342	0.413328	0.977091
RORIE_TARGETS_OF_EWSR1_FLI1_FUSION_DN	-0.356209	-1.03412	0.396495	0.976282
SATO_SILENCED_BY_METHYLATION_IN_PANCREATIC_CANCER_2	-0.325737	-1.03405	0.396159	0.975419
KEGG_GAP_JUNCTION	-0.286507	-1.03367	0.376711	0.975938
HOELZEL_NF1_TARGETS_UP	-0.266408	-1.0335	0.36859	0.975535
JAATINEN_HEMATOPOIETIC_STEM_CELL_UP	-0.24185	-1.03346	0.352587	0.974543
LEE_LIVER_CANCER_CIPROFIBRATE_UP	-0.318109	-1.03315	0.388387	0.974758
KEGG_PATHOGENIC_ESCHERICHIA_COLI_INFECTION	-0.312533	-1.03309	0.396779	0.973884
WP_B_CELL_RECEPTOR_SIGNALING_PATHWAY	-0.279675	-1.03282	0.378817	0.973897
REACTOME_CYTOSOLIC_SULFONATION_OF_SMALL_MOLECULES	-0.374526	-1.03277	0.410189	0.972969
MIKKELSEN_IPS_ICP_WITH_H3K4ME3_AND_H327ME3	-0.273177	-1.03266	0.375079	0.972293
PID_AVB3_OPN_PATHWAY	-0.346496	-1.03227	0.399225	0.972846
AMUNDSON_RESPONSE_TO_ARSENITE	-0.25093	-1.0319	0.361734	0.973289
REACTOME_EPH_EPHRIN_MEDIATED_REPULSION_OF_CELLS	-0.311946	-1.03178	0.39595	0.972649
RAGHAVACHARI_PLATELET_SPECIFIC_GENES	-0.29674	-1.03143	0.388591	0.973021
REACTOME_P75_NTR_RECEPTOR_MEDIATED_SIGNALLING	-0.277998	-1.03142	0.377091	0.971965
WP_SLEEP_REGULATION	-0.35629	-1.03094	0.405245	0.97288
WP_PATHOGENIC_ESCHERICHIA_COLI_INFECTION	-0.312533	-1.03083	0.394854	0.972238
WP_PI3KAKT_SIGNALING_PATHWAY	-0.240727	-1.0308	0.349089	0.97123
PARK_HSC_VS_MULTIPOTENT_PROGENITORS_DN	-0.411345	-1.03035	0.414955	0.972021
WP_COMPLEMENT_SYSTEM_IN_NEURONAL_DEVELOPMENT_AND_PLASTICITY	-0.280946	-1.02955	0.396086	0.974362
LUI_THYROID_CANCER_PAX8_PPARG_UP	-0.319672	-1.02954	0.39849	0.973278
REACTOME_GPVI_MEDIATED_ACTIVATION_CASCADE	-0.337975	-1.02953	0.40647	0.972179
ELLWOOD_MYC_TARGETS_DN	-0.323429	-1.02885	0.404845	0.973976
WP_TRANSLATION_INHIBITORS_IN_CHRONICALLY_ACTIVATED_PDGFRA_CELLS	-0.319044	-1.02806	0.404647	0.976205
REACTOME_HOMOLOGY_DIRECTED_REPAIR	-0.265876	-1.0277	0.383379	0.97666
KEGG_GLYCOSYLPHOSPHATIDYLINOSITOL_GPI_ANCHOR_BIOSYNTHESIS	-0.364816	-1.02759	0.408786	0.975997
WP_GPCRS_CLASS_A_RHODOPSINLIKE	-0.255775	-1.02705	0.376399	0.977198
WP_TAMOXIFEN_METABOLISM	-0.41057	-1.02697	0.421266	0.976415
LI_PROSTATE_CANCER_EPIGENETIC	-0.345983	-1.02691	0.410099	0.975544
YAO_TEMPORAL_RESPONSE_TO_PROGESTERONE_CLUSTER_16	-0.290537	-1.02687	0.384827	0.974613
CHIANG_LIVER_CANCER_SUBCLASS_INTERFERON_DN	-0.312875	-1.02676	0.404742	0.97396
GAUSSMANN_MLL_AF4_FUSION_TARGETS_B_UP	-0.35954	-1.02621	0.406582	0.975219
WANG_BARRETTS_ESOPHAGUS_DN	-0.369419	-1.02553	0.420816	0.976981
ROESSLER_LIVER_CANCER_METASTASIS_UP	-0.276763	-1.02533	0.393965	0.976742
ZHAN_MULTIPLE_MYELOMA_MF_DN	-0.32509	-1.02497	0.411582	0.977187
HELLER_HDAC_TARGETS_SILENCED_BY_METHYLATION_DN	-0.242294	-1.02487	0.36805	0.976528
KASLER_HDAC7_TARGETS_2_DN	-0.337138	-1.0242	0.41781	0.978291
ANASTASSIOU_MULTICANCER_INVASIVENESS_SIGNATURE	-0.300513	-1.02403	0.401732	0.977909
REACTOME_DNA_DAMAGE_BYPASS	-0.31425	-1.02386	0.410326	0.977507
PID_FOXO_PATHWAY	-0.313308	-1.02368	0.407837	0.977165
JIANG_AGING_CEREBRAL_CORTEX_DN	-0.315418	-1.0233	0.410479	0.97766
HUTTMANN_B_CLL_POOR_SURVIVAL_UP	-0.243248	-1.0231	0.377489	0.977403
REACTOME_GLYCOSAMINOGLYCAN_METABOLISM	-0.267551	-1.02294	0.397907	0.976996
REACTOME_ONCOGENE_INDUCED_SENESCENCE	-0.338032	-1.02235	0.418443	0.978373
DOANE_RESPONSE_TO_ANDROGEN_UP	-0.256516	-1.02225	0.388444	0.977701
REACTOME_CROSSLINKING_OF_COLLAGEN_FIBRILS	-0.389545	-1.02221	0.42626	0.976767
REACTOME_ASSEMBLY_AND_CELL_SURFACE_PRESENTATION_OF_NMDA_RECEPTORS	-0.321789	-1.02213	0.412152	0.976016
BEIER_GLIOMA_STEM_CELL_DN	-0.295623	-1.02173	0.411962	0.976616
YU_MYC_TARGETS_DN	-0.310678	-1.02125	0.4074	0.977572
HINATA_NFKB_TARGETS_KERATINOCYTE_UP	-0.286842	-1.02077	0.412907	0.978527
RICKMAN_TUMOR_DIFFERENTIATED_MODERATELY_VS_POORLY_UP	-0.26703	-1.02072	0.397482	0.977645
SCHEIDEREIT_IKK_TARGETS	-0.394579	-1.02061	0.425463	0.976995
BIOCARTA_CCR5_PATHWAY	-0.406075	-1.02034	0.428659	0.977054
WP_G_PROTEIN_SIGNALING_PATHWAYS	-0.280046	-1.02011	0.4066	0.976954
MACLACHLAN_BRCA1_TARGETS_DN	-0.408273	-1.01999	0.431368	0.976397
WP_REGULATION_OF_APOPTOSIS_BY_PARATHYROID_HORMONERELATED_PROTEIN	-0.371319	-1.01987	0.424674	0.975796
WP_GPCRS_CLASS_B_SECRETINLIKE	-0.37133	-1.01965	0.426304	0.975671
REACTOME_NUCLEOTIDE_BINDING_DOMAIN_LEUCINE_RICH_REPEAT_CONTAINING_RECEPTOR_NLR_SIGNALING_PATHWAYS	-0.304316	-1.01937	0.407477	0.975808
YAMAZAKI_TCEB3_TARGETS_UP	-0.255196	-1.01929	0.393856	0.975069
WP_MAPK_CASCADE	-0.33723	-1.01899	0.42734	0.975235
REACTOME_EFFECTS_OF_PIP2_HYDROLYSIS	-0.351332	-1.01885	0.426166	0.974745
FERRANDO_LYL1_NEIGHBORS	-0.408422	-1.01876	0.436591	0.974065
KYNG_DNA_DAMAGE_UP	-0.249422	-1.01864	0.397593	0.973474
REACTOME_SIGNALING_BY_NOTCH	-0.245817	-1.01858	0.39122	0.972691
DUTERTRE_ESTRADIOL_RESPONSE_24HR_DN	-0.227146	-1.01847	0.380739	0.9721
YIH_RESPONSE_TO_ARSENITE_C4	-0.39373	-1.01845	0.440629	0.971105
MOROSETTI_FACIOSCAPULOHUMERAL_MUSCULAR_DISTROPHY_UP	-0.387225	-1.01775	0.429826	0.972957
LEE_RECENT_THYMIC_EMIGRANT	-0.24638	-1.01757	0.398014	0.972669
PYEON_HPV_POSITIVE_TUMORS_UP	-0.278491	-1.0175	0.407647	0.971901
XIE_ST_HSC_S1PR3_OE_DN	-0.399031	-1.01749	0.437185	0.970865
RASHI_RESPONSE_TO_IONIZING_RADIATION_4	-0.315831	-1.01708	0.423377	0.971561
KEGG_DNA_REPLICATION	-0.33077	-1.01698	0.429996	0.970884
MOREAUX_MULTIPLE_MYELOMA_BY_TACI_DN	-0.253387	-1.01684	0.401853	0.970432
GAUSSMANN_MLL_AF4_FUSION_TARGETS_D_UP	-0.328274	-1.01665	0.419626	0.970182
VERHAAK_GLIOBLASTOMA_NEURAL	-0.26472	-1.01495	0.404623	0.976181
ZHANG_BREAST_CANCER_PROGENITORS_DN	-0.262558	-1.01481	0.410019	0.97571
WP_MATRIX_METALLOPROTEINASES	-0.351926	-1.01411	0.426599	0.977582
KEGG_AMINO_SUGAR_AND_NUCLEOTIDE_SUGAR_METABOLISM	-0.3181	-1.01371	0.429454	0.978208
CREIGHTON_ENDOCRINE_THERAPY_RESISTANCE_5	-0.228058	-1.01355	0.388591	0.977806
REACTOME_NRAGE_SIGNALS_DEATH_THROUGH_JNK	-0.298135	-1.0131	0.426842	0.978621
KEGG_B_CELL_RECEPTOR_SIGNALING_PATHWAY	-0.285247	-1.01301	0.417449	0.977961
PARENT_MTOR_SIGNALING_DN	-0.322153	-1.01297	0.426175	0.977072
KEGG_JAK_STAT_SIGNALING_PATHWAY	-0.266673	-1.01268	0.415381	0.97725
REACTOME_INTRACELLULAR_SIGNALING_BY_SECOND_MESSENGERS	-0.237135	-1.01255	0.403159	0.976737
POS_HISTAMINE_RESPONSE_NETWORK	-0.338736	-1.01202	0.434597	0.977901
REACTOME_CDC42_GTPASE_CYCLE	-0.255791	-1.01185	0.419819	0.977553
WP_NOCGMPPKG_MEDIATED_NEUROPROTECTION	-0.315877	-1.01069	0.428986	0.981377
OUILLETTE_CLL_13Q14_DELETION_UP	-0.285798	-1.01033	0.423148	0.981801
SEITZ_NEOPLASTIC_TRANSFORMATION_BY_8P_DELETION_DN	-0.343546	-1.01003	0.434175	0.982017
REACTOME_EPH_EPHRIN_SIGNALING	-0.275865	-1.00989	0.428034	0.981549
VANDESLUIS_NORMAL_EMBRYOS_DN	-0.379694	-1.00924	0.443448	0.983199
SIMBULAN_PARP1_TARGETS_UP	-0.342687	-1.00891	0.437797	0.983534
DESERT_PERIPORTAL_HEPATOCELLULAR_CARCINOMA_SUBCLASS_UP	-0.258336	-1.0088	0.432051	0.982924
PASINI_SUZ12_TARGETS_UP	-0.270789	-1.00873	0.418197	0.98217
ODONNELL_TFRC_TARGETS_UP	-0.234391	-1.00855	0.41875	0.981897
PEPPER_CHRONIC_LYMPHOCYTIC_LEUKEMIA_UP	-0.354873	-1.00849	0.436188	0.981088
PID_THROMBIN_PAR1_PATHWAY	-0.315176	-1.00795	0.434017	0.982303
WP_ANGIOGENESIS	-0.357933	-1.00751	0.437082	0.983086
FARMER_BREAST_CANCER_CLUSTER_3	-0.395104	-1.00691	0.453198	0.984541
GARGALOVIC_RESPONSE_TO_OXIDIZED_PHOSPHOLIPIDS_GREY_DN	-0.281442	-1.00642	0.433306	0.985531
REACTOME_NUCLEAR_SIGNALING_BY_ERBB4	-0.343245	-1.00619	0.437356	0.985441
RICKMAN_TUMOR_DIFFERENTIATED_WELL_VS_MODERATELY_DN	-0.272545	-1.00613	0.437328	0.984661
CHARAFE_BREAST_CANCER_LUMINAL_VS_BASAL_UP	-0.230551	-1.00598	0.420452	0.98425
WAMUNYOKOLI_OVARIAN_CANCER_GRADES_1_2_UP	-0.257841	-1.00579	0.439014	0.983993
ISSAEVA_MLL2_TARGETS	-0.292972	-1.00553	0.43287	0.984065
BEGUM_TARGETS_OF_PAX3_FOXO1_FUSION_UP	-0.296457	-1.00553	0.431438	0.983038
WANG_CLIM2_TARGETS_DN	-0.250201	-1.00532	0.423929	0.982879
KEGG_VASCULAR_SMOOTH_MUSCLE_CONTRACTION	-0.269972	-1.0053	0.436477	0.981948
WP_ENDOPLASMIC_RETICULUM_STRESS_RESPONSE_IN_CORONAVIRUS_INFECTION	-0.310915	-1.00506	0.440469	0.981885
REACTOME_DEATH_RECEPTOR_SIGNALLING	-0.258227	-1.00496	0.426317	0.98129
REACTOME_SYNTHESIS_OF_GLYCOSYLPHOSPHATIDYLINOSITOL_GPI	-0.385494	-1.00489	0.445007	0.980576
WHITFIELD_CELL_CYCLE_G2_M	-0.246555	-1.00431	0.433435	0.981959
REACTOME_POST_TRANSLATIONAL_MODIFICATION_SYNTHESIS_OF_GPI_ANCHORED_PROTEINS	-0.281905	-1.00398	0.442463	0.982301
MULLIGHAN_MLL_SIGNATURE_2_DN	-0.237787	-1.0039	0.435108	0.981651
PID_BMP_PATHWAY	-0.316898	-1.00299	0.445141	0.984365
KORKOLA_EMBRYONIC_CARCINOMA_VS_SEMINOMA_DN	-0.371094	-1.00299	0.446206	0.983351
REACTOME_CLASS_C_3_METABOTROPIC_GLUTAMATE_PHEROMONE_RECEPTORS	-0.342616	-1.00282	0.447504	0.983017
REACTOME_TRANSMISSION_ACROSS_CHEMICAL_SYNAPSES	-0.239643	-1.00245	0.445102	0.98355
GAJATE_RESPONSE_TO_TRABECTEDIN_DN	-0.370152	-1.00244	0.441899	0.982577
DACOSTA_UV_RESPONSE_VIA_ERCC3_XPCS_UP	-0.357547	-1.00228	0.442943	0.982214
WALLACE_PROSTATE_CANCER_UP	-0.374483	-1.00219	0.444689	0.981581
TURASHVILI_BREAST_LOBULAR_CARCINOMA_VS_DUCTAL_NORMAL_UP	-0.290701	-1.00201	0.434999	0.981291
LEE_LIVER_CANCER_DENA_DN	-0.294639	-1.00153	0.439182	0.982311
PETRETTO_HEART_MASS_QTL_CIS_DN	-0.354301	-1.00144	0.450603	0.981645
VERRECCHIA_RESPONSE_TO_TGFB1_C1	-0.375191	-1.00128	0.44647	0.98128
RAO_BOUND_BY_SALL4_ISOFORM_B	-0.22412	-1.00119	0.436715	0.980657
BROWNE_HCMV_INFECTION_1HR_DN	-0.246663	-1.00113	0.435968	0.97989
BIOCARTA_KERATINOCYTE_PATHWAY	-0.309868	-1.0003	0.456072	0.982252
HIRSCH_CELLULAR_TRANSFORMATION_SIGNATURE_UP	-0.239627	-1.00017	0.445131	0.981811
KEGG_TIGHT_JUNCTION	-0.260469	-1.00005	0.440721	0.981323
HOLLMANN_APOPTOSIS_VIA_CD40_DN	-0.238283	-1	0.442634	0.98051
CHYLA_CBFA2T3_TARGETS_DN	-0.241295	-0.999573	0.447385	0.981268
BEIER_GLIOMA_STEM_CELL_UP	-0.327943	-0.999543	0.451692	0.980395
ZHAN_MULTIPLE_MYELOMA_HP_DN	-0.309519	-0.99949	0.443422	0.979623
WP_EXTRACELLULAR_VESICLES_IN_THE_CROSSTALK_OF_CARDIAC_CELLS	-0.382044	-0.999349	0.450248	0.979191
BIOCARTA_AKT_PATHWAY	-0.369216	-0.99927	0.447834	0.978517
REACTOME_SUMOYLATION	-0.246563	-0.999058	0.44636	0.978402
WP_PARKINSONS_DISEASE_PATHWAY	-0.320389	-0.99877	0.451181	0.978575
SESTO_RESPONSE_TO_UV_C8	-0.284386	-0.998688	0.445333	0.977923
PID_IL1_PATHWAY	-0.329772	-0.998451	0.44673	0.977897
KEGG_INOSITOL_PHOSPHATE_METABOLISM	-0.302231	-0.998405	0.452768	0.977097
MITSIADES_RESPONSE_TO_APLIDIN_UP	-0.22611	-0.998047	0.452434	0.977582
WP_IMMUNE_RESPONSE_TO_TUBERCULOSIS	-0.356255	-0.99801	0.450976	0.976742
WP_SUDDEN_INFANT_DEATH_SYNDROME_SIDS_SUSCEPTIBILITY_PATHWAYS	-0.254897	-0.997894	0.459111	0.976233
SMID_BREAST_CANCER_RELAPSE_IN_BRAIN_UP	-0.320625	-0.997612	0.454337	0.976395
KEGG_WNT_SIGNALING_PATHWAY	-0.25396	-0.996949	0.461488	0.978083
SANSOM_APC_TARGETS_UP	-0.260696	-0.996702	0.458702	0.978085
BONCI_TARGETS_OF_MIR15A_AND_MIR16_1	-0.271313	-0.996006	0.452192	0.979921
DAZARD_RESPONSE_TO_UV_SCC_DN	-0.262637	-0.995669	0.44723	0.980313
PID_RAC1_PATHWAY	-0.298855	-0.995603	0.46277	0.979596
REACTOME_ION_CHANNEL_TRANSPORT	-0.248331	-0.995329	0.45602	0.979714
WP_FOXA2_PATHWAY	-0.37639	-0.995182	0.463625	0.979337
WP_TCELL_RECEPTOR_TCR_SIGNALING_PATHWAY	-0.275054	-0.994543	0.46288	0.980959
REACTOME_SIGNALING_BY_EGFR	-0.302603	-0.994301	0.452967	0.980961
REACTOME_PD_1_SIGNALING	-0.372073	-0.994036	0.465178	0.981048
NADERI_BREAST_CANCER_PROGNOSIS_UP	-0.305153	-0.993654	0.467535	0.981623
REN_ALVEOLAR_RHABDOMYOSARCOMA_UP	-0.269266	-0.993347	0.460255	0.981892
JIANG_AGING_CEREBRAL_CORTEX_UP	-0.332982	-0.993184	0.463804	0.981571
REACTOME_DAP12_INTERACTIONS	-0.32979	-0.993175	0.460823	0.980635
KEGG_PURINE_METABOLISM	-0.249983	-0.993066	0.465547	0.980097
MIKKELSEN_MEF_ICP_WITH_H3K27ME3	-0.248175	-0.993011	0.462094	0.979351
RASHI_NFKB1_TARGETS	-0.375813	-0.992898	0.455275	0.978821
PID_NEPHRIN_NEPH1_PATHWAY	-0.337585	-0.992071	0.46396	0.981165
REACTOME_COSTIMULATION_BY_THE_CD28_FAMILY	-0.289392	-0.991946	0.457379	0.980702
BONOME_OVARIAN_CANCER_SURVIVAL_OPTIMAL_DEBULKING	-0.239494	-0.991831	0.469414	0.980193
WP_COMPLEMENT_ACTIVATION	-0.39384	-0.991616	0.475235	0.98009
FERRANDO_T_ALL_WITH_MLL_ENL_FUSION_UP	-0.274911	-0.990647	0.472228	0.983017
SIG_CD40PATHWAYMAP	-0.324625	-0.990337	0.461982	0.983291
MIKKELSEN_NPC_HCP_WITH_H3K27ME3	-0.230475	-0.990109	0.472375	0.983249
PID_INTEGRIN1_PATHWAY	-0.287308	-0.990024	0.468028	0.982631
KEGG_REGULATION_OF_AUTOPHAGY	-0.37282	-0.989639	0.463976	0.983221
GALINDO_IMMUNE_RESPONSE_TO_ENTEROTOXIN	-0.279688	-0.989448	0.462445	0.983023
RUIZ_TNC_TARGETS_UP	-0.250521	-0.989441	0.473368	0.982093
REACTOME_TOLL_LIKE_RECEPTOR_9_TLR9_CASCADE	-0.268567	-0.989214	0.475262	0.982036
VECCHI_GASTRIC_CANCER_ADVANCED_VS_EARLY_UP	-0.247289	-0.98874	0.479829	0.982985
REACTOME_DISEASES_OF_PROGRAMMED_CELL_DEATH	-0.271312	-0.988732	0.468013	0.982062
REACTOME_SIGNALLING_TO_ERKS	-0.326997	-0.988233	0.466202	0.983098
BIOCARTA_ETS_PATHWAY	-0.382347	-0.988212	0.466158	0.982231
ZWANG_CLASS_1_TRANSIENTLY_INDUCED_BY_EGF	-0.221598	-0.987932	0.495481	0.98241
NABA_BASEMENT_MEMBRANES	-0.312924	-0.987615	0.467436	0.98272
KYNG_ENVIRONMENTAL_STRESS_RESPONSE_NOT_BY_UV_IN_OLD	-0.353729	-0.987508	0.465231	0.982194
MARIADASON_RESPONSE_TO_BUTYRATE_SULINDAC_4	-0.389359	-0.987394	0.479646	0.981689
REACTOME_DOWNREGULATION_OF_ERBB2_SIGNALING	-0.343316	-0.987349	0.477301	0.980928
PID_TCPTP_PATHWAY	-0.3113	-0.987145	0.471931	0.980775
REACTOME_DEFECTS_IN_VITAMIN_AND_COFACTOR_METABOLISM	-0.362529	-0.986914	0.465663	0.98077
DAZARD_UV_RESPONSE_CLUSTER_G2	-0.335829	-0.986719	0.468782	0.980602
TERAO_AOX4_TARGETS_SKIN_UP	-0.332749	-0.986697	0.468625	0.979748
MARTENS_BOUND_BY_PML_RARA_FUSION	-0.22277	-0.98581	0.496578	0.982338
IVANOVA_HEMATOPOIESIS_MATURE_CELL	-0.2328	-0.985662	0.485053	0.981991
WP_INTERFERON_TYPE_I_SIGNALING_PATHWAYS	-0.296613	-0.985395	0.474201	0.982099
FLORIO_NEOCORTEX_BASAL_RADIAL_GLIA_DN	-0.24279	-0.985295	0.48791	0.981553
FLORIO_NEOCORTEX_BASAL_RADIAL_GLIA_UP	-0.228731	-0.984464	0.49892	0.98393
XU_HGF_TARGETS_REPRESSED_BY_AKT1_DN	-0.273063	-0.984287	0.484951	0.983689
KEGG_LYSOSOME	-0.25753	-0.984089	0.486024	0.983521
CHEN_LIVER_METABOLISM_QTL_CIS	-0.271566	-0.98392	0.483365	0.98325
DUTERTRE_ESTRADIOL_RESPONSE_6HR_DN	-0.26878	-0.983863	0.481389	0.982545
BOYLAN_MULTIPLE_MYELOMA_PCA3_DN	-0.284011	-0.983077	0.482158	0.984753
KIM_MYCN_AMPLIFICATION_TARGETS_UP	-0.269886	-0.981834	0.487136	0.988777
REACTOME_DNA_REPLICATION_PRE_INITIATION	-0.252859	-0.981807	0.487092	0.987946
CORONEL_RFX7_DIRECT_TARGETS_UP	-0.307634	-0.981802	0.484285	0.987027
WP_GABA_RECEPTOR_SIGNALING	-0.344231	-0.981798	0.480658	0.986106
IBRAHIM_NRF1_DOWN	-0.25098	-0.980908	0.491876	0.988701
ODONNELL_METASTASIS_DN	-0.354831	-0.980771	0.47873	0.988304
MEISSNER_BRAIN_HCP_WITH_H3_UNMETHYLATED	-0.339935	-0.980032	0.483434	0.990303
TURASHVILI_BREAST_DUCTAL_CARCINOMA_VS_DUCTAL_NORMAL_DN	-0.243978	-0.979895	0.487257	0.98991
WP_PATHOGENESIS_OF_SARSCOV2_MEDIATED_BY_NSP9NSP10_COMPLEX	-0.383631	-0.979788	0.483256	0.989401
JAEGER_METASTASIS_UP	-0.306183	-0.979521	0.477956	0.989528
POMEROY_MEDULLOBLASTOMA_DESMOPLASIC_VS_CLASSIC_DN	-0.287867	-0.978594	0.49089	0.992306
VANHARANTA_UTERINE_FIBROID_WITH_7Q_DELETION_DN	-0.31898	-0.978299	0.480777	0.992563
SHIN_B_CELL_LYMPHOMA_CLUSTER_5	-0.391493	-0.978149	0.481161	0.992208
ENK_UV_RESPONSE_KERATINOCYTE_DN	-0.2194	-0.977884	0.540394	0.992316
REACTOME_SIGNALING_BY_EGFR_IN_CANCER	-0.349359	-0.977753	0.484756	0.991902
MUELLER_COMMON_TARGETS_OF_AML_FUSIONS_DN	-0.336124	-0.977665	0.486037	0.991313
WP_WNT_SIGNALING	-0.257586	-0.976939	0.498147	0.993243
CROMER_METASTASIS_DN	-0.274296	-0.976937	0.488737	0.992321
FISCHER_G2_M_CELL_CYCLE	-0.234869	-0.976849	0.520873	0.991737
WP_3Q29_COPY_NUMBER_VARIATION_SYNDROME	-0.287723	-0.976618	0.487142	0.991727
KEGG_ETHER_LIPID_METABOLISM	-0.331353	-0.976171	0.489542	0.992592
SCHAEFFER_PROSTATE_DEVELOPMENT_6HR_UP	-0.24791	-0.975417	0.507895	0.994638
DOANE_RESPONSE_TO_ANDROGEN_DN	-0.234785	-0.975327	0.52598	0.99408
WOTTON_RUNX_TARGETS_DN	-0.333832	-0.975218	0.496208	0.993591
WP_HEPATITIS_B_INFECTION	-0.25261	-0.975119	0.514947	0.993054
REACTOME_ACTIVATION_OF_SMO	-0.37808	-0.975099	0.488634	0.992208
REACTOME_G_PROTEIN_BETA_GAMMA_SIGNALLING	-0.327737	-0.975021	0.479645	0.991579
MISSIAGLIA_REGULATED_BY_METHYLATION_UP	-0.255323	-0.974864	0.508161	0.99127
WP_VITAMIN_A_AND_CAROTENOID_METABOLISM	-0.310784	-0.974069	0.490037	0.99348
KEGG_STARCH_AND_SUCROSE_METABOLISM	-0.343356	-0.973896	0.48944	0.993226
WP_IL18_SIGNALING_PATHWAY	-0.231958	-0.973468	0.527222	0.993974
ELVIDGE_HIF1A_AND_HIF2A_TARGETS_DN	-0.26073	-0.973311	0.509454	0.993668
REACTOME_SIGNALING_BY_MET	-0.273155	-0.973293	0.487706	0.992821
MARTIN_INTERACT_WITH_HDAC	-0.306385	-0.972566	0.495142	0.994758
WP_IMATINIB_AND_CHRONIC_MYELOID_LEUKEMIA	-0.359204	-0.972505	0.500907	0.99407
FONTAINE_THYROID_TUMOR_UNCERTAIN_MALIGNANCY_UP	-0.318603	-0.972378	0.491515	0.993661
ZHOU_INFLAMMATORY_RESPONSE_LIVE_UP	-0.22147	-0.972205	0.554987	0.993425
REACTOME_MEIOTIC_SYNAPSIS	-0.27908	-0.972135	0.50788	0.992786
KEGG_FC_GAMMA_R_MEDIATED_PHAGOCYTOSIS	-0.265091	-0.97196	0.520412	0.992566
REACTOME_G2_M_CHECKPOINTS	-0.245554	-0.971866	0.515792	0.992022
NIKOLSKY_BREAST_CANCER_8Q12_Q22_AMPLICON	-0.253568	-0.971847	0.512043	0.991182
REACTOME_CONDENSATION_OF_PROPHASE_CHROMOSOMES	-0.285642	-0.971785	0.492327	0.990503
REACTOME_SUMOYLATION_OF_TRANSCRIPTION_COFACTORS	-0.302461	-0.971752	0.494894	0.989723
PID_AURORA_B_PATHWAY	-0.31156	-0.971723	0.492987	0.988928
YEGNASUBRAMANIAN_PROSTATE_CANCER	-0.25877	-0.971423	0.511032	0.989199
DORSAM_HOXA9_TARGETS_DN	-0.321504	-0.970823	0.493814	0.990636
ROSS_AML_OF_FAB_M7_TYPE	-0.278486	-0.970519	0.49979	0.990916
BIOCARTA_INTRINSIC_PATHWAY	-0.3647	-0.969692	0.486853	0.993231
NOJIMA_SFRP2_TARGETS_DN	-0.345685	-0.969595	0.489496	0.992714
WINTER_HYPOXIA_UP	-0.264175	-0.969327	0.509832	0.992846
MARKEY_RB1_ACUTE_LOF_UP	-0.233035	-0.969226	0.538662	0.992326
BREUHAHN_GROWTH_FACTOR_SIGNALING_IN_LIVER_CANCER	-0.386428	-0.968735	0.503716	0.993361
REACTOME_IMMUNOREGULATORY_INTERACTIONS_BETWEEN_A_LYMPHOID_AND_A_NON_LYMPHOID_CELL	-0.262953	-0.968324	0.52183	0.994061
SIG_PIP3_SIGNALING_IN_CARDIAC_MYOCTES	-0.280751	-0.968279	0.501231	0.993333
LAIHO_COLORECTAL_CANCER_SERRATED_DN	-0.269492	-0.967964	0.510749	0.993664
KIM_WT1_TARGETS_12HR_UP	-0.244753	-0.967818	0.532655	0.993331
OHGUCHI_LIVER_HNF4A_TARGETS_DN	-0.249033	-0.967037	0.52644	0.995482
SMID_BREAST_CANCER_RELAPSE_IN_BONE_UP	-0.265888	-0.966411	0.518141	0.996992
NIKOLSKY_BREAST_CANCER_11Q12_Q14_AMPLICON	-0.24602	-0.966389	0.529362	0.996175
REACTOME_RHOF_GTPASE_CYCLE	-0.303652	-0.965773	0.506165	0.997669
CAMPS_COLON_CANCER_COPY_NUMBER_DN	-0.294697	-0.96545	0.51101	0.998024
LEIN_MIDBRAIN_MARKERS	-0.274285	-0.964893	0.513229	0.999278
PID_ERBB1_INTERNALIZATION_PATHWAY	-0.305177	-0.964302	0.510225	1
MEDINA_SMARCA4_TARGETS	-0.317015	-0.963627	0.505856	1
REACTOME_PHASE_I_FUNCTIONALIZATION_OF_COMPOUNDS	-0.261376	-0.963319	0.526788	1
WANG_RESPONSE_TO_BEXAROTENE_UP	-0.322818	-0.963293	0.510461	1
KEGG_ADIPOCYTOKINE_SIGNALING_PATHWAY	-0.282129	-0.962913	0.515108	1
FISCHER_G1_S_CELL_CYCLE	-0.236679	-0.962814	0.562474	1
REACTOME_PLATELET_ACTIVATION_SIGNALING_AND_AGGREGATION	-0.230324	-0.962615	0.564457	1
BROWNE_HCMV_INFECTION_2HR_DN	-0.295462	-0.962538	0.512411	1
PURBEY_TARGETS_OF_CTBP1_NOT_SATB1_DN	-0.220977	-0.962126	0.587068	1
REACTOME_MAPK6_MAPK4_SIGNALING	-0.265975	-0.961823	0.532051	1
DAVICIONI_MOLECULAR_ARMS_VS_ERMS_UP	-0.223681	-0.961769	0.582413	1
BIOCARTA_PTEN_PATHWAY	-0.370918	-0.96163	0.502845	1
MARCHINI_TRABECTEDIN_RESISTANCE_DN	-0.297944	-0.961543	0.515088	1
REACTOME_RHO_GTPASES_ACTIVATE_WASPS_AND_WAVES	-0.312888	-0.961342	0.511983	1
REACTOME_CD28_CO_STIMULATION	-0.319837	-0.961024	0.511675	1
SENESE_HDAC2_TARGETS_DN	-0.252753	-0.960965	0.542204	1
JAEGER_METASTASIS_DN	-0.231861	-0.960663	0.572759	1
REACTOME_ASSEMBLY_OF_COLLAGEN_FIBRILS_AND_OTHER_MULTIMERIC_STRUCTURES	-0.281712	-0.960657	0.519147	0.999566
KEGG_SELENOAMINO_ACID_METABOLISM	-0.336477	-0.960645	0.510585	0.998729
REACTOME_DNA_REPAIR	-0.223514	-0.960512	0.584021	0.998354
WP_CHROMOSOMAL_AND_MICROSATELLITE_INSTABILITY_IN_COLORECTAL_CANCER	-0.27383	-0.960082	0.527726	0.999123
LEE_SP4_THYMOCYTE	-0.382339	-0.959909	0.509222	0.998896
WP_COPPER_HOMEOSTASIS	-0.2971	-0.95988	0.506725	0.998124
BORCZUK_MALIGNANT_MESOTHELIOMA_DN	-0.267223	-0.959539	0.532845	0.998544
REACTOME_RECOGNITION_AND_ASSOCIATION_OF_DNA_GLYCOSYLASE_WITH_SITE_CONTAINING_AN_AFFECTED_PURINE	-0.294664	-0.959375	0.519859	0.998298
REACTOME_CARGO_RECOGNITION_FOR_CLATHRIN_MEDIATED_ENDOCYTOSIS	-0.257589	-0.959029	0.542141	0.998744
KEGG_RENAL_CELL_CARCINOMA	-0.274851	-0.958901	0.535445	0.998352
BOUDOUKHA_BOUND_BY_IGF2BP2	-0.254629	-0.958864	0.545568	0.997616
MARTIN_VIRAL_GPCR_SIGNALING_DN	-0.296212	-0.958782	0.515245	0.997053
RODWELL_AGING_KIDNEY_NO_BLOOD_UP	-0.23478	-0.958684	0.559785	0.996546
DACOSTA_ERCC3_ALLELE_XPCS_VS_TTD_DN	-0.315684	-0.958672	0.517199	0.995721
FIGUEROA_AML_METHYLATION_CLUSTER_3_DN	-0.308939	-0.958621	0.511299	0.995051
REACTOME_CELLULAR_HEXOSE_TRANSPORT	-0.366227	-0.958616	0.518338	0.994203
WP_OVERLAP_BETWEEN_SIGNAL_TRANSDUCTION_PATHWAYS_CONTRIBUTING_TO_LMNA_LAMINOPATHIES	-0.28646	-0.958503	0.52191	0.993767
REACTOME_ELEVATION_OF_CYTOSOLIC_CA2_LEVELS	-0.373781	-0.957098	0.508729	0.998214
KAAB_FAILED_HEART_VENTRICLE_DN	-0.305578	-0.956246	0.519247	1
CHARAFE_BREAST_CANCER_BASAL_VS_MESENCHYMAL_UP	-0.251761	-0.955649	0.552736	1
MATTIOLI_MULTIPLE_MYELOMA_WITH_14Q32_TRANSLOCATIONS	-0.310305	-0.955567	0.513423	1
HOSHIDA_LIVER_CANCER_SURVIVAL_DN	-0.254211	-0.955466	0.556382	1
RICKMAN_TUMOR_DIFFERENTIATED_WELL_VS_POORLY_DN	-0.219688	-0.955437	0.62844	1
HORIUCHI_WTAP_TARGETS_DN	-0.222358	-0.955209	0.600532	1
KEGG_GLYCOSAMINOGLYCAN_DEGRADATION	-0.358837	-0.954834	0.521955	1
WP_HIPPOYAP_SIGNALING_PATHWAY	-0.342296	-0.95467	0.513139	1
SATOH_COLORECTAL_CANCER_MYC_UP	-0.265995	-0.954305	0.537885	1
REACTOME_REGULATION_OF_PLK1_ACTIVITY_AT_G2_M_TRANSITION	-0.26308	-0.953935	0.544416	1
DER_IFN_BETA_RESPONSE_UP	-0.256438	-0.953598	0.550833	1
REACTOME_RHO_GTPASES_ACTIVATE_PKNS	-0.264782	-0.953572	0.550135	1
COATES_MACROPHAGE_M1_VS_M2_DN	-0.266954	-0.953547	0.543645	1
MULLIGHAN_MLL_SIGNATURE_1_DN	-0.230328	-0.953262	0.593644	1
REACTOME_RESPONSE_TO_ELEVATED_PLATELET_CYTOSOLIC_CA2	-0.249724	-0.952735	0.560523	1
BOYAULT_LIVER_CANCER_SUBCLASS_G3_DN	-0.295801	-0.952571	0.531443	1
PID_SMAD2_3NUCLEAR_PATHWAY	-0.2653	-0.952569	0.543964	1
REACTOME_METABOLISM_OF_STEROID_HORMONES	-0.318519	-0.952336	0.523017	1
WP_HAIR_FOLLICLE_DEVELOPMENT_CYTODIFFERENTIATION_PART_3_OF_3	-0.267882	-0.951886	0.541191	1
BIOCARTA_GCR_PATHWAY	-0.364783	-0.951759	0.526316	1
CHARAFE_BREAST_CANCER_LUMINAL_VS_MESENCHYMAL_DN	-0.213881	-0.951711	0.656457	1
LANDIS_ERBB2_BREAST_TUMORS_65_DN	-0.309325	-0.951526	0.526951	1
BLANCO_MELO_BETA_INTERFERON_TREATED_BRONCHIAL_EPITHELIAL_CELLS_DN	-0.237147	-0.951348	0.590026	1
IZADPANAH_STEM_CELL_ADIPOSE_VS_BONE_DN	-0.253673	-0.950964	0.555054	1
GROSS_HIF1A_TARGETS_DN	-0.340098	-0.950592	0.525977	1
FIGUEROA_AML_METHYLATION_CLUSTER_7_UP	-0.251282	-0.94999	0.566419	1
BURTON_ADIPOGENESIS_9	-0.263611	-0.948898	0.550883	1
PID_ARF_3PATHWAY	-0.36088	-0.948608	0.520975	1
WP_FOLATE_METABOLISM	-0.283072	-0.948309	0.544053	1
REACTOME_INTERLEUKIN_1_FAMILY_SIGNALING	-0.247422	-0.948291	0.56607	1
SHETH_LIVER_CANCER_VS_TXNIP_LOSS_PAM2	-0.237944	-0.947613	0.589339	1
REACTOME_TNF_SIGNALING	-0.296289	-0.947277	0.545096	1
ZHOU_INFLAMMATORY_RESPONSE_LIVE_DN	-0.218193	-0.94723	0.645633	1
WP_MELANOMA	-0.273114	-0.946479	0.549343	1
REACTOME_ION_HOMEOSTASIS	-0.284155	-0.946468	0.545323	1
ZHENG_IL22_SIGNALING_DN	-0.30828	-0.946317	0.539861	1
SENGUPTA_NASOPHARYNGEAL_CARCINOMA_DN	-0.21987	-0.945773	0.644206	1
REACTOME_RECEPTOR_TYPE_TYROSINE_PROTEIN_PHOSPHATASES	-0.363208	-0.945563	0.528484	1
REACTOME_TRAF6_MEDIATED_NF_KB_ACTIVATION	-0.34035	-0.945545	0.527835	1
GRABARCZYK_BCL11B_TARGETS_UP	-0.266979	-0.945542	0.554366	1
KEGG_TYPE_I_DIABETES_MELLITUS	-0.306711	-0.945458	0.537841	1
WP_OVERVIEW_OF_NANOPARTICLE_EFFECTS	-0.36195	-0.945375	0.523489	1
WP_INSULIN_SIGNALING	-0.238751	-0.945362	0.588704	1
LOCKWOOD_AMPLIFIED_IN_LUNG_CANCER	-0.230554	-0.945333	0.614386	1
MOREAUX_MULTIPLE_MYELOMA_BY_TACI_UP	-0.218551	-0.944911	0.646358	1
ZHENG_FOXP3_TARGETS_UP	-0.339163	-0.944631	0.538446	1
ENGELMANN_CANCER_PROGENITORS_UP	-0.291088	-0.944628	0.545059	1
SATO_SILENCED_BY_DEACETYLATION_IN_PANCREATIC_CANCER	-0.295027	-0.943991	0.537231	1
BIOCARTA_VEGF_PATHWAY	-0.326779	-0.943945	0.537757	1
KEGG_PORPHYRIN_AND_CHLOROPHYLL_METABOLISM	-0.341579	-0.943654	0.537142	1
FOSTER_KDM1A_TARGETS_DN	-0.230638	-0.943457	0.60829	1
WIEDERSCHAIN_TARGETS_OF_BMI1_AND_PCGF2	-0.279827	-0.942885	0.554905	1
TONKS_TARGETS_OF_RUNX1_RUNX1T1_FUSION_SUSTAINED_IN_GRANULOCYTE_UP	-0.376169	-0.941789	0.537304	1
ODONNELL_TARGETS_OF_MYC_AND_TFRC_UP	-0.268694	-0.941625	0.558387	1
REACTOME_CD28_DEPENDENT_PI3K_AKT_SIGNALING	-0.345385	-0.941508	0.533046	1
BRUINS_UVC_RESPONSE_EARLY_LATE	-0.220208	-0.941339	0.654718	1
PID_ALPHA_SYNUCLEIN_PATHWAY	-0.314033	-0.940993	0.545529	1
ABBUD_LIF_SIGNALING_1_DN	-0.326009	-0.94096	0.545677	1
LIEN_BREAST_CARCINOMA_METAPLASTIC_VS_DUCTAL_DN	-0.252417	-0.940246	0.583192	1
WENG_POR_TARGETS_LIVER_UP	-0.302083	-0.939992	0.547594	1
REACTOME_SUMOYLATION_OF_DNA_DAMAGE_RESPONSE_AND_REPAIR_PROTEINS	-0.262715	-0.939372	0.573529	1
ZHOU_CELL_CYCLE_GENES_IN_IR_RESPONSE_6HR	-0.261134	-0.938954	0.579898	1
PEREZ_TP53_AND_TP63_TARGETS	-0.229944	-0.938697	0.62527	1
REACTOME_ANCHORING_OF_THE_BASAL_BODY_TO_THE_PLASMA_MEMBRANE	-0.253864	-0.938328	0.589979	1
KEGG_OOCYTE_MEIOSIS	-0.250894	-0.938229	0.598073	1
KEGG_BASAL_CELL_CARCINOMA	-0.27858	-0.938038	0.566508	1
BEGUM_TARGETS_OF_PAX3_FOXO1_FUSION_DN	-0.289249	-0.937998	0.562269	1
WP_RETT_SYNDROME_CAUSING_GENES	-0.288638	-0.937497	0.568514	1
TURASHVILI_BREAST_CARCINOMA_DUCTAL_VS_LOBULAR_UP	-0.34999	-0.937289	0.537641	1
DARWICHE_PAPILLOMA_PROGRESSION_RISK	-0.267929	-0.936951	0.573605	1
WP_THYROID_HORMONES_PRODUCTION_AND_PERIPHERAL_DOWNSTREAM_SIGNALING_EFFECTS	-0.256833	-0.93686	0.572846	1
AIYAR_COBRA1_TARGETS_UP	-0.304058	-0.936491	0.553265	1
AMIT_SERUM_RESPONSE_240_MCF10A	-0.278831	-0.936076	0.563214	1
REACTOME_REGULATION_OF_MECP2_EXPRESSION_AND_ACTIVITY	-0.320126	-0.936055	0.553101	1
REACTOME_SIGNALING_BY_SCF_KIT	-0.293023	-0.936023	0.564007	1
DURCHDEWALD_SKIN_CARCINOGENESIS_DN	-0.223216	-0.93564	0.669105	1
BIOCARTA_MAL_PATHWAY	-0.351909	-0.935637	0.541975	1
APPIERTO_RESPONSE_TO_FENRETINIDE_DN	-0.283127	-0.935634	0.558268	1
LIEN_BREAST_CARCINOMA_METAPLASTIC	-0.310487	-0.934998	0.554761	1
LUI_THYROID_CANCER_CLUSTER_3	-0.323483	-0.934421	0.54508	1
REACTOME_SYNTHESIS_OF_PIPS_AT_THE_GOLGI_MEMBRANE	-0.368772	-0.934295	0.55389	1
WP_COMPLEMENT_SYSTEM	-0.260703	-0.933984	0.587073	1
FERNANDEZ_BOUND_BY_MYC	-0.232069	-0.933831	0.635399	1
VECCHI_GASTRIC_CANCER_ADVANCED_VS_EARLY_DN	-0.242408	-0.933778	0.616484	1
REACTOME_TOLL_LIKE_RECEPTOR_CASCADES	-0.239351	-0.933757	0.615368	1
NIKOLSKY_BREAST_CANCER_17Q21_Q25_AMPLICON	-0.217354	-0.933451	0.678773	1
ZWANG_EGF_INTERVAL_DN	-0.228882	-0.933401	0.643809	1
WP_MONOAMINE_GPCRS	-0.331624	-0.932788	0.547884	1
BROWNE_HCMV_INFECTION_4HR_DN	-0.223685	-0.932379	0.674603	1
PID_WNT_SIGNALING_PATHWAY	-0.323123	-0.932343	0.559215	1
REACTOME_REGULATION_OF_FZD_BY_UBIQUITINATION	-0.343726	-0.932268	0.555897	1
MIKKELSEN_IPS_HCP_WITH_H3_UNMETHYLATED	-0.271254	-0.93226	0.58125	1
MILI_PSEUDOPODIA_CHEMOTAXIS_DN	-0.212173	-0.932197	0.718839	1
REACTOME_AURKA_ACTIVATION_BY_TPX2	-0.265552	-0.931716	0.585452	1
VARELA_ZMPSTE24_TARGETS_DN	-0.300808	-0.931348	0.569361	1
LI_WILMS_TUMOR_ANAPLASTIC_UP	-0.360086	-0.931285	0.557756	1
WP_RELATIONSHIP_BETWEEN_INFLAMMATION_COX2_AND_EGFR	-0.33059	-0.930814	0.55082	1
KEGG_MATURITY_ONSET_DIABETES_OF_THE_YOUNG	-0.342752	-0.930748	0.55141	1
PID_S1P_S1P3_PATHWAY	-0.317843	-0.929981	0.557735	1
WP_FAS_LIGAND_PATHWAY_AND_STRESS_INDUCTION_OF_HEAT_SHOCK_PROTEINS	-0.29564	-0.929977	0.572203	1
ODONNELL_METASTASIS_UP	-0.268199	-0.929921	0.584941	1
SCIBETTA_KDM5B_TARGETS_DN	-0.259867	-0.929892	0.594078	1
PID_RAC1_REG_PATHWAY	-0.299784	-0.929744	0.560192	1
KEGG_SMALL_CELL_LUNG_CANCER	-0.256383	-0.929607	0.603585	1
CASORELLI_ACUTE_PROMYELOCYTIC_LEUKEMIA_UP	-0.234549	-0.929557	0.641304	1
REACTOME_GASTRIN_CREB_SIGNALLING_PATHWAY_VIA_PKC_AND_MAPK	-0.352678	-0.928984	0.558125	1
REACTOME_SIGNALING_BY_NTRK2_TRKB	-0.325985	-0.928925	0.560482	1
LEIN_MEDULLA_MARKERS	-0.259471	-0.92868	0.607481	1
ZIRN_TRETINOIN_RESPONSE_UP	-0.345406	-0.928566	0.557465	1
LEE_LIVER_CANCER_DENA_UP	-0.281215	-0.92839	0.578437	1
HAN_JNK_SINGALING_UP	-0.309894	-0.928282	0.577122	1
REACTOME_SLC_MEDIATED_TRANSMEMBRANE_TRANSPORT	-0.224438	-0.927908	0.66829	1
WP_EBSTEINBARR_VIRUS_LMP1_SIGNALING	-0.337615	-0.927847	0.563799	1
LUCAS_HNF4A_TARGETS_UP	-0.274427	-0.927479	0.587814	1
RHODES_CANCER_META_SIGNATURE	-0.267976	-0.927052	0.600246	1
NIKOLSKY_BREAST_CANCER_16Q24_AMPLICON	-0.281166	-0.92665	0.585396	1
REACTOME_MOLECULES_ASSOCIATED_WITH_ELASTIC_FIBRES	-0.300099	-0.926376	0.570876	1
RIZKI_TUMOR_INVASIVENESS_3D_UP	-0.226815	-0.926303	0.663919	1
BERENJENO_ROCK_SIGNALING_NOT_VIA_RHOA_DN	-0.283523	-0.925824	0.581901	1
DELACROIX_RAR_BOUND_ES	-0.208799	-0.92474	0.766073	1
REACTOME_CLASS_A_1_RHODOPSIN_LIKE_RECEPTORS	-0.221734	-0.924682	0.685085	1
REACTOME_MITOTIC_G2_G2_M_PHASES	-0.22651	-0.924624	0.67642	1
WEBER_METHYLATED_HCP_IN_FIBROBLAST_DN	-0.32408	-0.924512	0.565819	1
WP_COMMON_PATHWAYS_UNDERLYING_DRUG_ADDICTION	-0.29562	-0.924425	0.575626	1
WP_MYOMETRIAL_RELAXATION_AND_CONTRACTION_PATHWAYS	-0.235181	-0.9239	0.649927	1
MATZUK_MEIOTIC_AND_DNA_REPAIR	-0.300937	-0.923848	0.570174	1
BOHN_PRIMARY_IMMUNODEFICIENCY_SYNDROM_DN	-0.300881	-0.923574	0.576963	1
WANG_LMO4_TARGETS_UP	-0.213232	-0.923171	0.737073	1
MEBARKI_HCC_PROGENITOR_WNT_UP_CTNNB1_INDEPENDENT	-0.335493	-0.922924	0.559967	1
SCHLESINGER_METHYLATED_DE_NOVO_IN_CANCER	-0.256822	-0.922901	0.614721	1
REACTOME_RHO_GTPASE_CYCLE	-0.208209	-0.922789	0.770608	1
REACTOME_TRNA_MODIFICATION_IN_THE_NUCLEUS_AND_CYTOSOL	-0.288677	-0.922648	0.587124	1
REACTOME_UPTAKE_AND_ACTIONS_OF_BACTERIAL_TOXINS	-0.316036	-0.922534	0.573339	1
REACTOME_NOTCH2_ACTIVATION_AND_TRANSMISSION_OF_SIGNAL_TO_THE_NUCLEUS	-0.336317	-0.922456	0.566022	1
WP_HOSTPATHOGEN_INTERACTION_OF_HUMAN_CORONAVIRUSES_INTERFERON_INDUCTION	-0.305678	-0.922234	0.579121	1
BIOCARTA_ERAD_PATHWAY	-0.34832	-0.921896	0.560557	1
REACTOME_REGULATION_OF_RUNX1_EXPRESSION_AND_ACTIVITY	-0.362636	-0.921349	0.557704	1
YAGI_AML_WITH_T_8_21_TRANSLOCATION	-0.212409	-0.920672	0.742273	1
SANSOM_APC_TARGETS_DN	-0.213243	-0.919012	0.736488	1
BERNARD_PPAPDC1B_TARGETS_UP	-0.295494	-0.918693	0.583419	1
REACTOME_BIOLOGICAL_OXIDATIONS	-0.227161	-0.917789	0.688875	1
LINDGREN_BLADDER_CANCER_HIGH_RECURRENCE	-0.279403	-0.91767	0.597027	1
REACTOME_REGULATION_OF_INSULIN_LIKE_GROWTH_FACTOR_IGF_TRANSPORT_AND_UPTAKE_BY_INSULIN_LIKE_GROWTH_FACTOR_BINDING_PROTEINS_IGFBPS	-0.243626	-0.917237	0.644762	1
INGRAM_SHH_TARGETS_UP	-0.240225	-0.917176	0.643383	1
LOPEZ_MBD_TARGETS_IMPRINTED_AND_X_LINKED	-0.361739	-0.917041	0.567411	1
TOMIDA_METASTASIS_UP	-0.328162	-0.91677	0.577288	1
WP_REGULATION_OF_WNT_BCATENIN_SIGNALING_BY_SMALL_MOLECULE_COMPOUNDS	-0.357883	-0.916698	0.57166	1
REACTOME_ESTROGEN_DEPENDENT_GENE_EXPRESSION	-0.23628	-0.916529	0.667787	1
DELACROIX_RAR_TARGETS_DN	-0.324873	-0.9165	0.582816	1
WANG_RECURRENT_LIVER_CANCER_UP	-0.342576	-0.916473	0.566625	1
REACTOME_FLT3_SIGNALING_IN_DISEASE	-0.31662	-0.916203	0.580473	1
NEMETH_INFLAMMATORY_RESPONSE_LPS_UP	-0.255854	-0.915959	0.628819	1
REACTOME_METABOLISM_OF_COFACTORS	-0.347087	-0.915587	0.581954	1
PID_NCADHERIN_PATHWAY	-0.304212	-0.915311	0.587344	1
WP_FRAGILE_X_SYNDROME	-0.240607	-0.915186	0.65962	1
SHIN_B_CELL_LYMPHOMA_CLUSTER_3	-0.320081	-0.914717	0.580252	1
ROESSLER_LIVER_CANCER_METASTASIS_DN	-0.280681	-0.914673	0.608568	1
GEISS_RESPONSE_TO_DSRNA_UP	-0.293216	-0.914451	0.612829	1
BOGNI_TREATMENT_RELATED_MYELOID_LEUKEMIA_DN	-0.304677	-0.914152	0.584971	1
REACTOME_TRANSCRIPTIONAL_REGULATION_BY_MECP2	-0.271195	-0.913883	0.60942	1
REACTOME_INTEGRIN_CELL_SURFACE_INTERACTIONS	-0.254283	-0.913844	0.638011	1
AMIT_SERUM_RESPONSE_480_MCF10A	-0.299073	-0.913835	0.59451	1
WILLIAMS_ESR1_TARGETS_UP	-0.324375	-0.913722	0.577288	1
WP_NETRINUNC5B_SIGNALING_PATHWAY	-0.277453	-0.91368	0.616199	1
WP_CORTICOTROPINRELEASING_HORMONE_SIGNALING_PATHWAY	-0.252098	-0.913619	0.633027	1
GAZDA_DIAMOND_BLACKFAN_ANEMIA_ERYTHROID_UP	-0.318901	-0.913197	0.582938	1
REACTOME_COLLAGEN_BIOSYNTHESIS_AND_MODIFYING_ENZYMES	-0.26426	-0.912858	0.628453	1
WP_FATTY_ACID_BETAOXIDATION	-0.305444	-0.912671	0.596181	1
WP_KIT_RECEPTOR_SIGNALING_PATHWAY	-0.269344	-0.912373	0.621365	1
REACTOME_RHOB_GTPASE_CYCLE	-0.260707	-0.912276	0.632014	1
MORI_SMALL_PRE_BII_LYMPHOCYTE_UP	-0.260253	-0.912192	0.634894	1
REACTOME_SYNTHESIS_OF_VERY_LONG_CHAIN_FATTY_ACYL_COAS	-0.327705	-0.911489	0.585593	1
BRUINS_UVC_RESPONSE_MIDDLE	-0.245878	-0.911294	0.648831	1
WP_ALZHEIMERS_DISEASE	-0.217624	-0.911248	0.739873	1
KOHOUTEK_CCNT1_TARGETS	-0.278793	-0.910906	0.608029	1
CHEN_NEUROBLASTOMA_COPY_NUMBER_GAINS	-0.280639	-0.910275	0.618456	1
REACTOME_GPCR_LIGAND_BINDING	-0.209764	-0.909991	0.789322	1
KEGG_HISTIDINE_METABOLISM	-0.311595	-0.909983	0.591112	1
WP_CANONICAL_AND_NONCANONICAL_TGFB_SIGNALING	-0.350713	-0.909892	0.583955	1
PURBEY_TARGETS_OF_CTBP1_AND_SATB1_DN	-0.231557	-0.909802	0.692716	1
JINESH_BLEBBISHIELD_TO_IMMUNE_CELL_FUSION_PBSHMS_UP	-0.208707	-0.909772	0.799821	1
GRADE_COLON_VS_RECTAL_CANCER_DN	-0.274374	-0.909716	0.618588	1
REACTOME_RUNX1_REGULATES_TRANSCRIPTION_OF_GENES_INVOLVED_IN_DIFFERENTIATION_OF_HSCS	-0.240393	-0.909632	0.672963	1
MANNE_COVID19_ICU_VS_HEALTHY_DONOR_PLATELETS_UP	-0.237658	-0.90954	0.673899	1
WINNEPENNINCKX_MELANOMA_METASTASIS_DN	-0.294536	-0.909524	0.602788	1
YAMAZAKI_TCEB3_TARGETS_DN	-0.224511	-0.909469	0.711178	1
WP_VITAMIN_D_IN_INFLAMMATORY_DISEASES	-0.330196	-0.909083	0.588114	1
REACTOME_OVARIAN_TUMOR_DOMAIN_PROTEASES	-0.290537	-0.908954	0.606457	1
IWANAGA_E2F1_TARGETS_INDUCED_BY_SERUM	-0.321551	-0.908345	0.59747	1
CHIANG_LIVER_CANCER_SUBCLASS_POLYSOMY7_UP	-0.258866	-0.908307	0.639101	1
BIOCARTA_IL1R_PATHWAY	-0.312276	-0.907212	0.600868	1
WP_ZINC_HOMEOSTASIS	-0.313773	-0.907052	0.594556	1
THEILGAARD_NEUTROPHIL_AT_SKIN_WOUND_UP	-0.255673	-0.907046	0.644107	1
LEE_INTRATHYMIC_T_PROGENITOR	-0.343632	-0.90657	0.58637	1
BIOCARTA_INFLAM_PATHWAY	-0.33383	-0.906173	0.597009	1
REACTOME_EXTENSION_OF_TELOMERES	-0.275175	-0.905926	0.629369	1
DOANE_BREAST_CANCER_ESR1_DN	-0.286662	-0.905901	0.61494	1
WP_HEPATOCYTE_GROWTH_FACTOR_RECEPTOR_SIGNALING	-0.297734	-0.905897	0.609721	1
REACTOME_MET_ACTIVATES_PTK2_SIGNALING	-0.30476	-0.905646	0.601817	1
KYNG_NORMAL_AGING_UP	-0.361075	-0.905063	0.587031	1
WP_MEASLES_VIRUS_INFECTION	-0.238972	-0.904609	0.684685	1
PLASARI_TGFB1_SIGNALING_VIA_NFIC_10HR_UP	-0.267228	-0.90459	0.637782	1
BIOCARTA_FAS_PATHWAY	-0.307702	-0.904574	0.605329	1
WP_FOLLICLE_STIMULATING_HORMONE_FSH_SIGNALING_PATHWAY	-0.321002	-0.904097	0.597496	1
REACTOME_NCAM_SIGNALING_FOR_NEURITE_OUT_GROWTH	-0.265733	-0.903978	0.639518	1
WP_RANKLRANK_SIGNALING_PATHWAY	-0.269691	-0.903896	0.629179	1
BIOCARTA_SHH_PATHWAY	-0.36137	-0.903822	0.584128	1
BHAT_ESR1_TARGETS_VIA_AKT1_DN	-0.251248	-0.903611	0.655977	1
HALMOS_CEBPA_TARGETS_UP	-0.278839	-0.903389	0.626092	1
FONTAINE_FOLLICULAR_THYROID_ADENOMA_UP	-0.25675	-0.903124	0.649917	1
WESTON_VEGFA_TARGETS	-0.247875	-0.902395	0.663542	1
GARGALOVIC_RESPONSE_TO_OXIDIZED_PHOSPHOLIPIDS_YELLOW_DN	-0.32262	-0.902386	0.596657	1
REACTOME_TRANSFERRIN_ENDOCYTOSIS_AND_RECYCLING	-0.30661	-0.901976	0.611767	1
MARKEY_RB1_CHRONIC_LOF_DN	-0.239219	-0.901954	0.692526	1
GREGORY_SYNTHETIC_LETHAL_WITH_IMATINIB	-0.23334	-0.901883	0.707062	1
KAPOSI_LIVER_CANCER_MET_UP	-0.344054	-0.901615	0.59688	1
REACTOME_ANTIGEN_ACTIVATES_B_CELL_RECEPTOR_BCR_LEADING_TO_GENERATION_OF_SECOND_MESSENGERS	-0.305478	-0.900559	0.611872	1
REACTOME_SIGNALING_BY_CTNNB1_PHOSPHO_SITE_MUTANTS	-0.360386	-0.900355	0.596142	1
REACTOME_RECRUITMENT_OF_MITOTIC_CENTROSOME_PROTEINS_AND_COMPLEXES	-0.250961	-0.899739	0.663441	1
SANSOM_APC_MYC_TARGETS	-0.216029	-0.899102	0.759426	1
WP_SELENIUM_MICRONUTRIENT_NETWORK	-0.253346	-0.899065	0.662598	1
LEIN_CEREBELLUM_MARKERS	-0.250657	-0.898709	0.670084	1
REACTOME_PARASITE_INFECTION	-0.266138	-0.898399	0.65295	1
REACTOME_HCMV_LATE_EVENTS	-0.241277	-0.898241	0.690336	1
LU_EZH2_TARGETS_DN	-0.205855	-0.898224	0.828933	1
REACTOME_VASOPRESSIN_REGULATES_RENAL_WATER_HOMEOSTASIS_VIA_AQUAPORINS	-0.287227	-0.897524	0.626851	1
SANA_TNF_SIGNALING_UP	-0.25133	-0.89736	0.667499	1
ZHU_CMV_8_HR_UP	-0.285311	-0.897348	0.631115	1
REACTOME_G_ALPHA_I_SIGNALLING_EVENTS	-0.214562	-0.897315	0.786211	1
REACTOME_COLLAGEN_FORMATION	-0.246403	-0.8973	0.679458	1
FIRESTEIN_CTNNB1_PATHWAY	-0.299869	-0.897118	0.618159	1
OHM_METHYLATED_IN_ADULT_CANCERS	-0.31039	-0.897117	0.609244	1
LINDGREN_BLADDER_CANCER_CLUSTER_3_UP	-0.208679	-0.896463	0.821444	1
ZHONG_SECRETOME_OF_LUNG_CANCER_AND_ENDOTHELIUM	-0.257466	-0.896052	0.661477	1
REACTOME_DUAL_INCISION_IN_GG_NER	-0.284248	-0.895983	0.633774	1
WP_REGULATION_OF_ACTIN_CYTOSKELETON	-0.228008	-0.895633	0.719499	1
RICKMAN_METASTASIS_UP	-0.207401	-0.895345	0.824561	1
YAO_TEMPORAL_RESPONSE_TO_PROGESTERONE_CLUSTER_15	-0.294258	-0.895023	0.627892	1
KAAB_FAILED_HEART_ATRIUM_UP	-0.299284	-0.894874	0.622851	1
AMIT_EGF_RESPONSE_120_HELA	-0.257408	-0.894428	0.672063	1
KIM_GASTRIC_CANCER_CHEMOSENSITIVITY	-0.247498	-0.894413	0.679696	1
WP_SIGNAL_TRANSDUCTION_THROUGH_IL1R	-0.301008	-0.894167	0.626004	1
SARRIO_EPITHELIAL_MESENCHYMAL_TRANSITION_UP	-0.224556	-0.894139	0.739494	1
FLORIO_HUMAN_NEOCORTEX	-0.314286	-0.893376	0.616795	1
NIKOLSKY_BREAST_CANCER_8P12_P11_AMPLICON	-0.272682	-0.893113	0.648436	1
BIOCARTA_PML_PATHWAY	-0.35289	-0.892854	0.608384	1
DUTERTRE_ESTRADIOL_RESPONSE_24HR_UP	-0.207957	-0.892247	0.832603	1
AMIT_SERUM_RESPONSE_20_MCF10A	-0.354926	-0.891952	0.603796	1
MOHANKUMAR_HOXA1_TARGETS_DN	-0.226281	-0.891779	0.73574	1
HAHTOLA_MYCOSIS_FUNGOIDES_CD4_UP	-0.26356	-0.891748	0.666041	1
RUIZ_TNC_TARGETS_DN	-0.22864	-0.891698	0.735849	1
BUCKANOVICH_T_LYMPHOCYTE_HOMING_ON_TUMOR_UP	-0.33531	-0.891468	0.609637	1
SAGIV_CD24_TARGETS_UP	-0.32257	-0.891325	0.618021	1
BONOME_OVARIAN_CANCER_POOR_SURVIVAL_DN	-0.325934	-0.891221	0.613437	1
REACTOME_PLATELET_HOMEOSTASIS	-0.246081	-0.891128	0.693061	1
HELLER_HDAC_TARGETS_UP	-0.207877	-0.890863	0.830924	1
CHUNG_BLISTER_CYTOTOXICITY_UP	-0.231451	-0.890502	0.732165	1
VERHAAK_GLIOBLASTOMA_PRONEURAL	-0.222638	-0.89047	0.758903	1
KOBAYASHI_EGFR_SIGNALING_24HR_UP	-0.240522	-0.889853	0.707683	1
SU_THYMUS	-0.354303	-0.889511	0.608651	1
STARK_HYPPOCAMPUS_22Q11_DELETION_DN	-0.324167	-0.889399	0.61469	1
GNATENKO_PLATELET_SIGNATURE	-0.28411	-0.889103	0.644702	1
BILD_CTNNB1_ONCOGENIC_SIGNATURE	-0.249568	-0.888872	0.680615	1
STANELLE_E2F1_TARGETS	-0.304075	-0.888575	0.627893	1
WP_ALZHEIMERS_DISEASE_AND_MIRNA_EFFECTS	-0.211595	-0.888138	0.817947	1
TURASHVILI_BREAST_LOBULAR_CARCINOMA_VS_LOBULAR_NORMAL_UP	-0.242855	-0.887927	0.699072	1
REACTOME_TRANSCRIPTIONAL_REGULATION_BY_RUNX1	-0.215722	-0.887554	0.800917	1
REACTOME_TRANSCRIPTIONAL_REGULATION_BY_RUNX2	-0.233295	-0.887252	0.719258	1
WAKABAYASHI_ADIPOGENESIS_PPARG_RXRA_BOUND_36HR	-0.22626	-0.887041	0.752898	1
REACTOME_INTRAFLAGELLAR_TRANSPORT	-0.268033	-0.886606	0.663931	1
NELSON_RESPONSE_TO_ANDROGEN_UP	-0.247319	-0.886464	0.69801	1
REACTOME_SULFUR_AMINO_ACID_METABOLISM	-0.302655	-0.886439	0.63968	1
REACTOME_NEGATIVE_REGULATION_OF_THE_PI3K_AKT_NETWORK	-0.236125	-0.886269	0.720302	1
REACTOME_CLATHRIN_MEDIATED_ENDOCYTOSIS	-0.226978	-0.885475	0.752433	1
DACOSTA_UV_RESPONSE_VIA_ERCC3_COMMON_UP	-0.252223	-0.885335	0.689294	1
WP_PREGNANE_X_RECEPTOR_PATHWAY	-0.304131	-0.885107	0.631247	1
REACTOME_FANCONI_ANEMIA_PATHWAY	-0.282981	-0.884607	0.661472	1
REACTOME_COMPLEMENT_CASCADE	-0.272865	-0.884262	0.65829	1
PUJANA_BRCA_CENTERED_NETWORK	-0.230848	-0.88327	0.736273	1
WP_P53_TRANSCRIPTIONAL_GENE_NETWORK	-0.254883	-0.882651	0.690739	1
WANG_PROSTATE_CANCER_ANDROGEN_INDEPENDENT	-0.257466	-0.882181	0.689007	1
XU_HGF_SIGNALING_NOT_VIA_AKT1_6HR	-0.311387	-0.882178	0.628799	1
REACTOME_SIGNALLING_TO_RAS	-0.328911	-0.881924	0.621055	1
TAKEDA_TARGETS_OF_NUP98_HOXA9_FUSION_6HR_DN	-0.279844	-0.881637	0.658627	1
REACTOME_RAC1_GTPASE_CYCLE	-0.218085	-0.88107	0.79634	1
KEGG_REGULATION_OF_ACTIN_CYTOSKELETON	-0.214778	-0.879594	0.81465	1
YAO_TEMPORAL_RESPONSE_TO_PROGESTERONE_CLUSTER_8	-0.26615	-0.879414	0.674409	1
WP_NEURAL_CREST_CELL_MIGRATION_IN_CANCER	-0.276509	-0.879283	0.654485	1
REACTOME_SIGNALING_BY_ERYTHROPOIETIN	-0.30932	-0.879011	0.644288	1
FURUKAWA_DUSP6_TARGETS_PCI35_DN	-0.251135	-0.878821	0.698453	1
WORSCHECH_TUMOR_REJECTION_UP	-0.268497	-0.878352	0.676342	1
BENPORATH_PROLIFERATION	-0.223705	-0.878195	0.766373	1
REACTOME_HCMV_EARLY_EVENTS	-0.229309	-0.878038	0.758462	1
BORCZUK_MALIGNANT_MESOTHELIOMA_UP	-0.205327	-0.877831	0.865217	1
RIEGE_DELTANP63_DIRECT_TARGETS_UP	-0.225565	-0.877119	0.771597	1
JIANG_AGING_HYPOTHALAMUS_DN	-0.288371	-0.876984	0.655744	1
LU_EZH2_TARGETS_UP	-0.207373	-0.876962	0.849432	1
WARTERS_RESPONSE_TO_IR_SKIN	-0.246758	-0.876883	0.702997	1
RICKMAN_HEAD_AND_NECK_CANCER_B	-0.274783	-0.876461	0.675083	1
YAGI_AML_SURVIVAL	-0.230593	-0.87634	0.755691	1
WAMUNYOKOLI_OVARIAN_CANCER_LMP_UP	-0.207499	-0.875547	0.853403	1
CHIANG_LIVER_CANCER_SUBCLASS_PROLIFERATION_UP	-0.218795	-0.875468	0.796758	1
REACTOME_O_GLYCOSYLATION_OF_TSR_DOMAIN_CONTAINING_PROTEINS	-0.283192	-0.874998	0.664008	1
WP_ENVELOPE_PROTEINS_AND_THEIR_POTENTIAL_ROLES_IN_EDMD_PHYSIOPATHOLOGY	-0.269746	-0.87491	0.679056	1
FISCHER_DIRECT_P53_TARGETS_META_ANALYSIS	-0.203719	-0.874849	0.880859	1
MULLIGHAN_NPM1_MUTATED_SIGNATURE_1_UP	-0.208475	-0.874831	0.850512	1
PID_NECTIN_PATHWAY	-0.296028	-0.874632	0.656691	1
KEGG_MAPK_SIGNALING_PATHWAY	-0.20741	-0.874491	0.845203	1
JAIN_NFKB_SIGNALING	-0.247076	-0.873858	0.716116	1
REACTOME_KERATAN_SULFATE_KERATIN_METABOLISM	-0.288676	-0.873835	0.661056	1
WP_TRIACYLGLYCERIDE_SYNTHESIS	-0.323922	-0.873749	0.645564	1
REACTOME_MITOTIC_PROPHASE	-0.225496	-0.873482	0.772026	1
ENK_UV_RESPONSE_EPIDERMIS_UP	-0.205222	-0.873415	0.866855	1
ZHONG_RESPONSE_TO_AZACITIDINE_AND_TSA_UP	-0.216805	-0.873411	0.799957	1
QI_PLASMACYTOMA_UP	-0.21025	-0.873357	0.842972	1
SMIRNOV_RESPONSE_TO_IR_2HR_DN	-0.257885	-0.873344	0.700791	1
WORSCHECH_TUMOR_EVASION_AND_TOLEROGENICITY_UP	-0.307644	-0.872671	0.65513	1
REACTOME_ZBP1_DAI_MEDIATED_INDUCTION_OF_TYPE_I_IFNS	-0.326928	-0.872614	0.642946	1
WP_IL1_SIGNALING_PATHWAY	-0.262468	-0.872165	0.690244	1
HOFFMANN_IMMATURE_TO_MATURE_B_LYMPHOCYTE_UP	-0.280486	-0.871905	0.673524	1
BIOCARTA_EGF_PATHWAY	-0.300665	-0.871744	0.659596	1
REACTOME_ELASTIC_FIBRE_FORMATION	-0.27223	-0.871208	0.67875	1
YORDY_RECIPROCAL_REGULATION_BY_ETS1_AND_SP100_UP	-0.32071	-0.871194	0.639596	1
KEGG_T_CELL_RECEPTOR_SIGNALING_PATHWAY	-0.234896	-0.871176	0.74722	1
MITSIADES_RESPONSE_TO_APLIDIN_DN	-0.208057	-0.870678	0.85991	1
WP_INFLAMMATORY_RESPONSE_PATHWAY	-0.312092	-0.870524	0.659457	1
WATANABE_RECTAL_CANCER_RADIOTHERAPY_RESPONSIVE_DN	-0.237394	-0.870364	0.735054	1
SASSON_RESPONSE_TO_GONADOTROPHINS_DN	-0.240434	-0.87009	0.723916	1
PELLICCIOTTA_HDAC_IN_ANTIGEN_PRESENTATION_DN	-0.264709	-0.870073	0.692782	1
PID_TXA2PATHWAY	-0.259505	-0.869685	0.708221	1
LIU_COMMON_CANCER_GENES	-0.253446	-0.869525	0.711656	1
KEGG_NATURAL_KILLER_CELL_MEDIATED_CYTOTOXICITY	-0.234614	-0.869238	0.758017	1
REACTOME_PROTEIN_UBIQUITINATION	-0.245134	-0.869017	0.734065	1
REACTOME_NUCLEAR_ENVELOPE_BREAKDOWN	-0.262344	-0.868959	0.692854	1
DURAND_STROMA_NS_UP	-0.218461	-0.868682	0.809167	1
PID_HDAC_CLASSIII_PATHWAY	-0.302457	-0.868371	0.662851	1
REACTOME_ACTIVATION_OF_ANTERIOR_HOX_GENES_IN_HINDBRAIN_DEVELOPMENT_DURING_EARLY_EMBRYOGENESIS	-0.231182	-0.868308	0.770176	1
PID_RB_1PATHWAY	-0.252595	-0.867938	0.714198	1
KIM_TIAL1_TARGETS	-0.297354	-0.867165	0.667629	1
REACTOME_EPHA_MEDIATED_GROWTH_CONE_COLLAPSE	-0.296548	-0.867036	0.671633	1
WP_TNFALPHA_SIGNALING_PATHWAY	-0.23741	-0.866771	0.749842	1
GHANDHI_DIRECT_IRRADIATION_DN	-0.28492	-0.866738	0.678158	1
ZHAN_MULTIPLE_MYELOMA_CD1_AND_CD2_DN	-0.261734	-0.866631	0.705281	1
REACTOME_E3_UBIQUITIN_LIGASES_UBIQUITINATE_TARGET_PROTEINS	-0.258068	-0.866447	0.702832	1
IWANAGA_CARCINOGENESIS_BY_KRAS_PTEN_UP	-0.21638	-0.866159	0.822037	1
PILON_KLF1_TARGETS_UP	-0.194223	-0.865632	0.943413	1
LEE_LIVER_CANCER_SURVIVAL_DN	-0.214283	-0.86541	0.838465	1
WP_MAPK_SIGNALING_PATHWAY	-0.20804	-0.865311	0.867475	1
WP_HOSTPATHOGEN_INTERACTION_OF_HUMAN_CORONAVIRUSES_APOPTOSIS	-0.321709	-0.865238	0.647645	1
BURTON_ADIPOGENESIS_PEAK_AT_0HR	-0.253894	-0.864933	0.726128	1
PID_ARF6_TRAFFICKING_PATHWAY	-0.268034	-0.864848	0.700272	1
LASTOWSKA_NEUROBLASTOMA_COPY_NUMBER_UP	-0.216193	-0.864787	0.824921	1
REACTOME_INTRINSIC_PATHWAY_FOR_APOPTOSIS	-0.258733	-0.864732	0.707606	1
SCHLINGEMANN_SKIN_CARCINOGENESIS_TPA_UP	-0.293811	-0.864706	0.664246	1
REACTOME_POTENTIAL_THERAPEUTICS_FOR_SARS	-0.238479	-0.864578	0.75184	1
GERY_CEBP_TARGETS	-0.22547	-0.864287	0.78891	1
WP_EBOLA_VIRUS_INFECTION_IN_HOST	-0.226529	-0.864248	0.77698	1
NAKAMURA_METASTASIS_MODEL_UP	-0.272525	-0.864177	0.69457	1
TENEDINI_MEGAKARYOCYTE_MARKERS	-0.254094	-0.863572	0.720377	1
PID_EPO_PATHWAY	-0.287108	-0.863015	0.692118	1
REACTOME_SIGNALING_BY_ERBB2	-0.265695	-0.862878	0.702295	1
CAIRO_HEPATOBLASTOMA_UP	-0.21021	-0.862788	0.846912	1
NIKOLSKY_BREAST_CANCER_15Q26_AMPLICON	-0.321317	-0.862567	0.655574	1
WP_INFLUENCE_OF_LAMINOPATHIES_ON_WNT_SIGNALING	-0.284371	-0.86227	0.681067	1
GOTZMANN_EPITHELIAL_TO_MESENCHYMAL_TRANSITION_DN	-0.211165	-0.862241	0.84215	1
RUTELLA_RESPONSE_TO_CSF2RB_AND_IL4_UP	-0.200091	-0.862214	0.907915	1
REACTOME_INTERLEUKIN_20_FAMILY_SIGNALING	-0.329175	-0.861773	0.664141	1
CADWELL_ATG16L1_TARGETS_DN	-0.25043	-0.861689	0.726779	1
CHIARADONNA_NEOPLASTIC_TRANSFORMATION_KRAS_CDC25_DN	-0.260514	-0.86132	0.71875	1
REACTOME_BASIGIN_INTERACTIONS	-0.301932	-0.860775	0.669832	1
PID_AJDISS_2PATHWAY	-0.263434	-0.860433	0.700206	1
KORKOLA_YOLK_SAC_TUMOR	-0.253648	-0.860144	0.718212	1
WANG_IMMORTALIZED_BY_HOXA9_AND_MEIS1_DN	-0.319564	-0.859926	0.665363	1
KANG_FLUOROURACIL_RESISTANCE_DN	-0.337409	-0.859684	0.652001	1
REACTOME_GABA_RECEPTOR_ACTIVATION	-0.258646	-0.859485	0.715369	1
GARCIA_TARGETS_OF_FLI1_AND_DAX1_UP	-0.259896	-0.859063	0.715716	1
REACTOME_HS_GAG_BIOSYNTHESIS	-0.291196	-0.859017	0.688293	1
REACTOME_MET_PROMOTES_CELL_MOTILITY	-0.271653	-0.858702	0.70497	1
HECKER_IFNB1_TARGETS	-0.238387	-0.858279	0.764047	1
HOSHIDA_LIVER_CANCER_SURVIVAL_UP	-0.246986	-0.85719	0.740133	1
LE_SKI_TARGETS_UP	-0.3349	-0.856193	0.65798	1
KATSANOU_ELAVL1_TARGETS_UP	-0.21547	-0.856144	0.830923	1
GRAHAM_CML_QUIESCENT_VS_NORMAL_DIVIDING_UP	-0.261653	-0.856004	0.724008	1
WAMUNYOKOLI_OVARIAN_CANCER_GRADES_1_2_DN	-0.244817	-0.855925	0.743305	1
VANTVEER_BREAST_CANCER_ESR1_DN	-0.207529	-0.855846	0.875138	1
REACTOME_TRANSLESION_SYNTHESIS_BY_Y_FAMILY_DNA_POLYMERASES_BYPASSES_LESIONS_ON_DNA_TEMPLATE	-0.272903	-0.855468	0.701001	1
REACTOME_BASE_EXCISION_REPAIR_AP_SITE_FORMATION	-0.256319	-0.854944	0.72695	1
BERENJENO_TRANSFORMED_BY_RHOA_DN	-0.194209	-0.85428	0.951514	1
REACTOME_SHC_MEDIATED_CASCADE_FGFR4	-0.325767	-0.853633	0.67018	1
REACTOME_SIRT1_NEGATIVELY_REGULATES_RRNA_EXPRESSION	-0.254139	-0.853237	0.735052	1
REACTOME_SIGNALING_BY_ALK_IN_CANCER	-0.25413	-0.852818	0.730508	1
KARLSSON_TGFB1_TARGETS_DN	-0.209101	-0.852437	0.868814	1
OUYANG_PROSTATE_CANCER_PROGRESSION_DN	-0.315796	-0.852283	0.670961	1
KEGG_TOLL_LIKE_RECEPTOR_SIGNALING_PATHWAY	-0.236314	-0.852238	0.782008	1
REACTOME_FCGAMMA_RECEPTOR_FCGR_DEPENDENT_PHAGOCYTOSIS	-0.23524	-0.85214	0.776359	1
REACTOME_TCR_SIGNALING	-0.22543	-0.851981	0.808307	1
BIOCARTA_MET_PATHWAY	-0.28176	-0.851682	0.699344	1
CHAUHAN_RESPONSE_TO_METHOXYESTRADIOL_DN	-0.230568	-0.851638	0.790609	1
REACTOME_COBALAMIN_CBL_VITAMIN_B12_TRANSPORT_AND_METABOLISM	-0.32121	-0.851294	0.669957	1
WANG_CISPLATIN_RESPONSE_AND_XPC_UP	-0.212132	-0.850893	0.860421	1
REACTOME_NEUTROPHIL_DEGRANULATION	-0.192488	-0.850398	0.961133	1
BIOCARTA_MCM_PATHWAY	-0.325602	-0.850088	0.674079	1
PID_TCR_PATHWAY	-0.248892	-0.849761	0.737951	1
KAMMINGA_EZH2_TARGETS	-0.269873	-0.849664	0.715008	1
WP_PHOTODYNAMIC_THERAPYINDUCED_AP1_SURVIVAL_SIGNALING	-0.260292	-0.849013	0.719825	1
PASQUALUCCI_LYMPHOMA_BY_GC_STAGE_UP	-0.199811	-0.848911	0.921967	1
CHEN_LUNG_CANCER_SURVIVAL	-0.293282	-0.848815	0.696182	1
REACTOME_BETA_CATENIN_PHOSPHORYLATION_CASCADE	-0.328852	-0.848388	0.667141	1
REACTOME_MECP2_REGULATES_NEURONAL_RECEPTORS_AND_CHANNELS	-0.324303	-0.848255	0.674287	1
KIM_WT1_TARGETS_12HR_DN	-0.206268	-0.84798	0.890882	1
JISON_SICKLE_CELL_DISEASE_DN	-0.210169	-0.847693	0.868636	1
REACTOME_GENE_SILENCING_BY_RNA	-0.222454	-0.847611	0.813577	1
KEGG_RIG_I_LIKE_RECEPTOR_SIGNALING_PATHWAY	-0.253933	-0.847507	0.740942	1
KEGG_INSULIN_SIGNALING_PATHWAY	-0.220301	-0.847472	0.838177	1
REACTOME_SIGNALING_BY_ERBB2_IN_CANCER	-0.301921	-0.847371	0.681033	1
TURASHVILI_BREAST_DUCTAL_CARCINOMA_VS_DUCTAL_NORMAL_UP	-0.260699	-0.847294	0.735478	1
GARY_CD5_TARGETS_UP	-0.191119	-0.84721	0.969472	1
REACTOME_TOLL_LIKE_RECEPTOR_TLR1_TLR2_CASCADE	-0.229774	-0.847168	0.796521	1
REACTOME_RECRUITMENT_OF_NUMA_TO_MITOTIC_CENTROSOMES	-0.231278	-0.84712	0.80046	1
BOYAULT_LIVER_CANCER_SUBCLASS_G3_UP	-0.208268	-0.847086	0.884789	1
WILCOX_RESPONSE_TO_PROGESTERONE_UP	-0.216011	-0.846584	0.844145	1
BIOCARTA_RHO_PATHWAY	-0.310673	-0.845992	0.679381	1
REACTOME_DDX58_IFIH1_MEDIATED_INDUCTION_OF_INTERFERON_ALPHA_BETA	-0.243689	-0.845839	0.759049	1
KOBAYASHI_EGFR_SIGNALING_6HR_DN	-0.322888	-0.845737	0.688354	1
FLECHNER_BIOPSY_KIDNEY_TRANSPLANT_OK_VS_DONOR_DN	-0.309267	-0.845722	0.685921	1
LEE_LIVER_CANCER_ACOX1_UP	-0.251434	-0.845181	0.749025	1
REACTOME_ER_QUALITY_CONTROL_COMPARTMENT_ERQC	-0.309354	-0.845024	0.680057	1
REACTOME_G_ALPHA_12_13_SIGNALLING_EVENTS	-0.236701	-0.844517	0.784606	1
KEGG_HOMOLOGOUS_RECOMBINATION	-0.289577	-0.844506	0.703603	1
MARKEY_RB1_ACUTE_LOF_DN	-0.205335	-0.843755	0.896403	1
PASQUALUCCI_LYMPHOMA_BY_GC_STAGE_DN	-0.212217	-0.843753	0.862128	1
REACTOME_MITOTIC_PROMETAPHASE	-0.206836	-0.843734	0.888135	1
KEGG_DILATED_CARDIOMYOPATHY	-0.232378	-0.843641	0.790075	1
REACTOME_SIGNALING_BY_HIPPO	-0.312864	-0.843537	0.683822	1
MAGRANGEAS_MULTIPLE_MYELOMA_IGG_VS_IGA_UP	-0.321349	-0.843458	0.683119	1
REACTOME_GABA_SYNTHESIS_RELEASE_REUPTAKE_AND_DEGRADATION	-0.319074	-0.84324	0.687219	1
VALK_AML_CLUSTER_15	-0.28478	-0.842821	0.711093	1
LI_AMPLIFIED_IN_LUNG_CANCER	-0.209772	-0.84247	0.879516	1
WP_RENINANGIOTENSINALDOSTERONE_SYSTEM_RAAS	-0.275015	-0.842405	0.713125	1
VILIMAS_NOTCH1_TARGETS_DN	-0.324088	-0.842152	0.680804	1
REACTOME_CELL_SURFACE_INTERACTIONS_AT_THE_VASCULAR_WALL	-0.219958	-0.842089	0.841134	1
BILANGES_SERUM_SENSITIVE_GENES	-0.237234	-0.842032	0.790998	1
REACTOME_CELL_CYCLE_CHECKPOINTS	-0.198813	-0.841894	0.932361	1
FRASOR_TAMOXIFEN_RESPONSE_UP	-0.257671	-0.841612	0.749485	1
RAY_TUMORIGENESIS_BY_ERBB2_CDC25A_DN	-0.200104	-0.841603	0.924464	1
NIKOLSKY_BREAST_CANCER_8Q23_Q24_AMPLICON	-0.214998	-0.84145	0.86047	1
VANDESLUIS_COMMD1_TARGETS_GROUP_4_UP	-0.336081	-0.841412	0.684729	1
LI_WILMS_TUMOR	-0.293227	-0.841317	0.702664	1
VANTVEER_BREAST_CANCER_BRCA1_UP	-0.278027	-0.841187	0.716966	1
WP_NOVEL_INTRACELLULAR_COMPONENTS_OF_RIGILIKE_RECEPTOR_RLR_PATHWAY	-0.250593	-0.841136	0.755698	1
KIM_WT1_TARGETS_DN	-0.188856	-0.840811	0.973295	1
KEGG_BETA_ALANINE_METABOLISM	-0.306088	-0.840722	0.693766	1
GOLDRATH_HOMEOSTATIC_PROLIFERATION	-0.213732	-0.840671	0.860334	1
REACTOME_HATS_ACETYLATE_HISTONES	-0.217939	-0.840383	0.838764	1
YAMASHITA_LIVER_CANCER_STEM_CELL_UP	-0.260791	-0.839704	0.74033	1
GOLUB_ALL_VS_AML_DN	-0.303199	-0.839661	0.703227	1
FERRANDO_HOX11_NEIGHBORS	-0.325517	-0.839422	0.687927	1
HENDRICKS_SMARCA4_TARGETS_DN	-0.268308	-0.839185	0.7373	1
SANSOM_APC_TARGETS_REQUIRE_MYC	-0.203412	-0.838959	0.909229	1
REACTOME_REGULATION_OF_RAS_BY_GAPS	-0.241577	-0.838333	0.786011	1
SCIAN_INVERSED_TARGETS_OF_TP53_AND_TP73_DN	-0.286526	-0.838249	0.712118	1
KASLER_HDAC7_TARGETS_1_UP	-0.208018	-0.838209	0.88442	1
[truncated: 2,990 more rows]
