# Supplementary material for: Gαs is dispensable for β-arrestin coupling but dictates GRK selectivity and is predominant for gene expression regulation by β2-adrenergic receptor
Source: J Biol Chem. 2023 Sep 27;299(11):105293. doi: 10.1016/j.jbc.2023.105293 (PMC10641165; doi:10.1016/j.jbc.2023.105293)
Supplement: Supporting Table S4 [file mmc4.xlsx]

## Sheet: Selected gene sets
Group	NAME	signaling pathway	es	nes	pval	fdr
WT	SWEET_KRAS_ONCOGENIC_SIGNATURE	RAS signaling	-0.26239	-1.02309	0.396232	0.696913
WT	SWEET_LUNG_CANCER_KRAS_UP	RAS signaling	0.22576	0.964434	0.576263	0.722864
WT	IWANAGA_CARCINOGENESIS_BY_KRAS_PTEN_UP	RAS signaling	0.31124	1.21352	0.108231	0.399521
WT	GAZIN_EPIGENETIC_SILENCING_BY_KRAS	RAS signaling	-0.298968	-0.896838	0.61325	0.845904
WT	IWANAGA_CARCINOGENESIS_BY_KRAS_UP	RAS signaling	0.292311	1.136	0.201997	0.49236
WT	CHIARADONNA_NEOPLASTIC_TRANSFORMATION_KRAS_CDC25_UP	RAS signaling	0.369421	1.22188	0.161046	0.392958
WT	IWANAGA_CARCINOGENESIS_BY_KRAS_DN	RAS signaling	0.251708	0.930895	0.597914	0.77061
WT	CHIARADONNA_NEOPLASTIC_TRANSFORMATION_KRAS_DN	RAS signaling	0.419758	1.59482	0.00226021	0.093149
WT	CHIARADONNA_NEOPLASTIC_TRANSFORMATION_KRAS_UP	RAS signaling	0.384191	1.43911	0.0182482	0.183442
WT	SWEET_LUNG_CANCER_KRAS_DN	RAS signaling	0.318988	1.34487	0.00644998	0.260675
WT	JI_CARCINOGENESIS_BY_KRAS_AND_STK11_DN	RAS signaling	-0.603169	-1.61232	0.0230769	0.222387
WT	REACTOME_SIGNALING_BY_MODERATE_KINASE_ACTIVITY_BRAF_MUTANTS	RAF signaling	-0.253634	-0.859841	0.715979	0.879748
WT	REACTOME_RAF_ACTIVATION	RAF signaling	0.260328	0.781387	0.809109	0.933512
WT	REACTOME_PKA_MEDIATED_PHOSPHORYLATION_OF_CREB	PKA signaling	-0.639101	-1.77589	0.00585754	0.112545
WT	REACTOME_PKA_ACTIVATION_IN_GLUCAGON_SIGNALLING	PKA signaling	-0.694748	-1.81939	0.00297619	0.082574
WT	BIOCARTA_P38MAPK_PATHWAY	p38 MAPK signaling	-0.278998	-0.907563	0.606325	0.835481
WT	WP_P38_MAPK_SIGNALING_PATHWAY	p38 MAPK signaling	0.265339	0.798443	0.776986	0.919922
WT	REACTOME_ACTIVATED_TAK1_MEDIATES_P38_MAPK_ACTIVATION	p38 MAPK signaling	-0.351798	-1.0293	0.403192	0.689256
WT	PHONG_TNF_RESPONSE_NOT_VIA_P38	p38 MAPK signaling	0.274373	1.14594	0.137458	0.478912
WT	PID_P38_ALPHA_BETA_DOWNSTREAM_PATHWAY	p38 MAPK signaling	-0.230873	-0.767475	0.867754	0.942081
WT	PID_P38_MK2_PATHWAY	p38 MAPK signaling	-0.406482	-1.17177	0.236899	0.533305
WT	PHONG_TNF_RESPONSE_VIA_P38_COMPLETE	p38 MAPK signaling	0.385134	1.54868	0.000679163	0.11909
WT	WP_RAC1PAK1P38MMP2_PATHWAY	p38 MAPK signaling	-0.208924	-0.775648	0.903941	0.941991
WT	PHONG_TNF_RESPONSE_VIA_P38_PARTIAL	p38 MAPK signaling	0.572373	2.21387	0	0.000100459
WT	WP_MAPK_CASCADE	MAPK/ERK signaling	0.33629	0.998638	0.454773	0.681113
WT	HUI_MAPK14_TARGETS_UP	MAPK/ERK signaling	-0.344685	-0.965057	0.497336	0.755618
WT	REACTOME_MAP2K_AND_MAPK_ACTIVATION	MAPK/ERK signaling	-0.30497	-1.00943	0.417859	0.707153
WT	REACTOME_ONCOGENIC_MAPK_SIGNALING	MAPK/ERK signaling	0.210138	0.739116	0.929035	0.954248
WT	BIOCARTA_MAPK_PATHWAY	MAPK/ERK signaling	0.337725	1.18862	0.177342	0.427759
WT	KEGG_MAPK_SIGNALING_PATHWAY	MAPK/ERK signaling	0.316162	1.28899	0.0367205	0.31839
WT	REACTOME_NEGATIVE_REGULATION_OF_MAPK_PATHWAY	MAPK/ERK signaling	0.49251	1.54857	0.0202086	0.118908
WT	REACTOME_MAPK_FAMILY_SIGNALING_CASCADES	MAPK/ERK signaling	-0.265396	-1.22001	0.0292294	0.469203
WT	REACTOME_RAF_INDEPENDENT_MAPK1_3_ACTIVATION	MAPK/ERK signaling	0.563442	1.56688	0.0310238	0.10885
WT	WP_MAPK_SIGNALING_PATHWAY	MAPK/ERK signaling	0.320577	1.29436	0.0385913	0.311543
WT	REACTOME_MAPK6_MAPK4_SIGNALING	MAPK/ERK signaling	-0.234297	-0.914095	0.669056	0.826412
WT	REACTOME_MAPK_TARGETS_NUCLEAR_EVENTS_MEDIATED_BY_MAP_KINASES	MAPK/ERK signaling	0.551619	1.61954	0.0164179	0.0826993
WT	REACTOME_MAP3K8_TPL2_DEPENDENT_MAPK1_3_ACTIVATION	MAPK/ERK signaling	-0.367119	-0.985119	0.476771	0.733035
WT	REACTOME_SIGNALLING_TO_ERKS	MAPK/ERK signaling	-0.215551	-0.690071	0.938821	0.976769
WT	SASSON_RESPONSE_TO_FORSKOLIN_UP	Forskolin response	0.414634	1.46926	0.019213	0.164576
WT	WANG_RESPONSE_TO_FORSKOLIN_UP	Forskolin response	0.601105	1.6158	0.0209488	0.0839529
WT	SASSON_RESPONSE_TO_FORSKOLIN_DN	Forskolin response	0.341472	1.21365	0.150554	0.399616
WT	REACTOME_GASTRIN_CREB_SIGNALLING_PATHWAY_VIA_PKC_AND_MAPK	CREB signaling	0.32373	0.848464	0.670873	0.869254
WT	MCCLUNG_CREB1_TARGETS_UP	CREB signaling	0.460129	1.66048	0.00226244	0.0667851
WT	MCCLUNG_CREB1_TARGETS_DN	CREB signaling	-0.310219	-1.09833	0.282174	0.611433
WT	REACTOME_CREB1_PHOSPHORYLATION_THROUGH_NMDA_RECEPTOR_MEDIATED_ACTIVATION_OF_RAS_SIGNALING	CREB signaling	0.29493	0.852566	0.678246	0.864572
WT	BIOCARTA_CREB_PATHWAY	CREB signaling	-0.497285	-1.42812	0.0634921	0.33079
Gas_KO	SWEET_KRAS_ONCOGENIC_SIGNATURE	RAS signaling	-0.346158	-1.25848	0.0963179	0.957424
Gas_KO	SWEET_LUNG_CANCER_KRAS_UP	RAS signaling	-0.181401	-0.805639	0.996207	1
Gas_KO	IWANAGA_CARCINOGENESIS_BY_KRAS_PTEN_UP	RAS signaling	-0.21638	-0.866159	0.822037	1
Gas_KO	GAZIN_EPIGENETIC_SILENCING_BY_KRAS	RAS signaling	-0.286666	-0.819097	0.738809	1
Gas_KO	IWANAGA_CARCINOGENESIS_BY_KRAS_UP	RAS signaling	-0.315011	-1.25799	0.058242	0.949897
Gas_KO	CHIARADONNA_NEOPLASTIC_TRANSFORMATION_KRAS_CDC25_UP	RAS signaling	0.245042	0.817044	0.803502	1
Gas_KO	IWANAGA_CARCINOGENESIS_BY_KRAS_DN	RAS signaling	0.259753	0.972224	0.513055	0.965051
Gas_KO	CHIARADONNA_NEOPLASTIC_TRANSFORMATION_KRAS_DN	RAS signaling	0.295006	1.13873	0.186745	0.936709
Gas_KO	CHIARADONNA_NEOPLASTIC_TRANSFORMATION_KRAS_UP	RAS signaling	0.229004	0.867951	0.774487	1
Gas_KO	SWEET_LUNG_CANCER_KRAS_DN	RAS signaling	0.29257	1.26466	0.0227356	0.862785
Gas_KO	JI_CARCINOGENESIS_BY_KRAS_AND_STK11_DN	RAS signaling	-0.5613	-1.4359	0.0793061	0.966276
Gas_KO	REACTOME_SIGNALING_BY_MODERATE_KINASE_ACTIVITY_BRAF_MUTANTS	RAF signaling	0.304609	0.961391	0.527434	0.969007
Gas_KO	REACTOME_RAF_ACTIVATION	RAF signaling	0.341942	1.02808	0.405962	0.956587
Gas_KO	REACTOME_PKA_MEDIATED_PHOSPHORYLATION_OF_CREB	PKA signaling	-0.584721	-1.5412	0.0358974	1
Gas_KO	REACTOME_PKA_ACTIVATION_IN_GLUCAGON_SIGNALLING	PKA signaling	-0.589568	-1.48099	0.0594463	1
Gas_KO	BIOCARTA_P38MAPK_PATHWAY	p38 MAPK signaling	0.371873	1.1241	0.280705	0.938547
Gas_KO	WP_P38_MAPK_SIGNALING_PATHWAY	p38 MAPK signaling	0.261233	0.78672	0.80187	1
Gas_KO	REACTOME_ACTIVATED_TAK1_MEDIATES_P38_MAPK_ACTIVATION	p38 MAPK signaling	-0.298091	-0.828761	0.714693	1
Gas_KO	PHONG_TNF_RESPONSE_NOT_VIA_P38	p38 MAPK signaling	0.29165	1.24342	0.0310219	0.865711
Gas_KO	PID_P38_ALPHA_BETA_DOWNSTREAM_PATHWAY	p38 MAPK signaling	0.305774	0.94405	0.536094	0.978216
Gas_KO	PID_P38_MK2_PATHWAY	p38 MAPK signaling	-0.4224	-1.14711	0.277721	0.972535
Gas_KO	PHONG_TNF_RESPONSE_VIA_P38_COMPLETE	p38 MAPK signaling	0.267703	1.09478	0.225664	0.944264
Gas_KO	WP_RAC1PAK1P38MMP2_PATHWAY	p38 MAPK signaling	-0.364556	-1.2636	0.106827	0.957265
Gas_KO	PHONG_TNF_RESPONSE_VIA_P38_PARTIAL	p38 MAPK signaling	0.228221	0.893593	0.743967	1
Gas_KO	WP_MAPK_CASCADE	MAPK/ERK signaling	-0.33723	-1.01899	0.42734	0.975235
Gas_KO	HUI_MAPK14_TARGETS_UP	MAPK/ERK signaling	0.453495	1.19865	0.228331	0.928566
Gas_KO	REACTOME_MAP2K_AND_MAPK_ACTIVATION	MAPK/ERK signaling	-0.231621	-0.72245	0.906482	1
Gas_KO	REACTOME_ONCOGENIC_MAPK_SIGNALING	MAPK/ERK signaling	0.284182	1.00863	0.426992	0.957941
Gas_KO	BIOCARTA_MAPK_PATHWAY	MAPK/ERK signaling	-0.232325	-0.831449	0.809747	1
Gas_KO	KEGG_MAPK_SIGNALING_PATHWAY	MAPK/ERK signaling	-0.20741	-0.874491	0.845203	1
Gas_KO	REACTOME_NEGATIVE_REGULATION_OF_MAPK_PATHWAY	MAPK/ERK signaling	0.185502	0.586384	0.988263	1
Gas_KO	REACTOME_MAPK_FAMILY_SIGNALING_CASCADES	MAPK/ERK signaling	-0.24455	-1.04734	0.308769	0.968059
Gas_KO	REACTOME_RAF_INDEPENDENT_MAPK1_3_ACTIVATION	MAPK/ERK signaling	0.526873	1.45964	0.0507486	0.901822
Gas_KO	WP_MAPK_SIGNALING_PATHWAY	MAPK/ERK signaling	-0.20804	-0.865311	0.867475	1
Gas_KO	REACTOME_MAPK6_MAPK4_SIGNALING	MAPK/ERK signaling	-0.265975	-0.961823	0.532051	1
Gas_KO	REACTOME_MAPK_TARGETS_NUCLEAR_EVENTS_MEDIATED_BY_MAP_KINASES	MAPK/ERK signaling	0.323679	0.95823	0.525103	0.97114
Gas_KO	REACTOME_MAP3K8_TPL2_DEPENDENT_MAPK1_3_ACTIVATION	MAPK/ERK signaling	0.22561	0.572632	0.962596	1
Gas_KO	REACTOME_SIGNALLING_TO_ERKS	MAPK/ERK signaling	-0.326997	-0.988233	0.466202	0.983098
Gas_KO	SASSON_RESPONSE_TO_FORSKOLIN_UP	Forskolin response	0.247429	0.887806	0.685471	1
Gas_KO	WANG_RESPONSE_TO_FORSKOLIN_UP	Forskolin response	-0.397009	-1.07802	0.349076	0.97457
Gas_KO	SASSON_RESPONSE_TO_FORSKOLIN_DN	Forskolin response	-0.228395	-0.828121	0.827572	1
Gas_KO	REACTOME_GASTRIN_CREB_SIGNALLING_PATHWAY_VIA_PKC_AND_MAPK	CREB signaling	-0.352678	-0.928984	0.558125	1
Gas_KO	MCCLUNG_CREB1_TARGETS_UP	CREB signaling	-0.359932	-1.32598	0.0529746	0.949127
Gas_KO	MCCLUNG_CREB1_TARGETS_DN	CREB signaling	0.338113	1.11091	0.275696	0.946298
Gas_KO	REACTOME_CREB1_PHOSPHORYLATION_THROUGH_NMDA_RECEPTOR_MEDIATED_ACTIVATION_OF_RAS_SIGNALING	CREB signaling	0.317614	0.914952	0.583625	0.996987
Gas_KO	BIOCARTA_CREB_PATHWAY	CREB signaling	-0.237164	-0.645624	0.928513	1
arrestin_KO	SWEET_KRAS_ONCOGENIC_SIGNATURE	RAS signaling	0.453095	1.58497	0.0151229	0.100123
arrestin_KO	SWEET_LUNG_CANCER_KRAS_UP	RAS signaling	0.377416	1.62717	0	0.0873519
arrestin_KO	IWANAGA_CARCINOGENESIS_BY_KRAS_PTEN_UP	RAS signaling	0.312814	1.22169	0.120782	0.332945
arrestin_KO	GAZIN_EPIGENETIC_SILENCING_BY_KRAS	RAS signaling	0.404868	1.12852	0.263265	0.44047
arrestin_KO	IWANAGA_CARCINOGENESIS_BY_KRAS_UP	RAS signaling	0.277029	1.0658	0.306542	0.515901
arrestin_KO	CHIARADONNA_NEOPLASTIC_TRANSFORMATION_KRAS_CDC25_UP	RAS signaling	0.444636	1.46766	0.0480769	0.150901
arrestin_KO	IWANAGA_CARCINOGENESIS_BY_KRAS_DN	RAS signaling	0.217493	0.803441	0.867537	0.891051
arrestin_KO	CHIARADONNA_NEOPLASTIC_TRANSFORMATION_KRAS_DN	RAS signaling	0.515965	1.93673	0	0.0179717
arrestin_KO	CHIARADONNA_NEOPLASTIC_TRANSFORMATION_KRAS_UP	RAS signaling	0.361701	1.3398	0.0589319	0.230933
arrestin_KO	SWEET_LUNG_CANCER_KRAS_DN	RAS signaling	0.409798	1.72196	0	0.0608619
arrestin_KO	JI_CARCINOGENESIS_BY_KRAS_AND_STK11_DN	RAS signaling	-0.332012	-0.854548	0.667315	1
arrestin_KO	REACTOME_SIGNALING_BY_MODERATE_KINASE_ACTIVITY_BRAF_MUTANTS	RAF signaling	-0.21576	-0.704095	0.948718	1
arrestin_KO	REACTOME_RAF_ACTIVATION	RAF signaling	0.444544	1.30783	0.118908	0.256751
arrestin_KO	REACTOME_PKA_MEDIATED_PHOSPHORYLATION_OF_CREB	PKA signaling	-0.347042	-0.936834	0.535156	1
arrestin_KO	REACTOME_PKA_ACTIVATION_IN_GLUCAGON_SIGNALLING	PKA signaling	-0.535634	-1.35059	0.130518	0.748639
arrestin_KO	BIOCARTA_P38MAPK_PATHWAY	p38 MAPK signaling	-0.342319	-1.05769	0.362919	0.910984
arrestin_KO	WP_P38_MAPK_SIGNALING_PATHWAY	p38 MAPK signaling	-0.265673	-0.823956	0.747148	1
arrestin_KO	REACTOME_ACTIVATED_TAK1_MEDIATES_P38_MAPK_ACTIVATION	p38 MAPK signaling	0.244797	0.662594	0.922481	0.977435
arrestin_KO	PHONG_TNF_RESPONSE_NOT_VIA_P38	p38 MAPK signaling	0.346333	1.43792	0.00173611	0.166073
arrestin_KO	PID_P38_ALPHA_BETA_DOWNSTREAM_PATHWAY	p38 MAPK signaling	0.404959	1.2174	0.200401	0.337669
arrestin_KO	PID_P38_MK2_PATHWAY	p38 MAPK signaling	-0.304366	-0.834952	0.706349	1
arrestin_KO	PHONG_TNF_RESPONSE_VIA_P38_COMPLETE	p38 MAPK signaling	0.469011	1.86255	0	0.0291443
arrestin_KO	WP_RAC1PAK1P38MMP2_PATHWAY	p38 MAPK signaling	0.231827	0.784289	0.829474	0.912019
arrestin_KO	PHONG_TNF_RESPONSE_VIA_P38_PARTIAL	p38 MAPK signaling	0.692686	2.64061	0	0
arrestin_KO	WP_MAPK_CASCADE	MAPK/ERK signaling	0.334782	0.981997	0.476091	0.637409
arrestin_KO	HUI_MAPK14_TARGETS_UP	MAPK/ERK signaling	0.513304	1.34543	0.128834	0.226201
arrestin_KO	REACTOME_MAP2K_AND_MAPK_ACTIVATION	MAPK/ERK signaling	-0.256483	-0.799443	0.799611	1
arrestin_KO	REACTOME_ONCOGENIC_MAPK_SIGNALING	MAPK/ERK signaling	0.293955	1.01714	0.422101	0.582744
arrestin_KO	BIOCARTA_MAPK_PATHWAY	MAPK/ERK signaling	0.324397	1.11261	0.265799	0.459185
arrestin_KO	KEGG_MAPK_SIGNALING_PATHWAY	MAPK/ERK signaling	0.419004	1.69189	0	0.0677764
arrestin_KO	REACTOME_NEGATIVE_REGULATION_OF_MAPK_PATHWAY	MAPK/ERK signaling	0.695049	2.14099	0	0.00209409
arrestin_KO	REACTOME_MAPK_FAMILY_SIGNALING_CASCADES	MAPK/ERK signaling	0.347144	1.43886	0.00511073	0.166402
arrestin_KO	REACTOME_RAF_INDEPENDENT_MAPK1_3_ACTIVATION	MAPK/ERK signaling	0.825177	2.24302	0	0.000472445
arrestin_KO	WP_MAPK_SIGNALING_PATHWAY	MAPK/ERK signaling	0.409487	1.64438	0.00175131	0.0822639
arrestin_KO	REACTOME_MAPK6_MAPK4_SIGNALING	MAPK/ERK signaling	0.373184	1.294	0.0942308	0.268029
arrestin_KO	REACTOME_MAPK_TARGETS_NUCLEAR_EVENTS_MEDIATED_BY_MAP_KINASES	MAPK/ERK signaling	0.657085	1.91936	0	0.0199778
arrestin_KO	REACTOME_MAP3K8_TPL2_DEPENDENT_MAPK1_3_ACTIVATION	MAPK/ERK signaling	0.567928	1.41289	0.112595	0.180945
arrestin_KO	REACTOME_SIGNALLING_TO_ERKS	MAPK/ERK signaling	-0.165192	-0.504487	1	1
arrestin_KO	SASSON_RESPONSE_TO_FORSKOLIN_UP	Forskolin response	0.45234	1.5712	0.0173077	0.104141
arrestin_KO	WANG_RESPONSE_TO_FORSKOLIN_UP	Forskolin response	0.664698	1.77354	0.0173077	0.0470658
arrestin_KO	SASSON_RESPONSE_TO_FORSKOLIN_DN	Forskolin response	0.378282	1.31573	0.0994372	0.250023
arrestin_KO	REACTOME_GASTRIN_CREB_SIGNALLING_PATHWAY_VIA_PKC_AND_MAPK	CREB signaling	0.284907	0.736028	0.817996	0.946245
arrestin_KO	MCCLUNG_CREB1_TARGETS_UP	CREB signaling	0.521136	1.85508	0	0.0303028
arrestin_KO	MCCLUNG_CREB1_TARGETS_DN	CREB signaling	0.292143	0.939084	0.525097	0.704052
arrestin_KO	REACTOME_CREB1_PHOSPHORYLATION_THROUGH_NMDA_RECEPTOR_MEDIATED_ACTIVATION_OF_RAS_SIGNALING	CREB signaling	0.337767	0.959448	0.502947	0.670927
arrestin_KO	BIOCARTA_CREB_PATHWAY	CREB signaling	-0.195458	-0.542721	0.982387	1

## Sheet: Gene sets p<0.05
Group	NAME	signaling pathway	es	nes	pval	fdr
WT	CHIARADONNA_NEOPLASTIC_TRANSFORMATION_KRAS_DN	RAS signaling	0.419758	1.59482	0.00226021	0.093149
WT	CHIARADONNA_NEOPLASTIC_TRANSFORMATION_KRAS_UP	RAS signaling	0.384191	1.43911	0.0182482	0.183442
WT	SWEET_LUNG_CANCER_KRAS_DN	RAS signaling	0.318988	1.34487	0.00644998	0.260675
WT	JI_CARCINOGENESIS_BY_KRAS_AND_STK11_DN	RAS signaling	-0.603169	-1.61232	0.0230769	0.222387
WT	REACTOME_PKA_MEDIATED_PHOSPHORYLATION_OF_CREB	PKA signaling	-0.639101	-1.77589	0.00585754	0.112545
WT	REACTOME_PKA_ACTIVATION_IN_GLUCAGON_SIGNALLING	PKA signaling	-0.694748	-1.81939	0.00297619	0.082574
WT	PHONG_TNF_RESPONSE_VIA_P38_COMPLETE	p38 MAPK signaling	0.385134	1.54868	0.000679163	0.11909
WT	PHONG_TNF_RESPONSE_VIA_P38_PARTIAL	p38 MAPK signaling	0.572373	2.21387	0	0.000100459
WT	KEGG_MAPK_SIGNALING_PATHWAY	MAPK/ERK signaling	0.316162	1.28899	0.0367205	0.31839
WT	REACTOME_NEGATIVE_REGULATION_OF_MAPK_PATHWAY	MAPK/ERK signaling	0.49251	1.54857	0.0202086	0.118908
WT	REACTOME_MAPK_FAMILY_SIGNALING_CASCADES	MAPK/ERK signaling	-0.265396	-1.22001	0.0292294	0.469203
WT	REACTOME_RAF_INDEPENDENT_MAPK1_3_ACTIVATION	MAPK/ERK signaling	0.563442	1.56688	0.0310238	0.10885
WT	WP_MAPK_SIGNALING_PATHWAY	MAPK/ERK signaling	0.320577	1.29436	0.0385913	0.311543
WT	REACTOME_MAPK_TARGETS_NUCLEAR_EVENTS_MEDIATED_BY_MAP_KINASES	MAPK/ERK signaling	0.551619	1.61954	0.0164179	0.0826993
WT	SASSON_RESPONSE_TO_FORSKOLIN_UP	Forskolin response	0.414634	1.46926	0.019213	0.164576
WT	WANG_RESPONSE_TO_FORSKOLIN_UP	Forskolin response	0.601105	1.6158	0.0209488	0.0839529
WT	MCCLUNG_CREB1_TARGETS_UP	CREB signaling	0.460129	1.66048	0.00226244	0.0667851
Gas_KO	SWEET_LUNG_CANCER_KRAS_DN	RAS signaling	0.29257	1.26466	0.0227356	0.862785
Gas_KO	REACTOME_PKA_MEDIATED_PHOSPHORYLATION_OF_CREB	PKA signaling	-0.584721	-1.5412	0.0358974	1
Gas_KO	PHONG_TNF_RESPONSE_NOT_VIA_P38	p38 MAPK signaling	0.29165	1.24342	0.0310219	0.865711
Arrestin_KO	SWEET_KRAS_ONCOGENIC_SIGNATURE	RAS signaling	0.453095	1.58497	0.0151229	0.100123
Arrestin_KO	SWEET_LUNG_CANCER_KRAS_UP	RAS signaling	0.377416	1.62717	0	0.0873519
Arrestin_KO	CHIARADONNA_NEOPLASTIC_TRANSFORMATION_KRAS_CDC25_UP	RAS signaling	0.444636	1.46766	0.0480769	0.150901
Arrestin_KO	CHIARADONNA_NEOPLASTIC_TRANSFORMATION_KRAS_DN	RAS signaling	0.515965	1.93673	0	0.0179717
Arrestin_KO	SWEET_LUNG_CANCER_KRAS_DN	RAS signaling	0.409798	1.72196	0	0.0608619
Arrestin_KO	PHONG_TNF_RESPONSE_NOT_VIA_P38	p38 MAPK signaling	0.346333	1.43792	0.00173611	0.166073
Arrestin_KO	PHONG_TNF_RESPONSE_VIA_P38_COMPLETE	p38 MAPK signaling	0.469011	1.86255	0	0.0291443
Arrestin_KO	PHONG_TNF_RESPONSE_VIA_P38_PARTIAL	p38 MAPK signaling	0.692686	2.64061	0	0
Arrestin_KO	KEGG_MAPK_SIGNALING_PATHWAY	MAPK/ERK signaling	0.419004	1.69189	0	0.0677764
Arrestin_KO	REACTOME_NEGATIVE_REGULATION_OF_MAPK_PATHWAY	MAPK/ERK signaling	0.695049	2.14099	0	0.00209409
Arrestin_KO	REACTOME_MAPK_FAMILY_SIGNALING_CASCADES	MAPK/ERK signaling	0.347144	1.43886	0.00511073	0.166402
Arrestin_KO	REACTOME_RAF_INDEPENDENT_MAPK1_3_ACTIVATION	MAPK/ERK signaling	0.825177	2.24302	0	0.000472445
Arrestin_KO	WP_MAPK_SIGNALING_PATHWAY	MAPK/ERK signaling	0.409487	1.64438	0.00175131	0.0822639
Arrestin_KO	REACTOME_MAPK_TARGETS_NUCLEAR_EVENTS_MEDIATED_BY_MAP_KINASES	MAPK/ERK signaling	0.657085	1.91936	0	0.0199778
Arrestin_KO	SASSON_RESPONSE_TO_FORSKOLIN_UP	Forskolin response	0.45234	1.5712	0.0173077	0.104141
Arrestin_KO	WANG_RESPONSE_TO_FORSKOLIN_UP	Forskolin response	0.664698	1.77354	0.0173077	0.0470658
Arrestin_KO	MCCLUNG_CREB1_TARGETS_UP	CREB signaling	0.521136	1.85508	0	0.0303028

## Sheet: Lead edge genes wild type cells
Term	geneset_size	matched_size	genes	ledge_genes
SASSON_RESPONSE_TO_FORSKOLIN_UP	88	86	DUSP1;PTP4A1;SGK1;RHOB;MSMO1;TNFAIP3;RAB2A;CHUK;NLK;CD55;MAP3K7;RAB1A;CREBL2;CASP9;PGRMC1;ATP2B1;PTPN21;PLPP1;MAP3K5;ALPL;PPFIA4;NOL3;ADGRG1;RAB14;FKBP5;ATP5IF1;MAPK14;MAP2K1;PSMD1;RAB4A;PHKA2;RAB27A;FDXR;GDE1;CDC42EP4;BNIP3L;CFLAR;PTPRN;DUSP3;PGK1;CYP19A1;HSD3B1;COL15A1;PRKAR1A;BECN1;GNLY;UPP1;LHCGR;MAP1LC3B2;STIP1;ITPR1;PRKX;HSD3B2;BAG1;P4HA2;EZR;PDXK;GK;STAR;TFPI2;ATP2A2;TUBB2A;ARPC4;DUSP9;TMB…	DUSP1;PTP4A1;SGK1;RHOB;MSMO1;TNFAIP3;RAB2A;CHUK;NLK;CD55;MAP3K7;RAB1A;CREBL2;CASP9;PGRMC1;ATP2B1;PTPN21;PLPP1;MAP3K5;ALPL;PPFIA4;NOL3;ADGRG1
MCCLUNG_CREB1_TARGETS_UP	101	95	FOS;CCN2;IDI1;MMP16;FAM3C;ID2;STMN1;RALA;BDNF;TP53INP2;BZW1;SSTR2;BASP1;IFT20;CDK14;AUH;HIVEP1;SIPA1L2;ACYP1;SYP;OSBPL1A;KLF10;ASH2L;FGF12;BCAT1;ELAVL2;PLS3;H1-0;TMEM14C;INA;PTGDS;SH3GL2;PCDHA9;SYT2;TSPAN5;TUBA4A;LAPTM4B;ADARB1;CERK;NDUFC1;OLFM1;SCHIP1;NACC2;HSPA1B;SCN1B;CCN3;CDH13;PTPRD;SST;NEUROD2;TMEM160;NCBP2AS2;DIO2;CPLX1;ADCYAP1;CCK;SERPINI1;STMN2;NEFM;HSD17B12;NPY;CAP1;FAM9B;ADCY6;CADPS;FS…	FOS;CCN2;IDI1;MMP16;FAM3C;ID2;STMN1;RALA;BDNF;TP53INP2;BZW1;SSTR2;BASP1;IFT20;CDK14;AUH;HIVEP1;SIPA1L2;ACYP1
KEGG_MAPK_SIGNALING_PATHWAY	267	256	FOS;DUSP1;NR4A1;GADD45B;JUN;DUSP5;FGF9;FGF13;DUSP4;MAP3K2;KRAS;GNG12;MAP2K5;NRAS;DUSP10;STMN1;STK3;CHUK;MAP4K3;TGFB2;DUSP8;CACNA2D3;PPP3CC;BDNF;JUND;NLK;FGF11;FAS;PPP3CB;FGF2;MAP2K4;ELK4;CASP3;PPP3CA;MAP3K7;BRAF;SOS2;MAP3K8;MAP3K12;RASGRF2;RPS6KA5;RASA1;NFKB2;DAXX;MAP3K5;CDC42;MAP3K20;HSPA1A;IL1R1;AKT3;RAP1A;RPS6KA6;TAOK3;HSPA2;CACNG8;FGF12;FGF7;RRAS2;MAPK1;PPP3R1;CACNA1D;RASA2;RASGRP3;CACNA2D1;S…	FOS;DUSP1;NR4A1;GADD45B;JUN;DUSP5;FGF9;FGF13;DUSP4;MAP3K2;KRAS;GNG12;MAP2K5;NRAS;DUSP10;STMN1;STK3;CHUK;MAP4K3;TGFB2;DUSP8;CACNA2D3;PPP3CC;BDNF;JUND;NLK;FGF11;FAS;PPP3CB;FGF2;MAP2K4;ELK4;CASP3;PPP3CA;MAP3K7;BRAF;SOS2;MAP3K8;MAP3K12;RASGRF2;RPS6KA5;RASA1;NFKB2;DAXX;MAP3K5;CDC42;MAP3K20;HSPA1A;IL1R1;AKT3;RAP1A;RPS6KA6;TAOK3;HSPA2;CACNG8;FGF12;FGF7;RRAS2;MAPK1;PPP3R1;CACNA1D;RASA2;RASGRP3
REACTOME_RAF_INDEPENDENT_MAPK1_3_ACTIVATION	23	23	DUSP1;DUSP5;CDK1;DUSP4;DUSP10;DUSP8;JAK2;MAPK1;DUSP6;DUSP16;MAP2K1;TYK2;DUSP2;PTPN11;DUSP7;IL6;DUSP9;MAPK3;MAP2K2;PEA15;JAK1;IL6ST;IL6R	DUSP1;DUSP5;CDK1;DUSP4;DUSP10;DUSP8;JAK2
WP_MAPK_SIGNALING_PATHWAY	249	239	FOS;DUSP1;NR4A1;JUN;FGF9;FGF13;DUSP4;MAP3K2;KRAS;GNG12;MAP2K5;NRAS;DUSP10;STMN1;STK3;CHUK;MAP4K3;TGFB2;DUSP8;CACNA2D3;PPP3CC;BDNF;JUND;NLK;FGF11;LRRK2;FAS;PPP3CB;FGF2;MAP2K4;ELK4;CASP3;PPP3CA;MAP3K7;BRAF;SOS2;MAP3K8;MAP3K12;RASGRF2;RPS6KA5;RASA1;NFKB2;DAXX;MAP3K5;CDC42;MAP3K20;HSPA1A;IL1R1;AKT3;RAP1A;TAOK3;HSPA2;CACNG8;FGF12;FGF7;RRAS2;MAPK1;PPP3R1;CACNA1D;RASA2;RASGRP3;CACNA2D1;STK4;DUSP6;MAP3K1…	FOS;DUSP1;NR4A1;JUN;FGF9;FGF13;DUSP4;MAP3K2;KRAS;GNG12;MAP2K5;NRAS;DUSP10;STMN1;STK3;CHUK;MAP4K3;TGFB2;DUSP8;CACNA2D3;PPP3CC;BDNF;JUND;NLK;FGF11;LRRK2;FAS;PPP3CB;FGF2;MAP2K4;ELK4;CASP3;PPP3CA;MAP3K7;BRAF;SOS2;MAP3K8;MAP3K12;RASGRF2;RPS6KA5;RASA1;NFKB2;DAXX;MAP3K5;CDC42;MAP3K20;HSPA1A;IL1R1;AKT3;RAP1A;TAOK3;HSPA2;CACNG8;FGF12;FGF7;RRAS2;MAPK1;PPP3R1;CACNA1D;RASA2;RASGRP3
REACTOME_MAPK_TARGETS_NUCLEAR_EVENTS_MEDIATED_BY_MAP_KINASES	31	31	FOS;JUN;DUSP4;PPP2CB;PPP2CA;RPS6KA5;MEF2A;MAPK1;DUSP6;CREB1;MAPK11;MAPK14;MAPK8;RPS6KA3;MAPK10;DUSP3;PPP2R5D;MAPKAPK2;ELK1;DUSP7;MAPK9;PPP2R1B;ATF2;RPS6KA1;VRK3;MAPK7;ATF1;PPP2R1A;RPS6KA2;MEF2C;MAPK3	FOS;JUN;DUSP4
WANG_RESPONSE_TO_FORSKOLIN_UP	23	21	MED28;INSIG1;MMP16;BMPR1B;TMEM50A;EVI5;ELK4;UBE2J1;GNAI3;DYNLL2;ACSL3;CRLS1;SPCS3;HMGCR;KLK2;MAP7;NGLY1;CENPN;CAMKK2;FADS1;RRP12	MED28;INSIG1;MMP16;BMPR1B;TMEM50A;EVI5;ELK4;UBE2J1
PHONG_TNF_RESPONSE_VIA_P38_COMPLETE	225	222	FOS;CCN1;FOSL2;ATF3;DUSP5;CCNL1;MSMO1;PMAIP1;INSIG1;CBX4;C2orf42;ARL4C;ETS2;GFPT1;ARID4B;PPP1R15A;ARHGAP12;KDM6B;ZFP36;FAIM;NKTR;FOXC1;GABARAPL1;BAZ1A;MYO1B;NUDT4;SEMA4C;BCL3;PHIP;MGAT2;TUT7;DERL2;ACOX1;NCALD;U2SURP;EGR1;BACH1;TMEM87A;OTUD4;FBXL5;MCL1;DHFR;SLC5A3;TGIF1;ALDH3A2;HOXA10;RHOQ;MAFG;ADAM17;ATP2B1;UBE2J1;SLC9A6;CKLF;PPP1R12A;TCF4;PITPNA;STK17A;CSGALNACT1;LGALS8;TCP1;KLF10;HDAC9;SDCBP;HT…	FOS;CCN1;FOSL2;ATF3;DUSP5;CCNL1;MSMO1;PMAIP1;INSIG1;CBX4;C2orf42;ARL4C;ETS2;GFPT1;ARID4B;PPP1R15A;ARHGAP12;KDM6B;ZFP36;FAIM;NKTR;FOXC1;GABARAPL1;BAZ1A;MYO1B;NUDT4;SEMA4C;BCL3;PHIP;MGAT2;TUT7;DERL2;ACOX1;NCALD;U2SURP;EGR1;BACH1;TMEM87A;OTUD4;FBXL5;MCL1;DHFR;SLC5A3;TGIF1;ALDH3A2;HOXA10;RHOQ;MAFG;ADAM17;ATP2B1;UBE2J1;SLC9A6;CKLF;PPP1R12A;TCF4;PITPNA;STK17A;CSGALNACT1
PHONG_TNF_RESPONSE_VIA_P38_PARTIAL	164	160	JUNB;DUSP1;RGS2;FOSL2;TOB1;FLRT3;DNAJB9;JUN;TENT5A;LIF;IER3;HOXA5;PMAIP1;PLK2;INSIG1;CITED2;BTG3;DNAJB4;TNFAIP3;LGR5;CYLD;ID2;TCIM;HERPUD1;REL;MAFF;DUSP10;KDM6B;INHBA;CCL20;LDLR;TGFB2;MFHAS1;TIPARP;BMP2;GABARAPL1;CDKN1A;BAZ1A;ID1;NAMPT;CXCL2;BDNF;KLF6;CEBPD;CCNG2;HAS2;NKX3-1;PGRMC2;MCL1;SLC20A1;SLC5A3;C3orf52;HIVEP1;FOXO1;NFKB2;PLAU;TSC22D2;HEXIM1;BIRC2;ALCAM;TANK;PTHLH;STAT3;WWC1;ITGAV;TAPBP;CXC…	JUNB;DUSP1;RGS2;FOSL2;TOB1;FLRT3;DNAJB9;JUN;TENT5A;LIF;IER3;HOXA5;PMAIP1;PLK2;INSIG1;CITED2;BTG3;DNAJB4;TNFAIP3;LGR5;CYLD;ID2;TCIM;HERPUD1;REL;MAFF;DUSP10;KDM6B;INHBA;CCL20;LDLR;TGFB2;MFHAS1;TIPARP;BMP2;GABARAPL1;CDKN1A;BAZ1A;ID1;NAMPT;CXCL2;BDNF;KLF6;CEBPD;CCNG2;HAS2

## Sheet: Lead edge genes barrKO cells
Term	geneset_size	matched_size	genes	ledge_genes
SASSON_RESPONSE_TO_FORSKOLIN_UP	88	86	DUSP1;RHOB;SGK1;PTP4A1;COL18A1;CD55;TUBB2A;ATP2B1;POP5;MSMO1;GPRC5B;CASP9;NLK;P4HA2;GDE1;RAB1A;CHUK;TLN1;BNIP3L;CREBL2;PPP2R5B;MAP3K5;MAPK14;TNFAIP3;STAR;MAP3K7;ARPC1A;PGRMC1;TMBIM6;PLPP1;RAB14;RAB2A;JMJD6;EZR;CDK16;PRKAR1A;ATP2A2;MAP1LC3B2;COL15A1;CFLAR;MAP2K1;DHCR7;LHCGR;PLIN3;PHKA2;TFPI2;PSMD1;FKBP5;RAB4A;GNLY;PTPRN;HSD3B2;CYP19A1;PSMC3;ACP3;DDX41;DUSP3;UPP1;PPP2R1A;GRK5;STIP1;MBD2;GK;PRKX;SMA…	DUSP1;RHOB;SGK1;PTP4A1;COL18A1;CD55;TUBB2A;ATP2B1;POP5;MSMO1;GPRC5B;CASP9
MCCLUNG_CREB1_TARGETS_UP	101	95	FOS;CCN2;IDI1;ID2;FBXW7;KLF10;FAM3C;GLRX3;HSD17B12;MGST3;CDH13;SSTR2;TMEM14C;BCAT1;MMP16;OLFM1;HSPA1B;CCK;PLS3;TUBA4A;INA;FGF12;SIPA1L2;PTPRD;SH3GL2;CD59;LAPTM4B;SMAP1;OCEL1;NDRG3;ADCYAP1;DIO2;BZW1;CCN3;BDNF;SCHIP1;NDUFC1;PTGDS;FSTL1;STMN2;NR2F1;SYT17;SYP;SERPINI1;AQP4;ACOT7;TP53INP2;CERK;SERF2;LMNA;NEFM;SST;ASH2L;MEF2C;TSPAN5;IFT20;TRPC4;ADARB1;STX1A;ACYP1;FAM9B;TTC39B;STMN1;MOBP;TBR1;BASP1;TUBB…	FOS;CCN2;IDI1;ID2;FBXW7;KLF10;FAM3C;GLRX3;HSD17B12;MGST3;CDH13;SSTR2;TMEM14C;BCAT1;MMP16;OLFM1;HSPA1B;CCK;PLS3;TUBA4A;INA;FGF12;SIPA1L2;PTPRD;SH3GL2;CD59;LAPTM4B;SMAP1;OCEL1;NDRG3
KEGG_MAPK_SIGNALING_PATHWAY	267	256	DUSP1;FOS;NR4A1;DUSP5;GADD45B;DUSP2;JUN;DUSP4;FGF9;ATF4;JUND;PLA2G4B;HSPA6;ELK4;DUSP6;CACNA2D1;DUSP10;HSPA8;AKT3;MYC;SOS2;MAP3K8;MAPK8;RRAS2;FGF18;FGF1;LAMTOR3;NRAS;DUSP14;TGFBR1;IKBKB;NLK;RASGRF2;MAP2K4;HSPA1B;FGF2;GNG12;PLA2G12A;PAK2;PRKACB;FGF12;TAOK1;FGF7;KRAS;DUSP8;MAP3K20;CHUK;CASP3;MAP3K13;MAPK9;RAP1A;PPM1A;STK4;RASGRP1;TAB2;MAP3K5;MAP4K3;RASA1;PPP3R1;MAPK14;DUSP16;BDNF;RASA2;FGF19;CACNB2;…	DUSP1;FOS;NR4A1;DUSP5;GADD45B;DUSP2;JUN;DUSP4;FGF9;ATF4;JUND;PLA2G4B;HSPA6;ELK4;DUSP6;CACNA2D1;DUSP10;HSPA8;AKT3;MYC;SOS2;MAP3K8
REACTOME_RAF_INDEPENDENT_MAPK1_3_ACTIVATION	23	23	DUSP1;DUSP5;DUSP2;DUSP4;DUSP6;IL6ST;DUSP10;JAK2;DUSP8;CDK1;DUSP16;IL6;PTPN11;MAP2K1;DUSP7;PEA15;TYK2;MAPK1;JAK1;IL6R;MAPK3;DUSP9;MAP2K2	DUSP1;DUSP5;DUSP2;DUSP4;DUSP6;IL6ST;DUSP10;JAK2
WP_MAPK_SIGNALING_PATHWAY	249	239	DUSP1;FOS;NR4A1;DUSP2;JUN;DUSP4;FGF9;ATF4;JUND;PLA2G4B;HSPA6;ELK4;DUSP6;CACNA2D1;DUSP10;HSPA8;AKT3;MYC;SOS2;MAP3K8;MAPK8;RRAS2;FGF18;FGF1;LAMTOR3;NRAS;TGFBR1;IKBKB;NLK;RASGRF2;MAP2K4;HSPA1B;FGF2;GNG12;PAK2;PRKACB;FGF12;TAOK1;FGF7;KRAS;DUSP8;MAP3K20;CHUK;CASP3;MAP3K13;MAPK9;RAP1A;PPM1A;STK4;RASGRP1;TAB2;MAP3K5;MAP4K3;RASA1;PPP3R1;MAPK14;LRRK2;DUSP16;BDNF;PLA2G4C;RASA2;FGF19;CACNB2;CACNA1C;RPS6KA5;…	DUSP1;FOS;NR4A1;DUSP2;JUN;DUSP4;FGF9;ATF4;JUND;PLA2G4B;HSPA6;ELK4;DUSP6;CACNA2D1;DUSP10;HSPA8;AKT3;MYC;SOS2;MAP3K8
REACTOME_MAPK_TARGETS_NUCLEAR_EVENTS_MEDIATED_BY_MAP_KINASES	31	31	FOS;JUN;DUSP4;DUSP6;PPP2CB;MAPK8;PPP2R1B;MEF2A;MAPK9;ATF1;CREB1;MAPK14;RPS6KA5;RPS6KA3;PPP2R5D;MEF2C;MAPK10;DUSP7;ATF2;MAPKAPK2;RPS6KA1;DUSP3;PPP2R1A;VRK3;MAPK7;MAPK1;MAPK3;ELK1;MAPK11;PPP2CA;RPS6KA2	FOS;JUN;DUSP4;DUSP6;PPP2CB;MAPK8
WANG_RESPONSE_TO_FORSKOLIN_UP	23	21	INSIG1;ELK4;SPCS3;HMGCR;ACSL3;UBE2J1;CENPN;MMP16;CRLS1;MED28;GNAI3;FADS1;BMPR1B;KLK2;MAP7;NGLY1;RRP12;EVI5;DYNLL2;TMEM50A;CAMKK2	INSIG1;ELK4;SPCS3;HMGCR;ACSL3;UBE2J1;CENPN;MMP16;CRLS1;MED28;GNAI3
PHONG_TNF_RESPONSE_VIA_P38_COMPLETE	225	222	FOS;ATF3;FOSL2;CCN1;DUSP5;PPP1R15A;PTGS2;PMAIP1;INSIG1;ZFP36;BTG1;HDAC9;ETS2;ARL4C;IKBKE;EGR1;LIMCH1;ELOVL6;GABARAPL1;KCNK1;PTPRK;TRAF4;CSGALNACT1;ATP2B1;KLF10;BAZ1A;PTPN12;DERL2;MSMO1;GLIPR1;EMP2;HMGCR;ACSL3;MCL1;PNP;TMEM87A;ACOX1;UBE2J1;VPS35;IL11;CCNL1;PHIP;CAPN7;PCLO;STK17A;SDCBP;SMURF1;JAG1;SEC24A;CBX4;NDUFB2;BACH1;ETV5;MID1;S100A4;PPP1R12A;TCF20;CD59;TMEM135;BCL3;GFPT1;MBD4;HOXA9;JADE1;THYN…	FOS;ATF3;FOSL2;CCN1;DUSP5;PPP1R15A;PTGS2;PMAIP1;INSIG1;ZFP36;BTG1;HDAC9;ETS2;ARL4C;IKBKE;EGR1;LIMCH1;ELOVL6;GABARAPL1;KCNK1;PTPRK;TRAF4;CSGALNACT1;ATP2B1;KLF10;BAZ1A;PTPN12;DERL2;MSMO1;GLIPR1;EMP2;HMGCR;ACSL3;MCL1;PNP;TMEM87A;ACOX1;UBE2J1;VPS35;IL11;CCNL1;PHIP;CAPN7;PCLO;STK17A;SDCBP;SMURF1;JAG1;SEC24A;CBX4;NDUFB2;BACH1;ETV5;MID1;S100A4;PPP1R12A;TCF20;CD59;TMEM135;BCL3;GFPT1;MBD4;HOXA9;JADE1;THYN…
PHONG_TNF_RESPONSE_VIA_P38_PARTIAL	164	160	DUSP1;JUNB;TOB1;FOSL2;RGS2;INHBA;JUN;CITED2;PLK2;PTGER4;PMAIP1;INSIG1;TCIM;TENT5A;LIF;ID2;ID1;BTG3;HOXA5;CXCL8;CXCL2;BCL6;BMP2;DNAJB9;TIPARP;LBH;GABARAPL1;TUBB2A;KLF6;LDLR;TANK;MAFF;IL6ST;GPRC5A;DUSP10;NKX3-1;ITGAV;TGFA;BAZ1A;CYLD;HERPUD1;INTS6;EFNB2;SLC20A1;NAMPT;RIPK4;HAS2;HEY1;STAT3;C3orf52;DKK1;GLIPR1;FLRT3;TNFRSF21;MCL1;REL;SPHK1;PTX3;ITPRID2;TPST1;LGR5;PITX2;PTHLH;TSC22D2;CDKN1A;ID3;PDE8B;A…	DUSP1;JUNB;TOB1;FOSL2;RGS2;INHBA;JUN;CITED2;PLK2;PTGER4;PMAIP1;INSIG1;TCIM;TENT5A;LIF;ID2;ID1;BTG3;HOXA5;CXCL8;CXCL2;BCL6;BMP2;DNAJB9;TIPARP;LBH;GABARAPL1;TUBB2A;KLF6;LDLR;TANK;MAFF;IL6ST;GPRC5A;DUSP10;NKX3-1;ITGAV;TGFA;BAZ1A;CYLD;HERPUD1;INTS6;EFNB2;SLC20A1;NAMPT;RIPK4;HAS2;HEY1;STAT3;C3orf52;DKK1;GLIPR1;FLRT3;TNFRSF21;MCL1;REL;SPHK1;PTX3;ITPRID2
